# Supplementary material for: Experimental identification of aminomethanol (NH2CH2OH)—the key intermediate in the Strecker Synthesis
Source: Nat Commun. 2022 Jan 19;13:375. doi: 10.1038/s41467-022-27963-z (PMC8770675; doi:10.1038/s41467-022-27963-z)
Supplement: Supplementary file 6 — Source Data [file 41467_2022_27963_MOESM6_ESM.xlsx]

## Sheet: Figure 3a
	2	4	6	8	10	12	14	16	18	20	22	24	26	28	30	32	34	36	38	40	42	44	46	48	50	52	54	56	58	60	62	64	66	68	70	72	74	76	78	80	82	84	86	88	90	92	94	96	98
20.0315	0	0	0	0	0	0	2	0	2	0	0	2	0	0	0	2	0	2	0	0	0	0	0	0	0	0	0	0	0	0	2	0	0	0	2	0	0	0	0	0	0	0	2	2	0	2	0	0	2
20.141	0	0	0	0	2	2	0	4	0	2	2	4	0	0	0	0	0	0	0	0	0	0	0	0	0	0	0	2	0	2	2	0	0	0	0	0	2	2	0	0	2	2	0	2	0	0	2	2	2
20.2505	0	0	0	0	0	0	2	0	2	0	0	0	0	0	2	0	2	2	4	6	0	2	2	0	2	0	0	2	4	0	2	0	0	0	0	2	0	0	4	0	2	2	0	0	0	0	0	0	0
20.36	0	0	2	0	2	0	2	0	0	0	2	2	2	0	0	0	0	0	0	0	0	0	0	0	2	2	2	0	2	2	2	2	2	8	0	0	0	2	0	0	0	0	0	0	0	0	2	0	0
20.4695	0	0	0	0	0	2	0	4	0	0	0	0	0	2	2	0	0	2	0	0	0	0	2	4	2	0	0	4	0	2	0	0	2	0	0	0	2	6	0	0	2	2	0	0	0	0	0	2	0
20.579	0	0	0	0	0	2	0	0	0	0	2	2	0	2	2	0	0	2	0	0	0	0	4	0	0	0	0	0	0	0	0	0	0	2	0	2	0	0	0	0	0	0	0	2	0	0	0	2	2
20.6885	0	0	0	0	2	0	0	2	2	0	0	0	0	0	0	0	0	4	2	0	2	0	0	0	0	0	0	0	2	0	4	0	0	0	2	0	0	0	2	2	0	0	2	2	0	0	0	0	0
20.798	2	0	2	0	0	0	0	0	0	2	2	2	0	0	0	0	0	2	0	0	2	0	0	2	0	0	0	0	0	0	0	0	0	0	0	0	0	4	0	0	0	0	0	0	0	0	0	2	0
20.9075	0	0	0	2	0	0	0	2	0	0	0	0	2	0	0	4	0	0	0	0	0	0	0	0	2	0	2	0	2	0	0	0	0	2	0	0	0	4	0	2	0	2	0	0	0	0	0	2	2
21.017	0	0	2	0	0	0	0	0	0	4	2	0	0	0	2	0	0	2	2	2	2	0	0	0	0	0	0	0	2	0	2	6	0	0	2	0	0	0	0	0	0	0	2	0	0	0	4	0	0
21.1265	0	0	0	0	2	0	2	0	0	0	0	0	2	0	0	0	0	0	0	0	2	0	0	2	0	2	0	2	2	0	0	0	0	0	0	2	2	0	0	0	0	0	0	0	2	0	0	0	0
21.236	0	0	0	0	2	0	0	0	0	0	0	0	0	2	0	0	2	0	0	0	2	0	0	0	0	0	4	0	0	0	2	0	0	0	0	0	0	0	0	0	2	0	2	2	2	0	0	0	0
21.3455	0	0	0	0	0	0	0	0	0	2	0	0	0	2	0	0	0	2	2	4	0	0	2	0	6	0	0	2	0	0	0	0	0	0	0	0	0	0	0	2	0	0	0	0	0	0	4	0	0
21.4551	0	0	0	0	0	0	0	2	0	0	0	2	0	0	2	0	0	0	0	0	2	0	0	0	0	0	0	0	2	0	0	4	0	0	0	0	0	0	2	0	0	0	0	0	0	2	0	0	2
21.5646	0	2	2	0	0	0	0	0	0	0	2	0	0	0	0	0	0	0	6	0	2	0	0	0	0	4	0	0	0	0	0	0	0	0	0	0	2	0	2	2	2	0	0	2	0	2	0	0	2
21.6741	2	0	0	0	0	2	0	0	0	0	0	2	0	0	0	0	2	0	2	0	2	0	0	0	0	0	0	2	0	0	0	0	2	0	0	0	0	0	0	2	0	2	2	2	0	0	0	2	0
21.7836	2	0	0	0	0	2	0	0	2	0	4	0	0	2	2	2	0	2	0	0	0	0	0	0	0	0	2	0	0	0	4	0	0	0	0	4	0	0	0	0	0	2	2	2	2	0	0	0	0
21.8931	0	0	2	0	2	0	2	0	0	0	0	0	2	0	0	0	6	0	0	0	0	0	0	0	4	2	0	0	2	0	4	2	2	2	2	0	0	0	2	0	0	0	0	2	0	0	0	0	0
22.0026	0	0	0	0	0	2	0	0	0	0	0	0	0	2	0	2	0	4	2	0	2	0	0	0	0	0	0	0	0	0	2	0	0	2	0	0	2	2	0	0	0	0	0	0	0	2	0	0	2
22.1121	0	0	2	0	0	0	0	2	0	0	0	2	0	0	0	0	0	0	0	0	0	0	4	2	0	0	0	2	2	0	0	0	2	0	0	0	0	2	0	0	0	2	2	0	0	2	2	2	4
22.2216	0	0	0	0	0	0	0	0	0	4	0	0	0	0	0	0	0	0	0	2	2	0	0	0	0	0	0	0	0	0	0	0	0	2	2	0	0	0	0	0	2	2	0	0	0	2	0	0	0
22.3311	0	0	0	0	0	0	0	0	2	0	0	0	0	0	0	0	2	2	0	4	0	0	0	0	0	0	0	0	2	2	0	2	0	0	0	0	0	0	2	2	2	2	0	0	0	4	2	0	2
22.4406	0	0	0	0	4	0	0	0	0	2	0	0	0	0	0	0	0	2	0	0	0	2	0	0	2	2	0	0	0	0	0	0	0	0	0	0	2	0	0	0	2	0	2	2	0	0	2	0	0
22.5501	0	0	0	2	0	0	0	4	0	0	0	0	0	0	2	0	2	0	0	0	0	2	0	2	0	0	0	2	0	0	2	0	0	0	0	0	2	2	0	2	0	0	0	0	0	0	0	0	0
22.6596	0	0	0	0	0	0	2	2	0	0	2	2	0	2	6	0	2	0	4	0	0	0	0	2	0	0	4	0	0	2	0	0	0	2	0	0	0	2	0	0	0	2	0	0	2	0	0	2	0
22.7691	0	0	0	0	0	2	0	0	0	0	0	2	0	0	0	0	0	0	0	0	2	0	2	0	0	2	2	0	0	0	0	0	0	2	0	0	0	2	0	0	0	0	0	0	0	0	2	0	2
22.8786	2	0	0	2	0	2	0	0	0	0	2	2	2	0	0	0	0	0	0	0	0	2	0	0	0	2	0	0	2	2	0	0	0	0	0	2	0	0	4	2	0	0	2	0	0	0	0	0	0
22.9881	0	0	0	0	4	0	0	0	0	0	0	0	0	4	0	0	2	0	0	0	2	0	0	0	0	0	0	0	0	0	0	0	2	2	0	0	2	0	0	2	0	0	0	2	0	0	0	2	0
23.0976	0	2	2	2	2	2	0	2	0	0	0	0	0	2	0	0	0	0	0	0	0	0	2	0	0	2	2	0	2	0	0	0	0	2	0	0	0	0	0	0	2	0	2	0	0	2	0	0	0
23.2071	2	0	0	0	2	0	2	0	0	0	0	0	0	2	0	0	2	0	0	2	0	2	2	2	0	2	0	0	2	0	0	0	0	0	2	0	2	0	0	0	0	0	0	0	0	0	0	0	0
23.3166	0	0	0	0	2	0	0	0	0	0	0	0	2	0	2	2	0	0	0	2	0	2	2	2	0	0	0	0	2	2	0	0	0	4	0	2	0	4	0	0	2	0	0	0	2	0	2	2	0
23.4261	0	0	0	0	0	0	0	0	0	2	0	0	0	0	0	2	2	0	0	0	0	2	0	2	2	2	0	0	0	0	0	0	2	0	0	4	0	0	0	0	0	2	0	2	0	0	2	0	6
23.5357	0	0	2	0	0	2	0	0	0	0	0	0	0	0	0	0	0	0	0	2	0	2	0	0	0	0	0	0	0	0	0	0	0	0	0	0	0	0	0	0	0	0	2	2	0	0	0	0	0
23.6452	0	0	2	0	0	0	0	2	2	0	0	0	2	0	2	2	0	0	0	0	0	4	0	0	0	0	2	0	0	0	0	0	0	0	2	0	0	0	0	2	0	2	2	0	0	0	0	2	2
23.7547	0	0	0	0	0	0	0	0	0	0	0	0	0	4	2	0	2	0	2	0	0	0	0	2	0	0	0	0	2	0	0	0	2	2	2	2	0	4	4	2	2	0	0	0	0	2	0	0	0
23.8642	0	0	0	4	0	2	0	2	0	0	0	0	2	0	2	2	0	0	0	0	0	0	0	0	0	2	0	0	0	0	0	0	0	2	0	0	2	2	0	0	2	0	0	0	2	0	2	0	2
23.9737	2	0	0	0	0	2	0	0	0	0	0	0	0	0	0	0	0	0	0	0	0	2	0	0	0	0	4	2	0	0	0	0	0	2	0	0	0	2	0	0	0	0	0	0	2	0	0	0	0
24.0832	0	0	0	0	0	0	0	0	0	0	2	0	0	2	2	4	0	0	0	0	0	0	2	0	2	0	2	0	0	0	0	2	0	0	0	0	0	0	2	0	0	0	0	0	0	0	0	0	0
24.1927	2	0	0	0	0	0	2	2	2	0	0	2	6	0	0	0	0	0	0	0	0	0	0	0	2	0	4	2	0	0	0	0	0	0	0	2	0	2	0	0	0	0	0	0	4	2	0	0	0
24.3022	0	2	0	2	0	0	0	0	0	0	0	0	0	0	2	0	0	2	2	0	0	0	6	2	0	0	0	0	0	0	0	2	0	0	0	2	4	0	0	4	2	0	0	0	2	0	2	0	0
24.4117	0	0	0	2	0	0	2	2	0	0	2	0	0	0	0	0	4	0	0	0	0	2	0	2	0	2	2	0	0	0	0	0	0	0	0	0	0	2	0	0	0	0	0	0	0	0	0	0	0
24.5212	2	0	0	2	2	0	0	0	0	0	0	0	0	0	0	0	0	0	2	2	0	2	0	0	0	0	0	2	0	0	0	2	0	2	2	0	2	2	2	0	4	2	0	0	2	0	0	0	0
24.6307	0	2	0	0	0	2	2	0	0	0	0	0	0	2	0	0	4	0	2	0	2	0	0	0	0	0	0	0	0	0	2	0	0	2	4	0	0	2	4	2	0	0	0	2	2	2	0	0	0
24.7402	0	0	0	0	0	0	0	2	0	0	0	0	2	2	0	0	0	0	0	0	0	0	0	2	0	0	0	0	0	2	0	0	0	0	2	0	0	0	0	0	0	0	0	0	2	2	0	0	0
24.8497	0	0	0	0	4	0	0	0	0	0	0	4	2	0	2	0	2	0	0	0	0	0	0	2	0	0	0	2	2	0	2	0	2	0	0	4	0	0	0	0	0	0	4	0	0	0	0	2	0
24.9592	0	4	0	0	0	0	0	0	0	0	2	2	0	2	0	0	0	2	2	0	0	0	4	0	0	2	0	0	0	0	0	0	4	0	0	0	0	0	0	0	2	0	2	6	2	0	0	2	0
25.0687	0	0	0	0	0	0	0	0	0	0	0	0	0	6	0	0	0	0	0	0	0	0	2	4	0	2	0	2	0	0	2	4	0	0	0	4	2	2	0	0	2	0	2	0	0	0	0	2	0
25.1782	0	0	2	2	0	0	0	0	0	0	2	0	0	0	4	2	2	2	2	0	2	4	0	0	0	0	0	0	0	0	0	0	2	2	0	0	2	0	0	0	0	0	0	2	0	2	0	0	0
25.2877	0	0	0	0	0	0	2	0	0	0	0	0	0	0	0	0	0	0	0	0	2	0	8	0	0	0	0	0	0	0	0	0	2	0	0	0	2	0	0	0	2	0	0	0	0	0	0	0	0
25.3972	0	0	0	0	0	0	2	2	0	0	0	0	2	0	0	0	2	0	0	2	0	0	2	0	0	0	0	0	0	0	2	0	0	0	2	2	0	0	0	2	2	0	2	0	0	2	0	2	0
25.5067	0	0	2	0	0	2	0	0	0	0	2	0	0	0	0	0	2	2	2	0	0	0	2	0	2	0	0	0	2	0	2	0	0	0	2	0	2	0	2	0	0	0	0	0	0	2	0	0	0
25.6163	0	0	0	4	0	0	0	4	0	0	2	0	2	4	0	0	0	0	2	0	0	0	0	0	0	2	2	0	0	0	0	0	2	0	0	0	2	0	0	0	2	2	0	2	0	0	2	0	0
25.7258	0	2	0	0	2	0	0	2	0	0	2	0	4	0	0	2	2	0	0	0	0	0	0	2	0	2	2	0	0	0	0	0	2	0	2	0	0	0	0	0	2	0	0	2	0	0	0	0	2
25.8353	2	0	0	0	0	2	0	0	0	0	2	2	0	0	2	2	4	0	0	4	2	0	0	0	0	0	0	0	0	2	0	2	0	0	0	0	0	0	0	0	0	0	0	0	4	0	0	0	0
25.9448	2	0	2	0	0	0	0	0	0	0	0	0	0	0	2	2	0	0	2	2	2	0	0	0	2	0	2	2	0	2	0	2	0	0	0	0	0	0	0	0	2	0	0	0	0	0	0	2	0
26.0543	0	0	0	0	2	0	0	2	0	0	2	0	0	2	0	2	0	0	4	0	4	0	0	0	0	2	0	0	0	0	0	0	0	2	0	0	2	0	0	2	0	0	0	0	2	0	2	0	0
26.1638	0	2	0	4	2	0	2	0	0	2	0	0	2	0	2	0	0	0	0	0	0	0	0	0	0	0	0	0	2	2	0	0	0	2	2	0	0	0	0	0	0	2	2	0	0	0	2	2	0
26.2733	0	0	0	2	0	0	2	0	0	0	2	0	0	0	2	0	2	2	0	0	2	0	0	4	0	0	0	0	0	0	0	0	0	0	0	0	0	0	0	0	6	0	0	2	2	0	0	0	0
26.3828	0	0	0	0	0	0	0	2	0	2	0	2	0	0	0	0	2	0	0	0	0	0	0	0	0	0	0	0	0	0	0	0	0	0	0	2	0	0	0	0	0	0	2	2	0	0	0	2	0
26.4923	0	0	2	0	2	0	2	0	0	0	0	0	0	2	2	0	0	0	0	0	0	4	0	2	2	0	0	0	0	2	0	0	0	0	0	2	0	2	0	2	2	0	0	0	0	0	0	0	0
26.6018	0	0	2	0	2	2	0	2	0	0	0	0	0	4	0	2	0	0	0	2	0	0	2	2	0	2	0	0	4	0	0	0	0	0	0	0	2	0	0	2	0	0	0	0	4	2	0	0	0
26.7113	0	0	0	0	0	0	0	0	0	2	0	0	0	2	0	0	0	2	2	0	0	0	0	4	2	0	0	0	0	0	0	0	0	0	2	2	0	0	10	0	2	0	0	0	0	0	0	0	4
26.8208	0	0	0	2	2	0	4	2	2	0	0	0	0	0	0	2	0	2	0	0	0	0	0	0	0	0	0	0	2	0	0	2	0	0	0	0	0	0	0	0	0	0	0	0	0	2	0	0	0
26.9303	0	0	0	0	0	0	0	0	0	0	4	2	2	0	0	2	0	4	0	2	2	0	0	0	0	2	0	0	0	2	0	0	0	0	0	0	0	0	0	0	2	0	0	0	0	4	0	0	2
27.0398	0	0	2	0	0	0	0	2	0	2	0	2	2	2	0	0	0	2	0	0	0	0	2	0	0	2	0	0	0	0	0	0	0	2	0	0	0	2	4	4	2	0	2	0	0	0	0	0	0
27.1493	0	0	0	0	0	0	0	0	0	0	0	4	0	0	0	2	0	2	0	0	0	0	0	2	0	0	0	4	0	0	0	0	0	2	0	0	2	0	2	0	2	0	2	2	2	0	0	4	0
27.2588	0	0	2	0	2	2	0	0	0	0	0	0	0	2	2	0	0	2	0	0	0	0	2	0	4	0	0	0	0	0	0	2	0	0	0	0	2	2	0	0	4	0	0	0	0	2	0	0	2
27.3683	2	0	0	0	0	0	0	0	0	0	0	2	0	0	0	0	0	0	0	0	0	0	2	2	0	0	2	0	0	0	2	4	2	0	0	0	0	2	0	0	0	0	0	0	0	4	0	2	2
27.4778	0	0	0	0	0	0	2	2	0	0	2	0	0	0	0	2	2	0	0	0	0	0	0	0	0	2	0	0	2	2	0	0	0	0	0	0	0	0	0	0	0	0	0	2	0	0	0	0	2
27.5873	4	2	0	0	2	0	0	0	2	0	0	0	2	0	0	0	0	0	2	0	0	2	0	0	0	2	0	0	0	0	0	0	0	0	2	0	0	0	0	2	2	0	0	0	0	0	0	0	0
27.6968	2	6	8	6	4	0	0	2	0	2	0	2	0	0	0	2	0	2	0	0	0	0	0	0	0	2	0	0	0	4	4	4	0	0	0	0	0	0	4	0	2	0	0	0	0	0	0	0	0
27.8063	2	0	2	0	0	2	0	0	0	0	0	0	0	0	0	2	0	2	0	2	0	2	0	0	0	2	4	0	0	4	0	0	0	4	0	2	0	0	0	0	0	0	2	0	2	0	2	2	2
27.9158	0	0	2	0	0	0	0	0	0	0	2	0	0	0	0	0	2	0	0	0	0	0	2	0	2	0	0	2	2	2	0	0	0	0	2	0	0	2	0	2	0	2	0	0	0	0	0	0	0
28.0253	0	0	0	0	2	0	0	0	4	0	2	0	2	0	0	0	0	0	2	2	0	0	0	2	4	2	0	2	0	0	0	0	0	0	2	0	0	0	0	0	0	0	0	0	0	0	0	4	2
28.1349	0	2	0	0	0	0	0	0	0	0	0	0	0	0	0	0	0	0	0	0	0	0	0	0	0	0	2	0	2	0	0	0	0	0	0	0	0	0	0	0	0	2	0	0	2	0	0	0	0
28.2444	0	0	4	0	2	2	2	0	0	0	0	0	0	0	0	0	4	0	0	0	0	0	2	0	0	2	0	0	0	2	0	0	0	0	2	0	0	0	0	2	0	0	0	0	0	0	0	0	2
28.3539	0	0	0	2	0	0	2	0	0	0	0	2	0	0	2	0	2	0	0	2	0	2	0	0	0	0	0	0	0	0	0	0	0	2	0	0	0	0	0	0	2	0	2	0	2	0	0	0	0
28.4634	0	0	0	2	0	2	0	0	2	0	0	2	0	0	0	0	0	0	0	0	0	0	0	0	0	0	0	0	0	0	0	0	0	2	0	0	0	2	2	2	0	0	0	0	0	0	2	2	2
28.5729	0	0	0	0	0	2	0	2	2	2	2	0	0	0	4	0	2	0	0	0	0	0	0	4	0	0	0	0	0	2	0	0	0	0	0	0	0	2	2	0	0	0	0	0	0	2	0	0	0
28.6824	2	2	0	2	0	0	2	0	0	0	0	0	0	2	0	2	0	0	0	0	0	2	0	2	2	0	0	0	0	0	4	2	2	2	0	2	2	0	2	2	0	0	0	2	0	0	0	0	0
28.7919	2	0	0	0	0	0	0	2	0	0	0	0	0	0	2	0	0	2	0	0	0	0	0	2	0	0	0	0	4	0	2	2	2	0	0	2	0	2	2	0	0	0	2	2	0	0	2	0	2
28.9014	0	0	0	2	0	0	2	0	0	0	0	0	2	0	0	0	2	0	0	0	0	0	0	0	0	0	0	0	0	0	2	2	2	0	0	0	0	0	0	4	0	0	0	0	0	0	2	0	0
29.0109	0	0	0	0	0	0	0	2	0	0	0	0	2	2	0	0	0	2	2	0	0	4	0	2	0	2	0	2	2	0	2	0	0	0	0	0	0	0	0	0	2	0	2	0	2	0	2	0	0
29.1204	0	0	0	2	0	0	0	0	2	0	0	0	2	0	0	2	0	0	0	0	0	0	6	0	0	2	0	0	0	0	0	2	0	0	2	0	0	2	0	0	2	0	0	0	0	2	0	0	0
29.2299	0	0	0	0	0	0	0	2	0	2	0	0	0	0	2	0	0	0	0	0	0	0	2	0	2	0	0	0	0	0	2	0	2	2	0	0	0	0	0	0	0	0	0	0	0	0	0	0	0
29.3394	0	0	0	0	2	0	4	0	0	0	0	0	0	0	0	2	0	0	2	0	0	0	0	0	0	0	0	6	0	0	2	0	0	0	0	2	4	4	0	0	0	0	0	2	2	0	0	0	0
29.4489	0	2	0	0	0	2	0	2	0	2	2	0	0	2	0	0	0	0	2	0	2	0	0	2	0	0	0	2	0	0	0	0	2	0	2	0	2	0	0	0	4	2	0	2	0	0	0	0	0
29.5584	2	0	2	2	0	0	2	0	2	0	0	2	2	0	0	0	0	0	0	2	0	0	2	0	0	0	0	0	2	2	2	4	2	0	2	0	2	0	0	0	0	0	2	0	2	0	0	0	0
29.6679	2	10	6	6	0	0	0	0	0	0	0	0	4	2	0	0	0	4	0	2	2	2	0	0	0	4	2	10	0	0	0	0	0	4	2	4	2	0	0	2	0	2	2	0	0	2	0	0	2
29.7774	0	0	2	4	0	0	0	2	0	0	2	0	0	0	0	0	2	2	0	2	0	2	0	2	4	0	0	2	0	6	0	8	2	4	0	4	2	2	0	0	2	2	0	0	0	2	2	0	0
29.8869	0	0	2	0	0	0	0	0	0	0	0	0	0	0	0	0	2	0	0	2	0	0	2	0	0	0	4	0	2	0	0	0	0	0	0	4	0	2	0	2	0	2	4	0	0	0	0	0	0
29.9964	0	0	2	0	0	2	0	0	0	0	2	0	0	0	0	0	0	0	2	0	0	0	0	2	0	2	0	0	0	0	0	2	0	2	0	0	2	0	2	0	2	0	2	2	0	2	0	2	0
30.1059	0	0	0	0	0	2	0	0	0	0	0	2	0	0	0	0	4	2	0	2	2	2	0	0	0	2	0	0	0	0	4	0	4	0	0	2	0	0	2	0	2	4	0	2	0	0	0	0	2
30.2155	0	0	0	0	2	0	2	0	0	0	0	2	2	0	0	0	0	0	0	0	0	0	2	0	2	0	0	0	0	2	0	0	2	0	0	0	0	0	2	0	0	0	0	2	0	0	0	0	0
30.325	0	0	2	0	0	0	2	2	2	0	2	0	0	0	0	0	0	0	0	0	0	2	0	0	0	2	0	0	0	0	0	0	0	0	2	2	0	2	0	0	0	2	2	4	0	0	0	2	0
30.4345	0	0	0	0	0	0	0	2	0	0	0	0	2	0	0	0	0	2	0	0	0	0	0	0	0	2	0	0	2	2	0	2	0	0	0	2	0	0	0	0	0	0	0	0	2	0	0	0	2
30.544	0	2	0	0	0	0	0	0	0	0	2	0	2	0	0	0	0	0	0	0	0	0	0	0	2	0	2	2	0	2	0	2	0	0	2	2	0	0	0	0	0	0	0	2	0	2	0	0	0
30.6535	2	4	8	2	6	0	4	4	0	0	0	0	2	0	0	0	4	0	6	2	2	0	0	0	0	2	0	0	0	2	2	0	0	2	0	0	0	0	0	2	2	0	0	0	0	0	2	0	0
30.763	2	2	2	4	0	2	2	2	2	2	2	2	0	0	0	2	0	0	2	0	0	2	0	4	4	0	0	0	2	0	2	0	0	0	0	0	4	0	0	0	0	0	0	0	0	2	4	18	32
30.8725	0	0	2	2	0	0	0	0	0	0	0	0	2	0	2	2	0	2	0	0	4	0	0	0	2	2	0	4	0	0	0	0	0	0	2	0	0	0	2	0	0	0	2	2	2	0	2	14	12
30.982	0	2	0	0	0	2	0	0	2	2	0	0	2	0	0	2	0	0	0	0	0	0	2	0	0	0	2	0	0	0	0	0	2	0	0	0	2	0	0	4	0	2	2	0	0	0	0	0	0
31.0915	0	0	0	0	0	0	2	0	0	0	0	0	0	2	0	0	2	0	0	0	0	0	0	0	0	2	0	0	0	0	0	0	0	0	2	0	0	2	0	0	2	2	0	2	0	0	0	0	0
31.201	0	2	0	0	0	0	0	0	0	0	0	0	0	0	2	0	6	4	0	0	2	0	4	0	0	0	2	2	0	2	0	0	0	0	2	0	0	2	0	0	0	0	2	2	4	0	0	0	0
31.3105	2	0	0	0	0	2	2	0	0	0	0	0	0	2	4	0	0	0	0	0	0	0	0	0	0	2	0	4	2	0	0	2	2	2	0	2	0	0	0	0	0	0	0	2	0	2	0	0	2
31.42	0	0	0	2	2	4	2	6	6	2	4	4	4	4	2	2	0	2	0	0	0	0	2	0	0	0	0	2	0	0	0	0	2	2	0	2	0	0	0	0	0	0	0	2	0	0	0	0	0
31.5295	10	8	6	6	2	6	10	8	2	2	2	6	14	12	4	8	4	0	2	0	0	0	2	2	0	0	0	0	0	0	0	0	0	0	0	2	0	0	0	0	0	2	0	2	0	0	0	0	0
31.639	10	8	12	6	4	2	0	0	2	0	4	0	2	4	4	8	8	0	2	2	0	0	0	2	0	2	0	0	4	0	0	0	0	0	0	0	0	2	2	0	2	0	0	0	2	0	0	0	0
31.7485	2	2	2	2	4	0	4	0	0	0	2	2	0	2	2	2	10	2	2	6	0	2	0	0	0	0	0	0	0	2	2	6	0	2	0	4	0	0	0	2	2	2	0	0	2	0	2	0	0
31.858	0	2	0	0	0	0	0	0	2	0	0	0	0	0	2	2	2	2	2	0	0	0	0	2	0	0	0	0	2	0	0	0	0	0	4	0	0	0	0	0	2	0	0	0	2	0	2	0	0
31.9675	0	0	0	0	0	0	2	0	0	0	0	0	0	0	2	0	0	2	2	0	0	0	2	0	0	0	2	0	2	0	2	0	0	0	0	2	0	0	0	2	0	2	0	0	0	0	2	2	0
32.077	2	0	4	0	0	0	2	2	0	0	0	2	0	0	0	0	0	2	0	0	0	0	0	0	0	0	0	2	0	0	0	0	0	0	0	0	0	0	4	0	0	0	2	0	0	0	0	4	0
32.1865	0	2	2	0	0	0	0	4	2	0	0	2	0	2	0	0	0	0	0	2	0	0	0	2	0	0	0	0	0	2	0	2	0	0	0	2	4	0	2	0	0	2	0	2	0	0	0	0	0
32.2961	0	0	0	2	0	0	0	0	0	2	0	2	0	0	2	0	0	2	0	0	0	2	0	0	0	0	0	0	0	0	0	0	0	2	2	0	0	0	0	2	2	0	0	2	2	2	0	0	2
32.4055	0	0	0	2	0	0	2	0	0	0	0	0	0	2	4	0	0	0	0	0	0	2	0	0	0	0	0	0	0	0	0	2	0	2	0	0	0	0	0	0	0	0	0	0	0	0	0	0	0
32.5151	0	2	0	0	0	2	2	0	0	2	0	0	0	2	2	2	2	6	0	0	0	0	0	0	0	0	0	0	2	2	0	0	0	2	2	0	0	0	0	0	0	0	2	0	0	0	0	0	2
32.6246	0	4	0	2	0	0	2	0	0	0	0	0	0	0	0	0	0	0	0	0	0	0	0	0	0	0	0	2	0	0	0	0	0	2	0	2	0	0	0	0	4	4	0	0	0	0	2	2	0
32.7341	0	0	0	0	0	0	0	0	0	0	0	0	0	0	2	0	0	2	0	0	2	2	0	0	0	0	4	0	0	2	2	0	0	2	2	2	0	0	0	0	0	0	0	2	2	0	0	0	0
32.8436	0	2	0	2	0	0	0	0	0	0	0	0	2	0	2	0	0	0	0	0	0	0	0	0	0	0	2	0	0	0	0	0	0	0	0	0	0	0	0	2	2	0	0	0	0	0	0	0	4
32.9531	0	0	0	2	0	2	2	0	0	0	2	0	0	0	0	0	0	0	0	0	0	2	0	0	2	0	0	0	0	0	0	0	0	0	0	0	0	2	0	0	0	0	2	2	0	2	0	0	0
33.0626	0	0	0	0	0	0	0	0	0	2	4	0	2	2	2	2	0	0	0	0	2	0	0	0	0	0	2	0	0	0	2	0	0	2	0	0	0	0	2	0	0	0	0	0	2	4	0	0	0
33.1721	0	2	0	0	0	0	0	0	0	0	0	0	0	0	0	2	0	0	0	0	0	0	0	0	2	0	4	0	0	0	0	0	0	0	0	4	0	0	2	0	0	0	0	0	2	4	0	0	2
33.2816	0	0	0	0	0	2	2	0	2	0	0	0	2	0	2	0	0	2	0	0	0	0	0	2	0	2	0	0	0	0	0	4	0	0	0	0	0	0	0	0	4	0	0	0	0	0	0	0	0
33.3911	2	0	0	0	2	0	2	0	4	0	0	0	0	0	0	0	0	0	0	0	0	0	0	0	0	0	0	2	0	2	0	0	2	0	0	0	4	0	0	4	0	2	0	2	0	0	0	0	0
33.5006	0	0	2	0	0	2	2	0	0	0	0	0	0	0	0	2	0	0	2	0	0	2	2	2	0	0	2	0	2	0	0	0	0	0	2	0	0	0	0	0	0	0	0	2	0	0	0	0	2
33.6101	0	0	0	2	0	0	2	0	2	0	0	0	0	0	0	2	0	0	0	0	0	0	4	0	4	0	0	2	0	0	0	6	0	2	2	0	0	4	0	0	0	4	0	0	2	0	0	0	2
33.7196	2	0	0	0	4	2	0	4	0	2	0	0	0	0	0	0	0	2	0	0	2	0	0	0	2	2	0	0	0	2	0	0	2	0	0	0	0	0	0	0	2	0	2	0	2	2	0	0	0
33.8291	0	2	2	2	2	0	0	0	0	0	2	0	0	0	2	0	0	0	0	0	2	0	2	0	0	0	4	2	0	0	4	0	0	0	0	0	0	0	4	0	0	0	0	0	2	2	0	2	0
33.9386	0	0	0	2	0	4	6	0	2	2	0	0	0	0	0	2	0	0	0	0	0	0	0	2	0	2	0	0	0	0	0	0	0	0	2	0	0	4	0	0	0	0	0	0	0	0	0	0	0
34.0481	0	0	0	0	0	0	0	0	0	0	0	0	0	0	0	2	2	0	2	0	0	0	0	4	2	0	0	0	0	0	0	0	0	0	0	0	0	2	0	0	0	2	0	0	0	2	0	0	0
34.1576	2	0	0	0	2	2	2	0	0	2	0	0	2	0	0	0	0	0	0	2	2	0	0	0	2	0	0	0	0	2	2	2	0	0	0	0	0	4	0	4	0	2	0	0	2	2	0	0	2
34.2671	0	0	0	0	2	0	4	2	0	0	0	0	0	0	0	0	0	0	0	2	0	0	0	0	0	0	0	0	2	0	0	0	0	0	2	0	2	0	0	2	2	0	0	0	6	2	0	0	0
34.3766	2	2	0	0	0	4	0	0	0	0	2	0	0	0	2	0	2	2	0	0	0	0	0	0	0	0	0	0	0	0	0	0	0	2	0	2	0	0	0	0	2	0	0	0	0	0	2	0	0
34.4862	0	0	2	0	0	0	0	0	0	0	0	0	0	0	2	0	0	0	0	0	0	0	0	0	0	0	0	2	0	2	0	2	0	2	0	0	0	0	0	2	0	0	0	0	2	0	0	0	2
34.5956	2	0	2	0	0	0	2	0	0	2	0	2	0	0	0	2	0	0	0	0	0	0	0	0	0	2	0	0	2	0	0	0	0	0	0	0	0	4	2	0	2	0	0	0	0	0	0	2	0
34.7052	0	0	2	0	0	0	0	2	0	0	0	2	0	0	0	0	0	0	0	0	0	0	0	0	0	0	0	0	0	2	0	0	0	0	0	2	0	2	0	0	0	0	0	0	0	0	0	0	0
34.8147	0	0	2	0	0	2	0	0	0	4	0	2	0	0	0	0	2	0	0	2	0	0	2	2	0	0	0	0	0	0	0	0	0	0	2	0	0	0	0	2	4	0	0	2	2	0	4	0	0
34.9242	0	0	0	0	0	0	0	2	0	2	0	0	2	0	0	0	0	0	0	2	0	0	0	0	0	0	0	0	0	2	0	2	0	0	0	0	0	0	0	0	2	0	0	0	2	2	0	0	0
35.0337	2	2	2	0	0	2	2	0	0	0	2	2	0	2	0	4	0	0	2	2	2	0	0	2	2	0	0	0	0	0	0	0	0	0	0	0	0	0	0	0	0	0	0	0	0	0	0	0	0
35.1432	2	0	0	2	0	2	0	0	2	0	2	0	0	0	0	0	2	2	0	2	0	0	0	2	4	0	0	2	0	2	0	0	0	0	0	0	2	0	0	0	0	0	0	0	0	2	0	0	0
35.2527	0	0	0	0	0	0	0	0	0	0	2	0	0	0	0	0	2	0	0	2	0	0	0	0	0	0	0	2	2	0	0	2	0	0	0	2	0	4	0	0	0	0	0	2	0	0	0	0	0
35.3622	0	0	0	0	0	0	0	2	2	0	0	0	4	0	2	0	0	0	0	0	4	0	0	2	0	0	0	0	0	0	0	0	0	0	0	0	0	0	2	0	2	0	0	0	0	0	0	2	0
35.4717	0	0	6	0	2	0	0	0	0	0	0	0	2	0	2	0	0	2	0	0	0	2	0	0	0	0	0	0	2	0	0	0	0	0	2	0	0	0	0	0	0	0	0	0	0	0	0	0	0
35.5812	0	2	0	2	0	0	0	0	4	0	0	0	0	0	0	0	0	0	0	0	0	0	0	0	0	2	0	0	0	0	0	0	0	0	0	0	0	0	2	0	0	2	0	0	0	0	0	4	0
35.6907	0	0	2	0	0	0	0	0	0	0	0	0	2	0	2	0	0	2	0	0	2	0	2	0	2	0	0	0	0	0	0	0	0	2	0	2	0	0	0	0	0	0	0	0	0	2	0	0	0
35.8002	0	0	2	0	0	0	0	0	0	0	2	0	0	0	0	0	0	0	0	0	0	2	0	0	0	0	2	2	2	0	0	0	0	0	0	0	0	0	2	0	0	0	0	0	2	0	2	0	0
35.9097	0	0	2	0	0	0	0	0	2	0	0	4	2	0	0	0	0	0	0	2	0	0	0	0	0	0	0	0	0	0	0	2	0	0	0	0	0	0	0	0	2	0	0	0	0	0	2	0	0
36.0192	0	0	0	0	0	0	0	2	0	0	0	0	0	0	0	4	0	0	0	0	0	0	0	0	2	2	0	0	0	0	0	0	0	2	2	0	0	4	4	0	0	2	0	0	0	0	0	0	2
36.1287	0	0	0	0	0	0	0	2	0	0	0	0	0	0	0	4	0	0	2	0	0	2	0	0	4	0	0	0	0	0	0	0	0	0	0	0	4	0	0	0	2	2	0	2	0	0	2	0	0
36.2382	2	0	0	0	2	0	0	0	0	0	0	0	0	0	0	2	0	0	0	0	0	2	0	0	0	0	0	0	0	0	2	0	0	0	0	0	0	0	0	0	4	0	0	0	0	2	2	0	0
36.3477	0	0	0	0	0	0	0	0	2	0	2	0	0	0	0	0	0	0	2	4	0	2	2	0	0	2	0	0	0	0	2	0	0	0	0	0	0	0	0	0	0	0	0	0	0	0	2	0	0
36.4572	0	0	0	0	0	0	0	2	0	0	2	0	0	0	0	2	0	0	2	0	0	0	0	0	0	0	0	0	0	0	0	0	0	0	2	2	0	0	0	0	0	0	0	0	2	2	0	0	0
36.5667	0	0	2	2	0	0	0	0	0	0	2	0	0	0	0	4	0	0	0	0	0	2	0	0	0	0	0	2	0	2	0	0	0	0	0	0	4	2	2	0	0	0	2	2	0	0	0	0	0
36.6762	0	0	0	0	0	0	0	0	0	0	0	2	0	2	2	0	0	2	0	0	0	0	0	0	0	0	0	0	0	0	0	2	2	2	0	0	2	0	0	0	2	0	0	0	0	4	0	0	0
36.7858	0	2	0	0	0	2	0	0	0	0	2	0	0	2	0	0	0	0	4	0	0	0	0	0	2	0	2	0	0	0	0	0	0	0	2	0	0	0	0	2	0	0	0	0	0	0	0	0	2
36.8952	0	0	0	0	2	0	0	0	0	0	0	0	0	2	0	0	2	0	0	0	2	0	2	0	0	0	0	0	0	0	0	2	0	2	2	2	0	0	2	0	0	0	0	0	4	0	0	2	0
37.0048	2	0	0	0	0	2	2	0	0	0	0	0	2	0	0	0	0	0	0	2	0	4	0	0	0	0	0	2	0	2	0	0	0	0	0	0	0	0	2	0	0	0	0	0	0	0	2	0	0
37.1143	2	0	0	0	0	0	0	0	0	0	0	0	0	0	0	0	0	0	2	0	0	0	0	2	0	0	0	0	0	0	0	0	0	0	0	0	0	0	2	0	0	0	0	0	2	0	0	2	0
37.2238	2	0	0	0	2	0	0	0	0	0	0	0	0	0	0	0	0	0	0	2	0	2	0	0	4	0	0	0	0	0	0	0	0	0	2	0	0	0	0	0	0	2	0	0	2	0	0	0	0
37.3333	0	0	0	0	0	0	0	2	0	0	0	0	0	0	2	0	0	0	0	0	0	0	2	4	0	0	2	0	0	0	0	0	0	0	2	0	2	0	0	0	0	0	0	0	0	0	2	0	0
37.4428	0	0	2	0	2	0	0	0	0	0	0	0	0	0	0	0	0	0	0	2	0	0	0	4	0	0	0	0	2	0	0	0	0	0	0	0	0	0	0	0	4	0	2	0	0	0	2	2	0
37.5523	0	0	0	0	0	0	2	0	0	0	0	0	4	0	0	0	2	0	0	0	0	0	0	2	0	2	0	0	0	0	0	0	0	0	0	0	0	0	2	0	0	2	0	0	0	0	0	0	0
37.6618	2	0	0	0	0	0	0	0	0	2	0	0	0	0	0	0	0	0	0	0	2	0	0	0	0	0	0	2	0	0	2	0	0	0	0	2	0	0	0	2	0	0	2	0	2	0	0	2	0
37.7713	0	0	0	0	0	0	0	0	2	0	0	2	2	0	0	2	0	2	0	0	0	0	0	0	0	0	2	0	0	0	0	2	2	0	0	4	2	0	2	2	2	0	0	0	0	0	2	0	0
37.8808	0	0	0	0	0	2	0	0	0	0	0	0	0	0	0	0	0	0	2	0	0	0	0	0	0	0	2	0	2	0	0	0	0	0	0	0	0	0	0	0	0	0	0	0	0	2	0	0	0
37.9903	0	0	0	0	0	2	0	0	0	0	0	0	0	0	0	0	0	0	0	0	0	0	0	0	0	0	0	0	0	0	0	0	0	2	0	0	4	0	0	0	0	0	0	0	0	0	2	2	0
38.0998	0	0	0	0	2	0	4	0	0	0	0	0	0	0	0	0	0	0	0	0	2	2	0	2	2	0	0	2	2	2	0	0	0	0	0	0	0	0	0	0	0	0	0	0	0	0	0	0	0
38.2093	0	2	2	0	2	0	0	0	0	0	0	0	0	0	0	0	2	0	0	0	0	2	0	2	0	0	0	0	0	0	0	0	0	0	0	0	4	0	2	0	0	0	2	0	0	2	0	0	0
38.3188	0	4	0	0	0	2	0	0	0	0	0	0	0	0	0	2	4	0	2	2	0	0	2	0	0	0	0	4	0	0	0	2	0	0	0	0	2	0	0	0	2	0	0	0	2	0	0	0	0
38.4283	0	0	0	0	0	0	0	0	0	0	0	0	2	0	2	2	0	0	2	2	2	0	0	4	0	0	0	0	2	2	0	0	0	0	0	2	0	0	0	0	0	0	2	0	0	0	2	0	0
38.5378	2	2	0	0	0	2	0	0	0	2	2	0	0	0	2	0	2	0	4	0	0	0	4	0	2	2	0	0	0	0	0	0	0	0	2	0	0	0	0	0	0	0	0	4	0	0	2	0	2
38.6473	0	0	0	0	2	2	2	0	0	0	0	0	0	0	2	0	0	0	0	2	2	0	0	0	0	2	0	0	0	0	4	2	0	0	0	0	0	0	2	0	0	0	0	0	0	0	4	0	0
38.7568	0	0	0	0	0	0	2	0	0	0	0	0	2	2	6	0	0	0	0	0	0	0	0	0	0	0	2	2	0	0	2	0	0	2	0	0	0	0	0	0	0	2	2	0	0	0	2	2	0
38.8663	2	0	0	0	0	2	0	0	0	0	0	0	0	0	0	2	0	0	0	0	0	0	2	0	0	0	0	2	0	2	0	0	0	0	0	0	0	2	0	0	2	0	0	2	0	0	0	0	0
38.9759	0	0	0	0	0	0	0	2	0	0	2	0	0	0	0	0	0	0	0	2	2	0	0	0	0	0	0	0	2	0	0	0	0	0	0	0	2	0	0	4	0	0	2	0	0	0	0	2	0
39.0853	0	0	0	0	0	4	0	0	0	0	2	0	0	0	0	0	0	0	0	0	2	0	0	0	2	0	0	0	0	2	0	0	0	0	0	0	0	0	4	2	0	0	0	4	2	0	0	2	0
39.1949	0	0	0	0	0	0	0	2	0	0	0	0	0	0	0	4	0	0	0	0	2	2	0	0	0	0	0	0	0	0	0	0	0	0	0	0	2	0	0	0	2	0	0	0	0	0	0	2	0
39.3044	0	0	2	0	0	0	0	0	0	0	0	0	0	2	0	0	0	0	0	0	0	2	0	0	0	0	0	2	0	0	0	0	0	0	2	0	0	0	0	0	0	0	0	0	0	0	0	0	2
39.4139	0	0	0	2	0	0	2	0	0	0	0	0	0	0	0	0	0	0	0	0	0	2	0	0	2	0	0	2	2	0	0	0	0	0	2	2	0	2	0	0	4	0	2	0	0	0	0	0	0
39.5234	0	0	0	0	4	0	0	0	0	0	0	0	2	0	2	0	2	2	4	0	0	0	0	0	0	0	0	2	0	0	0	0	0	0	2	0	0	2	0	0	2	0	0	0	0	0	0	0	0
39.6329	0	0	2	0	0	0	0	0	0	0	0	0	2	0	0	0	2	0	0	0	0	0	2	2	0	2	0	0	0	0	0	0	0	0	0	0	0	2	0	2	0	0	2	0	2	0	0	0	0
39.7424	0	0	0	0	0	0	0	0	0	0	0	0	2	0	0	0	0	0	0	0	0	0	6	0	0	0	2	0	0	0	0	0	0	0	0	0	0	0	0	0	0	2	2	0	0	0	0	0	2
39.8519	2	0	2	2	0	2	0	0	2	0	2	0	0	0	0	0	0	0	0	0	0	0	0	0	2	2	0	0	0	2	4	0	0	0	0	2	0	2	0	0	0	0	0	0	0	0	0	0	0
39.9614	0	0	0	0	2	2	0	2	0	2	0	0	0	0	0	0	0	0	2	0	0	2	2	4	0	0	0	0	0	0	0	2	0	2	0	0	0	0	0	0	0	4	0	0	0	0	2	0	0
40.0709	0	2	0	0	0	0	0	0	0	0	0	0	0	2	0	2	0	0	0	2	2	0	2	0	0	0	0	0	0	0	0	0	0	0	0	0	0	0	0	0	0	2	0	2	0	0	2	0	0
40.1804	0	4	0	0	0	0	0	0	0	2	0	0	0	0	0	0	2	2	0	2	2	0	2	0	0	0	0	0	2	0	2	0	0	0	2	0	0	2	0	2	0	0	0	0	0	0	2	0	0
40.2899	0	0	0	0	0	0	0	0	2	2	0	0	0	2	0	2	0	0	0	0	0	0	0	0	0	2	2	0	0	0	0	0	2	0	0	2	0	2	0	0	2	0	0	0	0	0	0	0	0
40.3994	0	0	0	0	2	0	2	0	0	2	2	0	0	0	0	0	0	2	0	2	0	0	4	0	0	0	0	2	0	0	0	0	0	0	0	0	2	0	2	0	0	0	2	0	0	2	0	2	0
40.5089	0	0	0	0	0	2	0	0	2	0	0	0	2	4	2	0	0	0	0	0	2	2	0	0	0	0	0	2	0	0	2	0	0	0	0	0	2	0	0	0	0	0	0	0	0	0	0	0	0
40.6184	0	2	0	0	0	0	0	0	0	0	0	0	0	2	0	0	0	0	2	0	0	0	0	0	2	0	0	0	0	2	0	2	0	0	0	0	0	0	0	2	2	2	0	0	0	2	0	0	0
40.7279	0	0	0	0	2	0	0	2	0	0	0	0	0	0	0	0	0	0	0	2	2	4	0	0	0	0	0	0	0	0	0	0	0	0	0	0	0	0	2	0	0	0	0	4	2	0	0	0	0
40.8374	0	0	0	0	0	0	0	0	0	0	2	0	0	0	0	2	2	0	2	0	0	0	0	0	0	0	0	0	0	0	0	0	0	2	0	0	0	0	2	0	2	2	0	0	2	2	0	0	2
40.9469	0	2	0	0	0	0	0	0	0	0	0	0	2	0	2	0	0	0	0	2	0	0	0	2	0	2	0	2	0	0	0	0	0	0	2	0	0	0	0	0	0	0	0	0	2	0	0	0	2
41.0564	0	0	0	4	0	0	0	0	0	0	0	2	2	2	0	0	0	0	2	0	0	0	0	2	0	0	0	0	4	0	0	2	0	0	0	0	0	0	0	0	0	0	2	0	0	0	0	0	0
41.166	0	0	0	0	0	0	0	2	0	0	0	0	0	0	0	2	0	0	0	0	0	0	0	0	0	0	0	0	0	0	0	0	0	0	0	0	0	0	0	0	0	0	0	0	0	2	0	2	2
41.2754	0	0	0	0	0	0	0	2	0	2	0	0	0	0	0	0	0	0	0	0	0	0	0	0	0	0	0	0	0	0	0	2	0	0	0	2	0	0	0	0	0	0	0	0	0	0	0	0	0
41.385	0	0	0	0	2	2	2	4	0	0	0	2	0	0	0	0	0	0	0	0	0	0	0	0	0	0	0	2	0	0	0	0	0	0	2	0	0	0	0	2	2	0	0	0	2	0	0	0	0
41.4945	0	0	0	0	0	0	0	0	0	0	0	2	2	2	0	0	0	0	0	0	0	0	0	0	2	0	2	0	0	0	2	0	0	4	2	2	0	0	0	2	0	0	0	2	2	0	0	0	0
41.604	0	0	0	0	0	0	0	2	0	0	0	0	0	0	0	0	4	4	0	2	0	2	0	0	0	2	0	0	0	0	2	0	0	0	0	0	0	0	0	2	0	0	0	2	0	0	0	2	2
41.7135	2	0	2	0	0	0	0	0	0	0	0	0	0	2	4	0	0	0	0	2	0	0	2	0	0	0	2	0	2	2	0	0	0	0	0	2	0	0	2	0	0	0	0	0	0	0	0	0	2
41.823	0	0	0	0	0	0	0	0	0	2	0	4	0	0	2	0	0	2	0	0	0	0	0	0	0	2	0	2	2	0	0	0	0	0	0	0	2	0	0	0	0	0	0	2	0	0	0	2	0
41.9325	0	0	0	0	0	0	0	0	2	0	0	0	0	0	0	0	0	0	0	2	0	2	0	0	2	2	0	0	0	0	0	0	0	0	0	0	0	2	0	2	0	4	0	0	0	0	0	0	0
42.042	0	0	0	0	0	0	0	0	0	0	2	0	0	0	2	0	0	2	0	4	0	0	2	0	0	0	2	0	0	0	2	0	2	0	0	0	0	2	0	2	2	2	2	0	2	0	4	0	0
42.1515	0	0	0	0	0	0	0	2	0	0	0	0	0	0	0	0	0	0	0	2	0	2	0	2	0	0	2	2	0	0	0	0	2	0	0	2	2	0	0	0	0	0	0	0	0	0	0	0	4
42.261	0	0	0	0	2	0	2	0	0	0	0	0	2	0	0	0	0	0	0	0	2	0	0	0	0	0	6	0	0	0	2	0	2	0	0	0	0	0	2	2	4	0	2	2	0	0	2	0	4
42.3705	0	0	0	0	0	0	0	0	0	0	0	0	0	0	2	2	0	0	2	0	0	0	2	0	0	0	2	0	0	0	0	0	0	0	0	2	0	0	0	0	0	0	0	0	0	2	0	0	0
42.48	0	0	0	0	0	0	0	0	0	0	2	0	4	2	2	2	0	2	0	2	0	0	0	0	0	2	0	2	0	0	0	2	2	0	4	0	0	0	0	0	2	0	2	0	0	0	0	2	0
42.5895	2	0	0	0	0	0	0	0	0	2	0	2	0	0	0	0	0	0	0	0	0	0	0	0	2	0	0	0	0	0	2	0	0	2	0	0	0	0	0	2	0	0	0	0	2	0	0	0	0
42.699	0	0	0	0	2	0	2	0	0	0	0	2	0	0	0	2	0	2	0	0	0	0	0	0	0	0	0	2	0	2	0	0	0	0	0	0	0	0	0	0	0	0	0	0	0	2	2	0	2
42.8085	0	2	0	0	0	0	0	0	0	0	0	0	0	0	0	0	0	0	0	0	0	0	0	0	0	0	0	2	0	2	0	0	0	0	0	0	0	0	0	0	0	0	0	0	0	0	2	0	0
42.918	2	0	0	0	2	0	0	0	0	0	0	2	0	0	0	0	0	2	0	0	0	0	0	2	0	0	2	2	0	2	0	2	0	0	0	0	0	0	2	0	2	0	0	0	0	0	0	0	2
43.0275	2	0	0	0	0	0	0	0	0	0	4	0	2	0	0	0	0	0	0	0	0	2	0	0	2	0	4	0	4	0	0	0	0	0	0	2	2	0	4	0	0	2	0	0	0	0	0	0	2
43.137	0	0	0	4	0	0	0	2	0	0	0	2	0	0	0	0	0	0	2	2	0	0	0	0	0	0	0	0	0	2	0	0	0	0	0	0	2	2	0	0	0	0	0	0	0	0	0	0	2
43.2465	0	0	0	0	0	2	0	0	0	0	0	0	0	0	0	0	2	0	0	2	0	0	0	0	0	0	0	0	0	0	0	4	0	0	0	0	0	4	2	2	0	0	0	0	0	0	0	0	0
43.3561	0	0	0	0	2	0	0	0	0	2	0	0	2	0	0	0	2	0	0	0	2	0	0	0	2	2	0	0	2	0	0	0	0	0	0	0	0	0	2	2	2	0	0	2	0	2	0	0	0
43.4656	0	0	0	0	0	0	2	0	2	2	0	0	0	0	0	4	0	0	0	0	6	0	0	0	0	0	0	2	0	0	0	0	2	0	0	0	0	0	0	0	0	2	0	0	0	0	0	0	0
43.5751	0	2	0	0	0	2	0	0	0	0	0	4	2	2	2	2	2	0	2	0	0	0	0	2	0	0	0	0	0	0	0	0	0	0	0	0	2	0	0	0	0	0	2	0	0	2	0	0	0
43.6846	0	0	0	0	0	0	0	0	2	0	0	0	0	0	0	0	0	2	0	0	0	0	0	0	2	0	0	0	0	2	0	0	2	2	0	0	0	0	0	0	0	2	2	0	0	0	2	0	0
43.7941	2	0	0	0	0	0	0	0	2	0	0	0	0	0	2	0	0	0	0	0	0	0	0	2	2	2	0	0	0	0	0	0	2	0	0	0	2	0	0	0	0	0	0	0	0	0	0	0	0
43.9036	0	0	0	0	0	2	0	0	0	0	0	0	0	0	0	0	0	0	0	2	0	0	0	0	0	0	0	2	2	0	0	2	0	0	0	0	0	0	4	0	0	0	0	0	0	0	0	0	2
44.0131	0	0	0	0	2	0	0	2	0	0	0	0	0	0	0	2	0	4	2	0	0	0	0	0	0	0	0	0	0	0	0	0	0	2	2	0	2	0	2	0	0	0	0	0	0	2	0	0	0
44.1226	0	2	0	0	0	0	0	0	0	0	0	0	0	0	0	0	0	2	0	0	0	0	0	2	0	2	0	0	2	0	0	2	2	0	0	0	2	0	2	0	2	0	0	0	0	0	0	0	0
44.2321	2	0	0	2	0	0	0	0	0	2	0	0	0	0	0	0	0	0	0	0	0	0	0	0	0	0	0	0	0	2	0	0	0	0	0	0	2	0	0	0	0	0	0	0	0	0	0	4	0
44.3416	0	0	0	0	0	2	0	0	0	0	0	0	0	0	0	4	2	0	0	0	0	2	2	0	2	0	0	0	0	0	0	0	0	0	2	0	2	0	0	2	0	0	0	0	2	2	0	0	0
44.4511	0	0	0	0	0	0	0	0	0	2	0	0	0	0	0	0	0	0	0	0	2	0	0	0	2	0	0	0	0	0	2	0	0	0	0	2	0	0	0	0	0	0	0	0	0	0	0	0	0
44.5606	2	0	0	0	0	0	2	0	0	0	0	0	0	0	0	2	0	0	0	2	0	0	2	0	0	0	2	0	2	0	0	0	2	0	0	0	0	0	2	0	0	0	2	0	0	0	2	2	2
44.6701	0	2	0	0	2	0	0	0	0	0	2	0	0	0	0	4	2	0	2	0	0	0	0	2	0	0	2	0	0	0	0	0	0	0	0	0	0	0	0	2	4	4	12	8	8	12	14	12	16
44.7796	0	0	0	0	0	0	0	2	0	0	2	0	0	0	2	0	0	0	0	0	2	0	2	0	0	0	2	0	0	0	0	0	0	0	2	0	0	0	2	0	2	2	0	0	0	4	0	2	2
44.8891	2	0	2	0	0	0	0	0	2	0	2	0	0	0	0	0	0	0	0	0	0	0	0	2	0	2	0	2	0	0	0	0	0	0	0	0	0	0	0	0	0	0	0	0	0	0	0	0	0
44.9986	2	4	0	0	0	0	0	2	0	2	0	2	2	0	0	0	0	0	0	0	0	2	0	0	0	0	0	0	0	2	0	0	2	2	0	0	0	0	0	0	0	0	2	0	0	0	0	0	0
45.1081	0	0	0	0	0	0	0	2	0	0	0	0	0	0	2	0	2	0	0	0	0	2	0	0	0	0	0	0	0	0	0	0	0	2	0	0	0	0	0	0	0	4	0	0	0	0	0	0	0
45.2176	0	0	2	0	0	0	0	0	0	0	4	0	0	0	0	0	2	2	0	2	0	0	2	0	0	2	0	0	0	0	0	0	0	0	2	0	0	0	0	0	2	0	0	0	2	0	0	0	0
45.3271	0	0	0	0	0	0	0	0	0	0	0	0	0	0	0	0	0	0	0	0	2	0	2	0	0	2	0	0	0	0	0	0	0	0	0	0	0	0	2	0	0	0	0	0	0	0	0	0	0
45.4366	0	2	0	2	0	0	0	2	0	0	0	0	0	2	0	0	0	0	4	0	0	2	0	0	0	0	0	0	0	0	2	0	0	0	2	0	0	0	0	2	0	0	0	0	2	2	2	0	0
45.5461	0	0	2	0	0	0	2	0	0	0	0	0	0	0	4	2	2	2	0	0	0	2	0	2	0	0	0	0	2	0	0	2	0	2	0	0	0	0	0	0	0	0	0	2	0	0	0	0	0
45.6557	0	2	0	0	0	0	0	0	2	0	0	0	2	0	0	2	0	0	0	0	0	2	2	0	0	0	2	2	2	0	0	0	0	0	2	0	0	0	0	0	0	0	2	2	0	2	0	0	0
45.7651	0	4	2	0	2	0	0	2	0	0	0	0	2	0	0	0	0	0	0	2	0	0	2	0	0	2	0	0	0	2	0	0	0	0	0	0	0	0	0	2	0	0	0	0	2	0	0	4	0
45.8747	0	0	0	0	0	2	0	4	0	0	0	2	0	2	2	0	2	0	0	0	2	0	2	0	0	0	0	0	0	0	0	0	0	0	0	0	2	0	2	0	0	2	0	0	0	2	0	2	0
45.9842	0	2	0	2	0	2	2	2	0	0	0	0	0	0	0	0	2	2	0	0	0	0	0	0	0	0	0	2	0	0	0	0	0	0	0	0	0	2	0	0	2	0	0	2	0	0	0	2	2
46.0937	0	0	0	4	2	0	0	0	0	0	0	0	2	0	0	2	0	0	0	0	0	4	2	0	0	2	0	0	0	0	2	0	0	0	4	0	0	0	0	2	0	0	0	0	0	0	0	0	0
46.2032	0	0	0	0	0	0	0	0	0	0	2	0	0	0	0	0	0	2	0	2	0	0	0	2	0	2	0	2	0	0	0	6	0	0	0	0	0	0	0	0	2	0	0	0	0	2	0	0	0
46.3127	0	0	0	0	0	0	0	0	0	0	0	0	0	0	2	0	0	0	2	0	0	0	0	2	2	0	0	0	0	0	0	0	0	0	0	0	0	0	0	0	0	0	0	0	0	0	0	0	0
46.4222	0	0	0	2	0	0	2	0	0	2	0	0	0	0	0	2	0	0	0	0	0	2	0	0	0	0	0	0	2	0	0	2	0	0	0	2	0	2	2	2	0	0	0	0	2	0	0	0	0
46.5317	2	0	0	0	0	0	0	0	0	0	0	0	2	0	0	0	0	0	0	0	2	0	0	0	2	0	0	0	0	0	0	0	0	0	0	0	0	0	0	0	0	0	0	2	0	0	0	0	2
46.6412	0	0	0	2	2	4	0	0	4	0	0	0	2	0	2	0	2	0	0	0	0	2	2	0	2	0	2	0	2	2	2	0	2	0	0	0	2	0	0	0	2	0	0	0	0	0	0	0	0
46.7507	0	0	0	4	2	0	0	0	0	0	0	0	0	0	0	0	0	0	0	0	0	0	0	6	0	0	0	0	0	0	0	0	0	0	2	0	0	2	0	0	0	0	0	0	0	2	0	0	0
46.8602	0	0	0	0	0	0	0	0	0	0	0	0	2	0	0	0	0	0	0	0	2	0	0	0	2	0	0	0	0	2	2	2	0	0	0	2	0	2	0	0	0	0	0	0	0	0	0	0	0
46.9697	0	2	0	0	0	0	0	0	0	0	0	0	0	0	2	0	0	2	4	2	0	0	2	0	0	0	0	0	0	2	0	0	0	0	2	0	0	0	0	0	0	0	4	0	2	0	0	0	0
47.0792	0	0	0	0	0	0	0	2	0	0	2	0	4	0	0	0	2	0	0	0	0	0	0	2	2	2	0	0	0	0	4	2	0	0	0	0	0	2	0	0	0	0	0	2	0	2	0	0	0
47.1887	0	0	0	0	0	2	2	0	4	0	2	2	0	0	0	0	4	0	4	0	0	0	0	0	0	0	0	0	2	4	0	0	0	0	2	0	0	0	0	0	0	0	0	2	2	0	0	0	0
47.2982	0	0	0	0	0	0	0	2	0	0	0	0	0	0	0	0	2	2	0	0	0	0	0	0	0	2	0	0	2	0	0	0	2	0	2	0	2	0	0	0	2	0	0	0	0	0	0	2	0
47.4077	0	0	2	2	0	0	0	0	0	2	0	2	0	0	0	0	0	0	0	0	0	0	0	2	0	0	0	0	4	0	2	0	0	0	0	0	2	2	2	0	4	0	0	0	2	0	2	0	0
47.5172	0	0	2	0	0	2	4	0	0	0	0	0	0	2	0	4	0	2	0	0	0	2	0	0	2	0	0	0	2	0	0	2	0	2	0	2	0	0	0	0	0	0	0	0	0	0	0	0	2
47.6267	2	2	0	2	0	0	2	0	0	0	0	0	0	0	0	0	0	0	0	0	2	2	0	0	0	0	0	2	0	2	0	0	0	0	0	0	0	0	0	0	0	0	2	0	0	0	2	0	0
47.7362	0	0	0	0	2	0	0	0	0	0	2	2	2	0	2	0	0	0	0	0	0	0	0	0	0	0	0	0	0	0	0	0	0	0	0	0	0	0	0	0	0	2	0	0	2	4	2	0	0
47.8458	0	0	0	0	0	0	0	0	0	0	0	0	0	0	0	0	2	0	0	0	0	0	0	0	0	4	2	0	0	0	2	0	0	0	0	0	0	0	0	0	0	2	0	4	0	0	0	0	0
47.9552	0	2	0	0	0	0	2	2	0	0	0	0	2	0	0	0	0	0	2	0	2	0	0	2	0	0	0	0	0	2	0	0	0	0	0	0	2	0	0	0	0	2	0	0	0	0	0	0	0
48.0648	0	0	0	0	0	0	0	0	2	0	0	0	0	0	0	2	0	0	4	2	0	0	4	0	0	0	0	0	2	2	0	0	0	0	0	0	0	0	0	0	2	0	0	0	0	0	0	0	0
48.1743	2	0	0	0	0	0	0	0	2	0	0	0	0	0	0	0	0	0	2	0	2	0	0	2	0	2	0	0	0	0	0	0	0	2	0	0	0	0	0	0	2	2	0	0	0	0	2	0	0
48.2838	0	0	0	0	0	0	0	0	0	0	0	0	0	4	0	0	0	0	0	0	0	0	0	0	0	0	4	0	0	0	0	0	0	0	4	0	2	0	0	0	0	0	0	0	2	0	0	0	0
48.3933	0	0	0	2	0	0	2	0	0	2	0	0	0	2	2	0	0	0	2	0	2	0	0	0	2	0	0	0	0	2	2	0	0	0	2	0	0	0	0	0	2	0	0	0	2	2	0	0	0
48.5028	0	0	0	2	4	0	0	0	0	0	2	0	0	2	0	2	2	0	0	0	2	0	0	2	2	0	0	0	0	0	0	2	4	2	0	0	0	0	0	0	0	2	0	0	2	0	0	0	0
48.6123	0	2	0	0	0	0	0	0	0	0	0	0	2	0	0	0	0	0	0	0	0	0	2	0	0	0	0	2	0	0	0	0	2	0	0	0	0	0	0	0	0	0	0	0	0	0	0	0	0
48.7218	0	0	0	0	0	0	0	0	0	0	0	0	0	2	0	0	0	2	0	0	0	0	0	0	2	0	0	0	0	2	0	0	0	0	0	0	0	0	2	0	0	0	0	0	2	0	0	2	0
48.8313	0	4	0	0	2	0	0	2	0	0	2	0	0	0	0	0	0	0	0	2	0	4	0	2	0	4	2	0	2	0	0	0	0	2	0	0	0	0	0	0	2	4	0	0	0	0	0	0	2
48.9408	0	0	0	2	2	0	0	0	0	0	0	0	0	0	0	0	0	0	0	2	2	0	0	2	2	2	0	4	0	0	0	0	0	0	2	0	0	0	0	0	0	0	0	0	0	0	2	0	2
49.0503	0	0	0	0	0	0	0	0	0	0	0	0	0	0	0	0	0	0	2	0	2	0	2	0	4	0	0	0	0	0	0	0	2	0	0	0	0	0	0	0	0	2	2	0	0	0	0	0	0
49.1598	0	0	0	0	0	0	0	0	0	2	0	0	2	2	0	2	0	0	0	2	0	0	0	0	0	0	0	0	0	0	0	0	0	0	0	0	0	0	0	0	0	2	0	0	0	0	0	0	0
49.2693	0	0	0	0	4	0	0	2	0	0	0	0	2	0	0	0	0	0	2	0	0	0	0	0	2	0	2	0	0	0	0	0	0	0	0	0	2	2	0	2	0	0	2	2	0	0	0	0	0
49.3788	0	2	2	0	2	0	0	0	0	0	2	2	0	2	2	0	0	0	0	0	0	0	0	0	0	0	0	0	0	0	0	0	0	0	0	0	0	0	0	2	0	2	2	0	0	0	2	0	0
49.4883	2	2	2	0	0	4	0	0	0	0	0	0	0	0	0	0	0	0	0	0	0	0	0	0	0	0	0	2	0	0	2	0	2	0	0	0	0	0	0	0	0	0	0	2	2	0	2	0	0
49.5978	0	2	0	0	0	0	0	0	0	0	0	0	0	0	0	0	0	0	0	2	0	2	0	0	0	0	0	2	0	0	0	2	0	0	2	2	0	0	2	4	0	0	2	0	0	0	0	2	2
49.7073	2	0	0	0	0	0	2	0	0	0	0	0	2	0	0	0	0	0	0	0	0	2	0	0	2	0	2	0	2	0	0	2	0	0	0	0	0	2	0	0	0	0	0	0	0	0	0	0	2
49.8168	0	0	0	0	0	0	0	0	0	0	2	0	0	2	0	0	0	4	0	0	2	0	2	0	2	2	0	0	2	2	0	0	0	0	0	2	2	0	0	0	2	0	0	2	0	0	0	0	0
49.9263	0	0	0	0	0	2	0	0	0	0	0	0	0	0	0	2	0	0	0	0	2	0	2	0	0	0	0	0	0	0	0	2	0	2	0	0	6	0	0	0	0	0	0	0	0	2	0	0	0
50.0359	2	0	0	2	2	0	0	0	0	0	0	2	0	2	2	0	0	0	0	2	2	0	0	2	0	0	0	0	2	0	0	2	0	0	0	0	0	0	0	0	0	0	0	0	0	0	0	2	2
50.1454	0	2	0	0	0	0	0	0	0	2	0	0	0	0	0	0	0	0	0	0	0	0	0	0	0	0	0	0	2	0	0	0	0	0	2	0	0	2	0	0	0	0	0	0	0	0	0	4	0
50.2549	0	0	0	0	0	0	0	0	0	0	0	0	0	0	0	4	0	0	0	0	0	0	0	0	2	0	2	0	0	0	0	0	0	2	0	0	0	2	0	0	0	0	0	2	0	0	0	0	0
50.3644	0	0	0	2	2	0	2	0	0	0	2	0	0	0	0	0	0	0	2	0	0	0	0	0	0	0	0	0	0	0	0	0	0	0	0	0	0	0	0	0	0	0	0	0	2	0	0	2	0
50.4739	2	2	0	0	0	0	0	0	0	0	0	0	0	0	0	0	0	0	0	0	0	0	0	0	0	0	0	0	0	0	0	2	0	0	0	0	0	0	0	0	2	2	2	0	0	0	2	0	0
50.5834	0	0	0	0	0	0	0	2	0	0	0	2	4	0	0	0	0	0	2	0	0	0	2	0	0	0	0	0	0	0	0	4	0	2	0	0	0	0	0	0	0	0	0	0	0	0	0	0	0
50.6929	0	0	0	2	0	0	0	0	0	0	2	0	0	2	0	0	0	0	0	0	0	0	0	0	0	2	0	0	0	0	0	0	0	0	0	0	2	0	0	0	0	0	2	0	2	0	0	0	0
50.8024	0	0	0	0	2	0	0	0	0	0	0	0	0	0	0	0	0	0	0	0	0	0	0	0	0	0	0	0	2	0	0	0	0	0	0	0	0	0	0	0	0	0	0	0	0	0	0	0	0
50.9119	2	0	0	2	0	0	0	0	0	0	2	2	0	0	0	0	2	0	0	0	0	2	0	0	0	0	0	0	2	0	0	0	0	0	0	0	0	0	0	4	0	0	2	0	0	0	0	0	2
51.0214	0	0	0	2	0	0	0	0	0	0	0	2	0	0	0	0	0	0	0	0	2	0	0	0	0	0	0	0	0	0	0	0	2	0	2	0	2	4	2	0	0	0	0	4	0	0	0	0	0
51.1309	0	0	0	0	0	0	0	2	0	0	0	0	0	0	0	0	0	2	2	0	0	0	4	0	0	2	0	0	0	0	0	0	0	0	0	2	2	0	0	0	0	0	0	0	0	0	0	0	0
51.2404	0	0	0	0	0	0	2	0	0	0	0	0	0	0	2	4	0	0	0	0	0	0	0	0	0	0	0	2	2	0	0	0	0	2	0	0	0	0	0	0	0	0	0	0	0	0	2	0	0
51.3499	0	0	2	0	0	0	0	0	0	0	0	0	0	0	0	0	0	0	0	0	0	0	0	0	0	2	0	2	0	0	2	0	0	0	0	0	0	0	0	0	0	2	0	0	0	2	0	2	0
51.4594	0	0	0	0	0	2	0	0	0	2	0	0	0	0	0	0	0	4	0	0	0	0	0	0	2	0	0	0	0	4	0	0	0	0	2	2	0	0	0	0	2	0	0	0	0	0	0	2	2
51.5689	2	0	0	0	2	0	0	0	0	0	0	0	0	0	0	0	2	0	0	0	0	2	2	0	2	0	0	2	0	2	2	0	0	0	0	0	0	2	0	0	0	0	2	4	0	0	0	0	0
51.6784	4	0	0	0	0	0	0	0	0	0	2	0	0	0	0	0	0	2	0	2	0	0	0	0	0	2	0	0	0	0	0	0	0	0	0	0	0	2	2	0	2	2	2	0	0	0	0	0	2
51.7879	0	0	0	0	0	0	0	0	0	0	0	4	2	2	0	0	0	2	0	0	0	0	0	0	0	0	0	0	0	0	0	2	0	0	0	0	0	0	0	2	0	0	0	0	0	0	0	0	0
51.8974	0	2	0	2	0	0	0	0	0	0	0	2	0	0	0	2	0	0	0	2	0	0	0	0	0	0	0	0	2	0	0	0	2	0	0	0	0	0	0	2	0	0	0	0	0	0	4	2	0
52.0069	0	0	2	0	0	0	0	0	0	0	0	0	2	0	0	0	4	0	0	2	0	0	0	0	2	0	2	0	0	0	0	0	0	0	0	0	0	0	0	0	0	0	0	4	0	2	2	0	0
52.1164	0	0	0	0	0	0	2	0	0	0	0	0	0	0	0	0	2	0	2	0	0	0	0	2	0	0	0	0	0	0	0	0	0	0	0	0	0	0	2	0	2	0	0	0	0	0	0	0	0
52.2259	2	0	2	0	0	0	0	2	0	2	2	0	4	0	0	0	0	0	0	0	0	0	0	0	0	0	0	0	0	2	0	0	2	0	0	0	2	0	0	0	0	0	0	2	0	0	2	2	0
52.3355	0	0	0	0	0	0	0	0	0	0	0	2	0	0	0	2	0	0	0	0	0	0	2	0	0	0	0	2	0	0	0	2	0	0	0	0	0	0	0	0	0	0	0	0	0	0	4	0	0
52.445	0	0	0	0	0	0	2	0	0	0	0	0	2	0	0	0	4	2	0	0	0	0	2	2	0	0	0	2	2	0	0	2	0	0	0	2	0	0	0	0	0	0	0	0	0	0	0	0	0
52.5545	2	0	0	2	0	0	0	0	0	0	0	2	0	0	0	0	0	0	2	0	2	0	2	0	0	2	2	0	0	0	0	2	0	2	0	0	0	0	0	0	0	0	0	2	0	0	0	0	0
52.664	2	0	0	0	0	2	0	0	0	0	0	0	0	2	2	0	0	0	0	0	0	0	2	0	0	0	0	0	0	0	0	0	0	0	0	0	0	0	0	0	0	0	0	0	0	0	0	0	0
52.7735	0	0	0	0	0	2	0	0	0	0	0	0	0	2	0	2	0	2	0	0	0	0	2	0	0	0	2	0	0	0	0	0	0	0	0	2	0	0	0	0	0	2	0	0	0	0	0	4	0
52.883	0	0	0	0	0	2	0	0	0	2	0	0	0	0	2	0	0	0	0	0	4	0	0	2	2	0	0	0	0	0	0	2	0	0	0	0	0	0	0	0	0	0	0	2	0	2	0	0	2
52.9925	0	0	0	0	2	0	0	0	0	0	0	0	0	0	2	0	0	0	0	0	0	0	0	0	0	0	2	0	2	0	0	0	0	0	0	0	2	0	0	2	2	0	0	0	0	0	0	0	0
53.102	0	2	0	0	0	0	0	2	0	0	0	0	0	0	0	0	0	0	0	2	0	2	0	0	0	0	0	0	0	0	0	0	0	4	0	0	0	0	0	0	0	0	0	0	2	0	0	0	0
53.2115	0	0	0	2	0	0	2	0	2	0	2	0	0	0	0	0	0	0	0	2	0	0	0	2	0	0	2	0	0	0	0	0	0	0	0	0	0	0	0	0	0	0	2	0	0	0	0	2	0
53.321	0	0	0	0	2	0	2	0	0	0	0	0	0	0	0	0	0	0	0	0	2	0	0	0	2	0	0	0	0	2	0	0	0	0	0	0	0	0	0	2	2	2	0	0	0	0	0	0	2
53.4305	0	0	2	0	0	0	0	0	0	0	0	0	0	0	0	0	0	0	0	0	0	0	2	0	0	0	0	0	0	0	0	0	0	0	0	0	0	0	0	0	0	0	0	0	0	0	0	0	0
53.54	0	0	0	0	0	0	0	0	0	0	0	0	0	0	0	0	0	0	0	0	0	0	2	0	0	0	2	0	0	0	0	0	2	0	0	0	0	0	0	0	0	0	2	0	2	0	2	2	0
53.6495	0	0	0	0	0	0	0	0	0	0	0	0	0	0	0	0	0	0	0	0	0	0	0	0	0	2	2	0	0	0	0	0	0	2	0	0	0	4	0	0	0	0	4	0	0	0	0	0	0
53.759	0	0	0	0	0	0	2	0	0	2	2	0	2	0	2	0	0	2	2	0	2	0	2	0	2	0	0	0	0	0	0	0	0	0	0	2	0	0	2	0	0	0	0	2	0	2	2	0	0
53.8685	0	0	0	0	0	0	0	0	0	0	0	2	0	0	0	0	2	0	0	0	0	2	0	0	0	0	0	0	0	0	0	0	2	0	0	0	0	0	0	0	0	0	0	0	0	0	0	0	0
53.978	0	2	2	0	0	0	2	0	0	0	0	0	2	0	0	0	0	0	0	0	0	0	0	0	0	0	2	0	0	0	0	0	2	0	0	0	0	0	2	0	0	0	0	0	0	0	0	2	2
54.0875	0	0	0	0	4	0	0	0	0	0	0	0	0	0	0	2	0	0	0	2	0	0	0	0	0	0	0	0	0	0	0	0	0	0	0	0	2	0	0	0	2	0	0	0	0	0	2	0	2
54.197	0	0	0	0	0	0	2	0	0	0	2	0	0	0	0	0	0	0	0	0	2	0	0	0	0	0	0	0	0	0	0	0	0	0	0	2	0	0	0	4	0	0	0	0	2	0	2	0	0
54.3065	2	0	0	0	2	0	0	0	0	0	2	0	0	0	0	0	0	0	0	0	0	2	0	0	0	0	0	0	0	2	0	2	0	2	4	0	0	0	0	0	2	2	2	0	0	0	2	2	0
54.416	0	0	0	0	0	0	2	0	0	0	2	0	0	2	0	2	2	0	0	0	0	0	0	0	0	0	0	0	2	0	0	2	0	0	0	0	0	0	2	2	0	0	0	0	0	0	0	0	0
54.5256	0	2	2	2	0	2	0	0	0	0	0	2	2	0	2	0	4	4	2	0	0	0	2	0	0	0	0	0	0	8	0	0	0	0	0	0	0	0	0	0	0	0	0	0	0	0	2	0	0
54.635	0	0	0	0	0	2	0	0	0	0	0	0	0	0	2	0	0	0	0	0	2	0	0	2	0	0	0	0	0	0	2	0	0	0	0	0	0	0	0	0	0	0	0	0	0	2	4	0	2
54.7446	0	0	2	0	0	0	0	0	0	0	0	0	0	0	0	0	0	0	2	0	2	0	2	0	0	0	0	0	0	2	0	2	0	0	0	0	0	0	2	0	0	2	0	0	0	0	2	0	0
54.8541	0	0	2	0	0	0	2	0	0	0	2	0	0	0	0	0	0	0	0	0	2	0	0	0	0	0	0	0	0	2	0	0	0	2	0	0	0	0	0	0	0	0	0	0	0	0	2	2	0
54.9636	0	0	0	0	2	0	0	0	0	0	0	0	0	0	0	0	0	0	0	0	0	0	0	0	4	0	2	0	0	0	4	0	0	2	4	0	0	0	0	0	2	0	0	2	0	0	0	0	0
55.0731	0	0	2	0	0	0	0	0	0	0	0	0	2	0	0	0	0	0	0	0	0	2	0	0	0	0	0	0	2	0	0	0	0	0	0	0	2	2	0	0	2	0	0	0	0	0	0	0	0
55.1826	0	0	0	2	0	2	0	0	0	0	2	0	2	0	2	0	0	0	0	0	0	0	0	4	0	0	0	0	0	0	0	0	0	0	2	0	0	0	0	0	0	2	0	0	0	2	2	0	0
55.2921	2	0	0	2	0	0	2	2	0	0	0	0	0	0	0	2	0	0	0	0	0	0	0	0	0	0	2	4	0	2	0	0	6	2	0	0	0	0	0	0	0	0	0	0	0	0	2	0	0
55.4016	0	0	0	0	0	2	0	0	0	0	0	0	2	2	0	0	0	0	0	0	0	0	0	0	0	2	0	4	0	0	2	0	0	0	0	0	0	0	0	2	0	0	0	0	0	0	0	0	0
55.5111	0	0	0	0	0	0	0	0	0	2	2	0	0	0	0	0	0	0	0	2	0	0	0	0	0	0	0	0	0	0	0	0	2	0	0	0	0	0	0	2	0	0	0	0	0	0	0	0	0
55.6206	0	2	0	0	0	0	0	0	0	2	0	2	0	0	0	0	2	0	0	0	0	0	0	0	0	0	0	0	0	0	0	0	0	0	0	0	0	0	0	0	0	0	0	0	2	0	0	0	0
55.7301	0	0	0	2	0	0	0	0	2	2	0	0	0	0	0	0	0	2	0	0	0	0	0	0	2	0	2	0	0	0	0	2	0	0	0	0	0	0	0	0	0	0	0	0	0	0	0	2	0
55.8396	0	2	2	0	0	0	2	0	0	0	0	0	0	0	0	0	0	2	2	0	0	0	0	0	2	0	0	0	0	0	0	0	0	0	0	2	0	0	0	0	0	0	0	0	0	0	0	2	0
55.9491	0	2	0	0	0	0	0	0	0	2	0	0	0	2	0	0	0	2	0	0	2	0	0	0	0	2	2	0	0	0	2	2	2	0	0	0	0	0	0	2	0	2	0	0	0	0	2	0	0
56.0586	0	0	0	0	0	0	0	0	0	0	0	0	0	0	0	0	2	0	0	0	2	0	0	2	0	0	0	0	0	0	2	0	0	2	0	0	4	0	2	2	0	0	0	0	0	2	0	2	0
56.1681	0	0	0	0	0	0	4	0	0	0	0	0	0	0	0	0	0	0	0	0	0	0	0	4	0	0	0	0	2	0	0	2	0	2	0	2	0	4	0	0	0	0	2	4	0	0	0	0	2
56.2776	0	0	0	0	0	0	0	0	0	0	0	0	0	0	2	2	0	0	0	2	0	0	0	2	0	0	0	0	2	0	2	2	0	0	2	0	0	0	0	0	2	0	0	0	0	2	0	0	0
56.3871	0	0	0	0	2	0	0	0	0	0	0	2	0	0	0	0	0	0	2	0	0	0	0	2	0	0	0	0	0	0	0	0	2	2	0	0	0	0	0	0	2	0	0	0	2	0	0	0	0
56.4966	0	0	0	2	0	0	0	0	2	0	0	0	0	0	0	0	0	0	0	0	0	0	0	0	0	0	0	0	0	0	0	2	0	0	2	2	0	0	0	0	0	0	0	0	0	0	0	4	0
56.6061	0	0	0	0	0	0	0	0	0	0	0	0	0	0	0	0	0	0	0	0	2	0	0	0	0	2	0	0	0	0	0	0	2	0	2	0	2	0	0	0	0	0	0	0	0	0	0	0	0
56.7156	0	0	0	0	0	0	0	0	0	0	0	0	0	2	0	0	2	2	0	0	0	0	0	0	0	0	0	0	0	0	0	0	0	0	0	2	0	4	0	0	0	0	0	0	0	0	0	2	2
56.8252	0	4	0	0	0	0	4	0	0	0	0	0	0	2	0	0	0	0	0	0	0	2	0	0	0	0	0	0	0	2	0	2	2	0	0	0	0	0	0	0	2	0	2	0	2	2	0	0	0
56.9347	0	0	0	0	0	0	0	2	0	0	0	0	0	2	0	0	0	0	0	0	0	0	2	2	0	0	0	0	0	0	0	0	0	0	2	0	2	0	2	0	2	0	0	0	0	2	0	0	0
57.0442	0	0	0	0	0	0	0	0	2	0	2	0	0	0	0	0	0	2	0	0	0	0	0	2	0	0	0	0	0	0	2	2	0	0	2	0	0	0	2	0	0	2	0	0	0	0	0	0	0
57.1537	0	0	0	0	0	0	0	0	0	0	0	0	0	0	0	2	0	0	0	0	0	2	0	0	0	0	0	0	0	0	0	0	2	0	0	0	2	0	0	0	0	0	0	0	0	0	0	0	0
57.2632	0	0	0	0	0	2	2	0	0	2	0	0	0	0	0	0	0	0	0	0	0	0	0	0	2	0	2	0	0	0	0	0	0	0	0	2	2	0	2	0	0	0	0	0	0	4	0	0	0
57.3727	0	2	0	0	0	0	2	0	0	0	0	0	0	0	2	0	0	0	0	0	0	0	2	0	0	0	0	0	0	0	0	0	0	0	0	0	0	0	0	0	0	0	0	2	0	0	0	2	0
57.4822	0	2	2	0	0	0	0	2	0	2	0	0	0	2	0	0	0	2	0	0	0	0	0	0	0	0	0	0	0	0	2	0	0	0	0	0	0	2	0	4	0	0	0	0	2	0	0	0	0
57.5917	0	0	0	0	0	0	0	0	0	0	0	0	0	0	0	2	2	0	0	0	2	0	0	0	0	0	0	0	2	0	0	0	0	0	2	0	2	0	0	2	0	0	0	0	0	0	0	0	0
57.7012	0	0	0	0	0	0	0	2	0	2	2	0	2	0	0	0	0	0	2	0	0	0	0	0	2	0	0	2	0	0	0	0	0	0	0	2	0	0	0	0	0	0	2	2	0	2	0	0	0
57.8107	0	0	0	0	0	2	0	0	0	0	0	0	0	0	0	0	0	0	2	0	0	0	0	2	0	2	0	0	2	2	0	0	0	0	0	0	0	0	0	0	0	0	0	0	0	0	0	0	0
57.9202	0	0	0	0	0	0	0	4	0	0	2	0	0	0	0	0	0	0	0	0	0	0	2	0	0	2	0	0	2	0	0	0	0	0	0	0	0	0	0	0	0	2	0	0	0	0	0	2	0
58.0297	0	0	0	0	0	0	2	0	0	0	0	0	0	0	0	0	2	0	0	0	0	0	0	0	0	0	0	0	2	0	0	0	2	0	0	0	2	0	2	2	0	0	0	0	0	0	0	0	0
58.1392	0	0	0	0	0	0	2	0	0	0	2	0	0	0	0	0	0	0	0	0	0	0	0	0	0	0	0	0	2	0	0	0	2	0	0	2	0	0	0	0	0	0	0	0	0	2	0	2	0
58.2487	0	0	0	0	0	2	0	0	0	0	0	0	0	0	0	0	0	0	0	0	0	0	0	0	2	0	0	0	0	0	2	0	2	2	0	0	0	0	0	4	0	0	0	0	0	2	0	0	0
58.3582	0	0	2	0	0	0	0	0	0	0	0	0	4	0	0	0	0	0	0	0	0	0	2	2	0	0	0	0	0	2	0	0	0	2	0	0	0	0	2	2	0	0	0	4	2	0	0	0	0
58.4677	2	0	0	0	4	0	0	0	0	0	0	2	0	0	0	0	0	0	0	0	0	0	0	0	0	2	4	0	0	0	2	2	0	0	0	2	0	0	0	0	2	0	0	0	0	0	0	2	2
58.5772	0	2	0	0	0	0	0	2	0	0	0	0	0	0	0	2	0	2	0	0	0	0	0	0	0	0	0	0	0	0	0	0	0	2	0	0	0	2	0	2	2	2	0	0	0	2	0	0	0
58.6867	0	0	0	0	0	0	2	2	0	0	4	0	0	0	0	0	0	0	0	0	0	0	0	2	0	0	2	0	0	0	0	0	0	0	2	0	0	0	0	0	0	2	0	0	0	2	0	0	2
58.7962	0	0	0	0	0	0	2	0	0	0	0	0	0	0	0	0	0	2	0	0	0	4	0	0	0	2	0	0	0	2	0	0	0	0	0	0	0	2	0	0	0	0	2	2	2	0	0	0	0
58.9057	0	0	2	2	2	0	0	0	0	0	0	2	0	0	0	0	0	2	2	2	0	0	4	0	2	2	0	0	0	0	0	0	0	0	0	0	2	0	0	0	0	0	0	0	0	0	0	0	0
59.0153	2	2	0	0	0	0	0	0	0	0	0	0	0	2	0	0	0	0	0	0	0	0	0	0	2	0	0	0	0	0	2	0	2	0	0	0	0	2	0	0	0	0	0	0	2	0	0	0	0
59.1248	0	2	2	2	0	0	2	2	0	0	0	2	0	2	0	0	0	0	0	0	0	0	2	0	0	0	0	0	0	0	2	0	0	0	0	2	0	0	0	2	0	4	0	0	0	0	0	0	2
59.2343	0	0	0	0	0	0	0	0	0	0	0	0	2	6	0	0	0	2	2	0	0	0	0	0	0	0	0	0	0	4	0	0	0	0	0	0	0	0	0	0	0	2	0	0	0	0	0	2	0
59.3438	0	0	2	0	0	0	0	0	0	0	0	2	0	0	0	2	2	2	0	0	0	0	2	0	0	0	0	0	0	0	0	0	4	0	2	2	0	0	0	0	2	0	0	0	2	0	0	0	0
59.4533	0	0	0	0	2	0	0	0	0	2	0	2	0	2	0	0	0	0	0	0	0	0	0	2	0	0	0	0	0	0	0	0	0	0	0	0	0	0	0	0	0	0	0	0	2	0	0	0	0
59.5628	0	0	0	0	2	0	0	0	2	2	0	0	0	0	0	0	0	2	0	0	0	0	0	0	0	0	0	2	0	0	0	2	0	0	2	0	0	2	0	0	0	0	0	0	4	0	0	0	0
59.6723	0	0	0	0	0	0	0	0	2	0	2	0	0	0	0	0	0	0	0	0	0	0	0	0	0	0	0	0	0	0	0	0	0	2	0	0	0	0	0	2	0	4	0	0	4	0	0	0	0
59.7818	0	0	0	0	0	0	0	2	0	0	0	2	0	0	0	0	0	2	0	0	0	0	2	0	0	0	2	0	2	0	0	0	0	0	0	0	2	0	0	0	0	0	0	0	0	0	2	4	4
59.8913	0	0	0	2	0	0	0	2	0	0	0	0	2	0	0	0	0	0	0	2	0	0	0	0	0	0	0	0	0	0	0	0	0	0	2	0	2	0	0	0	0	0	0	2	0	2	0	0	0
60.0008	2	0	0	0	0	0	0	0	0	0	0	0	0	0	0	0	0	2	0	0	0	0	0	0	0	0	0	0	0	0	0	0	0	0	0	0	0	2	0	2	0	0	0	0	0	0	0	0	0
60.1103	2	0	0	0	0	4	0	0	0	2	0	0	0	0	0	0	0	0	0	0	0	0	2	0	0	0	0	0	2	0	0	2	2	0	0	0	0	0	4	0	0	0	2	2	0	0	0	0	2
60.2198	0	0	0	0	0	0	2	0	0	0	0	2	0	0	0	0	2	0	0	0	0	0	0	0	0	0	2	0	0	0	0	0	0	0	0	2	2	2	0	0	0	0	2	0	0	0	0	2	0
60.3293	0	4	0	0	0	0	2	0	0	2	0	0	0	0	0	0	0	2	0	0	0	0	0	2	0	2	0	0	0	2	0	0	0	2	2	0	0	2	0	0	2	0	0	0	0	0	2	2	0
60.4388	0	0	0	0	0	0	0	2	0	0	0	0	0	0	0	0	0	0	2	0	0	0	2	0	0	0	0	0	0	0	2	0	0	2	0	0	0	0	0	0	0	0	0	0	0	0	0	0	2
60.5483	0	0	2	0	0	0	0	0	0	0	0	0	2	0	0	0	0	0	0	0	0	0	2	0	0	0	0	0	0	2	2	0	0	0	0	4	0	2	0	0	0	0	0	0	0	0	0	0	0
60.6578	0	0	0	0	0	0	0	0	0	0	0	0	0	0	2	0	0	0	0	0	2	0	0	0	0	0	0	0	2	0	0	0	0	0	2	0	2	2	0	0	0	0	0	0	0	2	2	0	0
60.7673	0	0	0	0	0	0	0	0	2	0	0	0	0	0	0	0	2	0	0	2	0	0	0	0	0	0	0	0	0	0	0	0	2	0	2	2	0	0	2	0	0	2	0	0	0	0	0	0	0
60.8768	0	0	0	0	0	0	0	0	2	0	0	0	0	0	0	0	0	0	0	0	2	0	0	0	0	0	0	0	0	0	0	0	0	0	0	0	0	0	2	0	0	0	0	0	2	0	2	2	0
60.9863	0	0	0	0	0	0	0	2	0	0	0	2	0	0	0	2	2	0	0	2	0	0	0	2	0	0	2	0	0	0	0	0	0	0	0	0	0	0	0	0	0	0	0	0	2	2	0	2	0
61.0958	0	0	0	0	0	0	2	0	0	0	0	2	0	0	0	0	0	0	0	2	0	0	0	0	0	2	0	0	0	0	0	0	0	0	0	0	0	0	0	2	0	0	2	0	0	0	0	0	0
61.2054	2	0	0	0	2	0	0	0	2	0	2	0	0	0	0	0	0	2	0	4	2	2	0	2	0	0	0	0	0	0	0	2	0	0	0	0	0	0	0	0	0	0	0	0	2	2	0	0	0
61.3149	0	0	0	2	0	0	2	0	0	0	2	0	0	2	2	0	0	0	0	0	0	2	0	0	0	0	2	0	0	2	0	0	0	0	0	2	0	0	0	4	2	0	0	0	0	0	0	2	0
61.4244	0	0	0	0	0	0	0	0	0	0	0	0	2	0	2	0	0	0	2	0	0	0	0	0	0	0	0	0	0	2	0	0	0	2	0	0	0	2	2	0	0	2	0	0	0	2	0	0	2
61.5339	0	0	0	0	0	2	0	0	0	0	2	4	0	0	0	0	0	0	0	0	0	0	0	0	0	0	0	0	0	0	0	0	0	2	2	2	0	0	0	0	0	0	0	2	0	0	2	0	0
61.6434	0	0	0	0	0	0	0	0	2	0	4	2	0	0	0	0	0	0	0	0	0	0	0	0	0	0	0	2	0	2	0	0	0	0	0	0	2	0	0	0	0	0	0	0	0	0	2	0	0
61.7529	0	0	2	0	0	0	0	0	0	0	0	0	0	0	0	0	0	0	2	0	0	0	0	0	0	0	0	0	2	0	2	6	0	0	0	0	0	0	0	0	0	0	0	4	0	0	0	2	0
61.8624	0	0	0	0	0	0	0	0	0	0	0	2	0	0	0	0	0	2	0	0	0	0	0	0	2	0	0	0	0	0	0	0	0	0	0	0	2	2	0	0	2	0	2	2	0	2	0	0	0
61.9719	0	2	0	0	2	2	0	2	0	2	0	0	0	0	0	0	0	0	0	0	0	0	2	0	0	0	0	0	0	0	2	0	2	0	0	0	0	2	0	0	0	2	0	0	0	0	0	0	0
62.0814	0	0	0	0	0	0	0	0	0	0	0	0	0	2	0	0	0	0	2	0	0	0	0	0	0	0	0	0	0	0	0	0	2	0	0	0	0	4	0	2	0	0	0	0	0	2	0	0	0
62.1909	0	0	0	0	2	0	2	0	0	0	0	0	0	4	0	0	0	0	0	2	2	2	2	0	2	0	0	0	0	0	0	2	0	0	0	0	0	0	0	0	0	0	2	0	0	0	0	0	2
62.3004	0	0	0	0	0	0	0	0	0	0	0	0	0	0	2	0	0	0	0	0	0	2	0	0	0	0	0	0	0	0	0	0	0	0	0	2	0	0	0	0	0	0	0	0	2	0	0	0	0
62.4099	0	0	0	0	0	2	0	0	2	0	0	0	0	0	0	0	2	2	0	0	0	0	2	2	0	0	0	0	2	0	0	0	0	0	0	0	0	0	0	2	2	0	0	0	0	0	0	0	0
62.5194	0	0	0	0	0	0	4	0	0	0	0	0	0	0	0	0	0	0	0	0	0	0	0	0	0	0	0	0	0	0	0	0	2	0	0	2	0	0	0	0	0	0	0	0	0	0	0	0	0
62.6289	0	0	0	0	0	0	4	0	0	0	0	0	0	2	2	0	0	0	0	0	0	0	0	0	2	0	0	0	0	2	0	0	0	0	0	0	0	2	0	0	0	2	0	0	0	0	2	0	0
62.7384	0	0	2	0	2	0	0	0	0	0	0	2	0	2	0	0	0	2	0	0	0	0	0	0	0	0	0	2	0	0	0	2	0	0	0	0	0	0	0	0	2	0	2	0	0	0	0	0	0
62.8479	0	0	0	0	0	0	0	2	0	0	0	0	0	0	0	0	0	0	0	0	0	0	0	0	0	0	0	0	0	0	0	0	0	2	0	2	0	0	0	0	0	0	2	0	0	0	2	0	0
62.9574	0	2	0	0	0	0	0	0	0	0	2	0	0	0	0	4	0	0	0	2	0	0	0	0	0	0	2	0	0	0	0	0	0	0	2	0	0	0	2	0	0	0	0	0	2	2	0	0	0
63.0669	0	0	0	0	0	0	0	0	0	0	0	2	0	0	0	0	0	0	2	2	0	0	0	0	0	0	0	2	4	0	0	0	0	0	0	0	0	0	0	0	0	0	0	2	0	0	2	2	0
63.1764	0	0	0	2	0	0	0	0	0	2	2	0	0	0	0	0	0	0	2	2	0	0	0	0	0	0	0	0	0	0	0	0	2	0	0	2	2	0	0	0	0	2	0	0	0	0	2	0	0
63.2859	0	0	0	0	0	0	0	0	4	0	0	0	0	2	0	0	0	2	0	2	0	0	0	0	0	0	2	0	0	0	0	0	0	0	0	0	0	0	0	0	0	2	0	0	0	2	0	0	0
63.3954	2	0	2	0	0	0	0	0	0	0	0	0	2	0	0	2	0	0	2	0	0	0	0	0	2	0	0	0	0	0	0	0	2	0	0	0	0	0	0	0	0	0	0	0	0	2	0	0	2
63.505	0	0	0	0	2	0	0	0	2	0	0	0	0	2	0	0	0	0	0	0	0	0	0	2	0	0	0	0	0	0	0	0	0	0	0	0	0	0	0	2	2	0	0	0	0	2	0	0	0
63.6145	0	0	0	0	0	0	0	0	0	0	0	0	0	0	4	0	0	0	0	0	0	4	0	0	0	0	0	0	0	0	0	0	0	0	0	0	0	0	0	0	0	0	0	0	0	0	0	0	2
63.724	0	0	0	0	0	0	0	0	0	0	0	0	0	0	0	0	0	0	0	0	0	0	0	0	0	0	0	0	0	2	0	0	0	0	0	0	0	0	4	0	2	2	0	0	0	0	0	2	2
63.8335	0	0	0	0	0	0	0	0	0	0	0	0	2	0	0	0	2	0	0	2	0	0	0	0	0	0	0	0	0	0	0	2	0	0	0	0	2	0	0	0	0	0	0	0	0	0	0	0	0
63.943	2	0	0	0	2	0	2	2	2	0	0	2	0	0	0	0	0	0	0	0	2	2	0	0	0	2	0	0	0	0	2	0	0	0	2	0	0	0	0	0	0	0	0	0	0	0	0	0	2
64.0525	0	0	0	0	0	2	0	0	0	0	0	0	0	0	2	0	0	0	0	2	0	0	0	0	0	0	0	0	0	0	0	0	0	2	2	0	0	0	0	0	0	0	2	0	0	0	0	2	0
64.162	0	0	0	0	0	0	0	2	0	0	0	0	0	0	0	0	0	0	0	0	0	0	2	0	0	0	0	2	4	0	0	0	0	0	0	0	0	0	0	2	2	2	0	0	0	2	0	0	0
64.2715	0	0	0	2	0	0	2	0	0	0	2	0	0	0	0	2	0	0	0	0	2	2	0	0	0	0	0	0	2	0	0	0	0	0	0	0	0	0	0	0	4	0	2	0	0	2	2	0	0
64.381	0	0	2	0	2	2	0	0	2	0	0	0	0	0	0	0	0	2	0	0	0	0	0	0	2	0	0	0	6	2	0	0	0	0	0	0	0	0	0	0	0	0	0	0	2	0	2	0	0
64.4905	0	0	0	0	0	0	0	0	2	0	0	2	0	0	0	2	2	0	2	2	0	0	0	0	0	2	0	0	0	0	0	0	0	0	0	2	0	0	0	0	2	0	0	0	0	0	2	0	0
64.6	0	0	0	0	0	0	0	0	0	0	0	0	2	2	0	0	0	0	0	0	0	0	0	0	2	2	0	0	0	0	0	4	2	2	0	2	0	0	0	0	0	2	0	0	0	0	0	0	2
64.7095	0	0	2	0	0	0	0	4	0	0	0	0	0	2	0	0	0	2	0	0	2	0	0	0	0	0	0	0	0	0	0	0	0	0	0	0	2	0	0	0	0	2	0	0	0	0	2	0	0
64.819	0	0	0	0	0	2	0	0	0	0	0	0	0	0	2	2	0	0	0	0	0	0	0	0	2	0	0	2	4	0	0	0	0	2	2	0	0	0	0	0	2	0	0	0	0	0	0	2	0
64.9285	0	0	0	0	0	2	0	0	0	2	0	0	0	0	0	0	0	0	0	0	0	0	0	0	0	0	0	0	0	0	0	0	0	0	4	0	0	0	2	0	0	2	0	0	0	2	0	0	0
65.038	0	0	0	0	0	0	0	0	0	0	0	0	0	0	0	0	0	0	0	0	0	0	0	0	0	0	0	0	0	0	2	0	2	0	0	0	0	0	0	0	2	0	0	0	0	0	0	0	0
65.1475	0	0	0	0	0	0	4	2	0	0	0	0	2	0	0	0	0	0	0	0	2	0	0	0	0	0	0	0	0	0	0	0	2	2	0	0	0	4	2	0	0	0	0	0	2	0	0	0	0
65.257	0	0	0	0	0	0	0	0	0	0	2	0	0	0	0	2	4	0	0	0	2	0	0	0	0	0	0	0	0	0	0	0	0	0	0	0	0	0	0	0	2	0	0	0	0	2	0	0	0
65.3665	0	0	0	2	0	0	0	0	2	0	2	0	2	0	0	0	0	0	0	0	0	0	0	0	0	0	0	2	0	2	0	2	0	0	0	0	0	0	0	0	0	0	0	0	0	0	0	0	0
65.476	0	0	0	0	0	0	0	0	2	0	0	2	0	0	0	0	0	0	0	0	0	0	0	0	2	4	0	0	0	0	0	0	0	0	4	0	0	2	0	2	0	0	0	0	0	2	0	0	0
65.5855	0	0	2	0	0	2	0	0	0	0	0	0	0	0	0	0	0	0	0	2	0	0	0	0	0	0	0	0	0	0	0	0	0	0	0	0	0	0	0	0	0	0	0	0	0	0	0	0	0
65.695	0	0	0	0	0	0	0	0	0	0	2	0	0	0	0	0	0	0	0	0	0	0	0	2	0	0	0	0	0	4	0	0	0	0	2	0	0	2	0	0	0	0	0	0	0	0	0	0	0
65.8046	0	0	0	0	0	0	0	0	0	0	0	2	0	0	2	0	0	0	0	0	0	2	2	0	0	0	0	0	0	0	0	0	2	0	0	0	0	0	2	0	2	0	0	2	0	0	0	0	0
65.9141	0	0	0	0	0	0	0	0	2	0	0	0	0	0	0	0	0	0	2	0	0	0	0	0	0	0	0	0	0	0	4	0	0	0	0	2	0	0	0	2	0	0	2	2	0	0	2	0	0
66.0236	0	0	0	0	0	0	0	0	0	2	2	0	2	0	0	0	2	0	0	0	0	2	0	0	0	0	0	0	0	0	0	0	0	0	0	0	0	0	0	0	0	0	0	0	2	0	2	0	0
66.1331	0	0	0	2	2	0	0	0	0	0	2	0	2	0	0	0	2	0	0	2	0	0	0	0	0	0	2	0	0	0	0	0	0	0	0	0	0	2	0	0	0	0	0	0	2	2	0	0	0
66.2426	0	0	0	0	2	0	0	2	4	0	0	0	0	0	0	0	0	0	2	0	0	0	2	2	2	2	0	0	0	0	0	0	0	0	2	0	0	0	0	2	0	0	0	0	0	0	0	2	0
66.3521	0	0	0	0	0	2	0	0	0	2	0	0	0	0	0	0	0	0	0	0	0	0	2	0	0	0	0	0	0	0	0	0	4	0	0	0	2	2	0	2	0	0	0	0	0	0	0	0	0
66.4616	0	0	0	2	0	0	0	0	0	0	0	2	0	0	0	0	0	0	0	0	0	0	0	0	0	0	0	2	0	0	0	0	0	0	0	0	0	0	2	2	0	0	0	0	2	0	0	0	2
66.5711	0	0	0	0	0	0	0	2	0	0	2	0	0	0	0	0	0	0	2	0	0	0	2	2	2	4	0	0	0	2	0	0	0	0	0	0	0	0	0	0	0	0	2	0	0	0	0	0	0
66.6806	0	2	0	0	0	0	0	2	0	0	0	0	0	2	0	0	0	0	0	0	0	0	0	0	0	2	0	0	0	0	0	0	2	0	0	0	0	0	0	2	0	0	0	0	0	0	0	0	0
66.7901	0	2	0	0	0	0	0	0	0	0	0	2	0	2	0	0	2	0	0	2	0	0	0	2	0	0	2	0	0	0	0	0	0	0	0	0	0	0	0	0	0	0	0	0	0	0	0	0	0
66.8996	0	0	0	0	0	2	0	0	0	0	0	0	0	2	0	0	0	0	0	0	2	0	0	0	2	0	2	0	0	0	2	0	2	0	2	0	0	2	0	0	0	0	0	0	0	0	0	0	2
67.0091	6	2	0	0	0	0	0	0	2	2	0	0	0	0	0	2	0	0	0	0	2	0	2	0	0	0	0	0	0	0	0	0	2	0	0	0	0	0	0	0	2	0	0	0	0	0	4	0	0
67.1186	0	0	0	0	0	0	0	0	0	0	2	0	0	0	0	0	0	0	0	0	2	2	2	2	0	0	0	2	0	0	0	0	0	0	0	0	0	0	2	0	0	0	2	0	0	2	0	0	2
67.2281	0	0	0	0	2	0	0	0	0	0	0	0	0	0	2	0	2	0	0	0	2	0	0	2	2	0	0	2	2	2	0	0	0	0	2	0	0	0	0	0	0	0	0	0	0	2	2	0	2
67.3376	2	0	0	0	0	0	0	0	0	0	0	0	0	0	0	2	0	0	0	2	0	4	0	4	0	2	0	0	0	0	0	0	0	0	0	0	0	0	0	0	0	0	2	0	0	0	2	0	0
67.4471	0	0	0	0	0	0	2	0	0	0	0	0	0	0	0	2	0	2	0	0	2	0	0	4	0	0	0	0	0	0	0	0	0	0	2	0	0	0	2	0	2	2	0	0	0	2	2	0	0
67.5566	0	2	0	0	0	0	0	0	0	0	0	0	0	0	0	4	0	2	0	0	0	2	0	0	0	0	0	0	0	0	0	0	2	0	0	0	0	0	0	0	2	0	0	0	0	2	0	0	0
67.6661	0	0	0	0	0	0	0	0	0	0	0	0	0	0	0	2	0	0	0	0	0	0	0	0	0	0	0	0	0	0	0	0	0	0	2	0	0	2	0	0	0	0	0	0	0	2	2	0	2
67.7756	0	0	0	0	0	0	2	0	0	0	0	0	2	0	2	0	0	0	2	0	0	0	0	0	2	2	0	2	0	0	0	0	0	0	0	0	0	0	0	0	0	0	0	0	0	0	0	0	0
67.8851	0	0	0	0	0	0	0	0	0	2	2	0	2	0	0	0	4	0	0	0	0	0	2	0	0	0	0	0	0	2	0	0	2	0	2	2	0	0	2	0	0	0	0	0	0	2	0	0	0
67.9947	0	2	0	0	0	0	0	0	0	2	0	0	2	0	0	0	0	0	0	0	0	0	0	0	0	0	0	0	0	0	0	2	2	0	2	2	0	0	0	2	0	0	0	0	0	0	0	0	0
68.1042	0	0	0	2	0	0	0	0	0	0	2	0	2	2	0	0	0	0	0	2	0	2	0	0	0	0	0	0	0	0	0	0	0	0	0	0	0	0	0	0	0	2	2	2	0	0	0	0	0
68.2137	0	0	0	0	0	0	0	0	0	2	0	0	0	0	0	0	0	0	2	2	2	0	2	0	0	0	2	0	0	0	0	0	0	2	2	0	2	0	0	0	0	0	4	0	0	0	0	0	0
68.3232	0	0	0	0	0	0	0	0	0	0	0	0	0	0	0	0	0	0	0	0	0	0	0	0	0	0	2	2	0	0	0	0	0	0	0	0	4	0	2	0	2	0	0	0	0	2	0	0	0
68.4327	0	0	0	0	0	2	0	0	0	0	0	2	0	0	0	0	0	0	0	2	4	0	0	0	0	0	0	0	2	0	0	0	0	2	0	2	2	0	0	0	0	0	2	2	2	0	0	2	0
68.5422	0	0	0	0	0	0	0	0	0	2	2	0	4	2	0	0	0	0	0	0	0	0	0	0	0	0	0	0	0	0	0	0	0	0	0	0	0	0	0	0	0	0	0	0	0	0	0	0	0
68.6517	0	0	0	0	0	2	0	0	2	0	2	0	0	0	0	0	0	0	0	0	0	0	0	0	0	0	0	0	2	0	0	0	0	0	0	0	0	2	0	0	0	0	0	0	0	0	2	0	0
68.7612	0	0	0	0	0	0	0	0	0	2	0	0	2	0	0	0	0	2	0	0	0	0	2	0	0	0	0	0	0	2	0	0	0	2	0	2	2	0	0	0	0	0	0	0	0	0	0	0	0
68.8707	0	0	0	0	0	0	0	0	0	0	2	2	0	0	0	0	0	2	0	0	0	0	0	0	0	0	2	0	0	0	2	2	0	0	0	2	0	0	0	0	2	0	0	0	0	2	0	2	0
68.9802	0	0	0	0	2	0	2	0	0	0	0	0	0	0	2	0	0	0	0	0	0	0	0	0	0	0	2	0	2	0	0	0	0	0	0	2	0	0	0	0	0	0	0	0	2	0	0	0	0
69.0897	0	0	0	0	0	0	0	0	0	0	0	0	4	0	0	0	0	2	0	0	0	0	0	0	0	0	0	0	0	0	0	0	0	0	0	0	0	0	0	0	0	0	0	0	2	0	0	0	2
69.1992	0	0	0	0	2	2	2	0	2	0	0	0	0	0	0	2	2	0	0	0	0	0	2	0	0	0	0	0	0	2	0	0	2	0	4	0	0	0	0	0	0	0	2	0	2	0	0	0	0
69.3087	0	2	2	0	0	0	2	0	4	0	0	0	2	0	0	0	0	0	0	0	0	0	0	0	0	0	0	0	0	0	0	0	0	2	0	0	0	0	0	0	0	0	0	0	0	2	0	0	0
69.4182	2	0	0	0	0	0	0	0	0	0	2	0	0	0	2	2	0	0	2	0	0	0	2	0	0	0	0	0	0	0	0	0	0	2	0	0	0	0	0	2	0	0	0	0	0	2	0	0	2
69.5277	0	2	0	0	0	2	2	0	0	0	0	0	0	0	0	0	4	0	2	0	0	0	0	0	0	2	2	0	2	0	0	0	2	0	0	0	0	0	0	0	0	0	0	0	0	2	0	0	0
69.6372	0	0	0	0	0	2	0	0	0	0	0	0	0	2	0	0	0	0	0	0	6	0	2	0	0	0	0	2	0	0	2	0	0	0	0	0	0	2	0	0	0	0	0	0	0	2	2	2	0
69.7467	0	0	2	0	0	0	0	2	0	0	0	2	2	0	0	0	0	0	0	0	0	0	0	0	0	0	0	0	0	0	0	0	0	2	0	2	0	0	0	0	0	0	0	2	0	0	0	0	2
69.8562	0	0	0	0	2	0	0	0	2	0	0	0	0	0	0	0	2	2	0	0	0	0	2	0	0	2	0	0	0	0	0	0	0	0	0	0	0	0	0	0	0	0	0	2	2	0	0	0	0
69.9657	0	0	0	0	0	2	0	0	0	0	0	0	0	0	0	0	0	0	0	0	0	0	0	2	0	0	0	0	0	2	0	2	4	0	0	2	0	2	0	0	0	0	2	0	2	0	0	0	0
70.0752	0	0	0	0	0	0	0	0	0	2	2	0	0	0	0	0	2	0	0	0	0	0	0	0	0	0	0	0	2	0	0	2	0	0	0	2	0	0	2	0	0	0	2	0	2	2	0	2	0
70.1848	0	0	0	0	2	2	0	0	0	0	0	4	0	0	0	0	0	0	0	0	0	4	0	0	0	0	0	0	0	0	0	2	0	0	0	0	0	0	0	0	0	2	0	0	0	0	0	0	0
70.2943	2	0	2	0	0	0	0	0	2	0	0	0	0	2	0	0	0	0	0	0	2	0	2	2	0	0	0	0	0	0	0	0	0	2	0	0	0	0	0	0	0	0	0	0	0	0	0	0	0
70.4038	0	0	2	0	0	0	0	0	0	0	0	0	0	0	0	2	0	0	0	2	2	0	0	2	2	0	0	0	0	0	0	0	0	0	0	0	0	0	0	0	0	2	0	0	0	2	0	0	0
70.5133	0	0	0	2	0	0	0	0	0	0	0	0	0	2	2	0	0	0	0	0	0	0	0	0	2	0	0	2	0	0	0	2	2	0	0	0	2	2	0	0	0	0	0	0	0	4	0	0	0
70.6228	0	0	2	0	0	0	0	0	0	0	0	0	0	2	2	0	2	0	0	0	0	0	0	0	0	0	2	0	0	0	0	0	0	0	2	0	0	0	0	2	0	0	0	0	0	2	2	0	0
70.7323	0	2	0	0	0	2	0	0	0	0	0	0	0	0	0	0	0	2	2	0	0	2	0	0	0	0	0	0	0	2	2	0	0	2	0	0	0	2	0	0	0	0	0	0	2	0	0	0	0
70.8418	0	0	0	0	0	0	0	0	0	0	2	0	2	0	0	0	0	0	0	0	0	0	0	0	0	0	0	2	0	0	0	0	0	0	0	0	0	0	0	0	2	0	0	2	2	0	0	0	2
70.9513	0	0	0	0	2	0	0	0	2	0	0	0	0	0	0	0	0	0	0	0	0	0	2	0	0	0	0	4	2	0	2	2	0	0	0	0	0	0	0	0	0	4	2	0	0	2	0	0	0
71.0608	0	0	0	0	0	0	0	0	0	0	0	4	0	0	0	2	0	0	0	2	0	0	0	0	0	0	0	0	0	2	0	0	0	0	0	4	4	2	0	2	0	0	0	0	0	0	0	0	2
71.1703	0	0	4	0	0	0	0	2	0	0	2	0	2	0	0	0	4	2	0	0	0	0	0	0	0	0	0	0	0	0	0	0	4	0	0	0	0	0	0	0	0	0	0	0	0	0	0	0	0
71.2798	0	0	0	0	0	0	0	2	0	2	0	0	0	0	0	2	0	0	0	0	0	0	0	0	0	0	0	0	0	2	0	0	0	0	0	0	0	0	0	4	2	0	4	2	2	0	0	0	2
71.3893	0	0	0	0	0	2	0	0	0	0	0	0	0	0	0	0	0	0	2	0	0	0	0	0	0	0	0	0	0	4	0	0	0	0	2	0	0	0	2	0	0	0	0	0	0	0	0	2	0
71.4988	0	0	0	0	0	0	0	0	0	2	2	0	0	0	0	2	0	0	0	0	0	2	0	2	0	2	0	0	0	0	0	0	0	0	0	0	0	0	0	0	0	0	0	2	0	0	0	2	2
71.6083	0	0	0	0	0	0	0	0	0	2	0	0	0	0	0	0	0	0	0	2	0	0	0	0	0	0	0	2	0	0	2	0	0	2	0	0	0	0	0	0	0	0	0	0	0	0	2	2	0
71.7178	0	0	0	0	0	0	2	2	0	0	0	0	0	0	2	0	0	2	2	0	2	0	0	0	0	2	0	0	0	0	0	0	0	0	0	0	0	2	0	0	0	0	0	0	0	2	0	0	0
71.8273	0	2	2	0	2	0	0	0	0	0	0	0	0	0	2	0	0	0	0	0	0	2	2	0	0	0	0	0	0	0	0	0	0	2	0	0	0	2	0	0	0	4	0	2	0	0	2	0	0
71.9368	0	0	0	0	0	0	0	2	0	2	0	4	0	0	0	0	0	0	0	0	0	0	0	0	0	0	0	0	0	0	0	0	0	0	0	0	4	0	0	0	0	0	0	0	0	0	0	0	2
72.0463	0	0	2	0	0	0	0	0	0	0	0	0	2	0	0	0	0	2	0	0	2	0	0	0	0	0	2	2	0	0	0	0	0	0	0	0	0	2	0	0	2	0	0	0	0	0	0	0	0
72.1558	0	2	0	0	0	0	0	2	0	0	0	0	0	0	4	2	0	0	0	2	0	2	0	0	0	0	0	0	0	0	0	0	0	0	0	0	0	0	2	0	0	0	0	0	2	0	0	0	0
72.2653	0	0	0	0	0	0	0	0	2	0	0	0	0	0	0	0	0	0	0	0	2	0	0	0	0	0	0	0	0	0	0	0	0	0	0	0	0	0	0	0	2	0	0	2	0	0	2	0	0
72.3748	0	2	0	2	0	0	0	0	0	2	0	0	0	0	2	0	4	0	0	0	0	0	0	0	0	0	0	4	2	0	0	0	4	0	0	0	0	0	0	0	0	0	0	0	0	0	0	2	2
72.4844	0	0	0	0	0	0	0	0	0	0	0	0	0	2	0	2	0	0	0	0	0	0	0	0	0	0	0	0	0	0	0	0	0	0	0	2	0	0	0	0	0	4	0	0	0	0	0	0	0
72.5939	0	0	0	0	0	0	2	0	0	0	0	0	0	0	0	0	0	2	0	0	0	0	0	0	0	0	0	0	0	0	0	0	0	0	0	0	0	0	2	0	0	0	2	0	0	0	0	0	0
72.7034	0	0	0	0	2	0	2	0	0	0	0	0	0	0	0	0	0	0	0	0	0	0	0	0	0	0	0	0	0	0	0	0	0	0	0	0	0	0	0	0	0	0	0	0	0	0	0	0	2
72.8129	0	0	2	0	0	0	0	0	2	0	0	0	0	0	0	2	0	0	0	0	0	0	0	2	0	0	0	0	2	0	0	2	0	2	2	0	0	0	0	0	2	0	0	0	0	0	0	0	0
72.9224	0	0	0	0	2	0	2	0	2	0	2	0	2	0	0	0	0	0	0	0	0	0	0	0	2	0	0	0	2	0	0	0	0	0	0	0	2	0	2	0	0	0	0	0	2	0	2	0	0
73.0319	0	0	0	0	2	0	0	0	0	0	0	0	0	0	0	2	0	0	0	0	0	0	0	0	0	0	0	0	0	0	2	0	0	0	2	0	0	0	2	0	0	0	2	0	0	2	0	0	2
73.1414	0	2	0	0	0	0	0	0	2	0	0	0	0	0	0	2	0	2	0	0	0	0	0	2	0	0	0	0	0	0	0	0	0	0	0	0	0	0	0	0	0	2	0	0	0	0	0	0	0
73.2509	2	2	0	0	2	0	0	0	0	0	0	0	0	0	0	0	0	0	0	0	0	0	0	0	0	0	2	0	0	2	0	0	0	0	4	0	2	0	0	0	0	0	0	0	0	0	0	0	0
73.3604	2	0	0	0	0	0	0	0	0	0	0	0	0	0	0	0	0	0	0	0	0	0	0	0	2	0	0	0	0	0	0	0	0	0	0	2	0	0	2	0	0	0	0	0	0	0	0	0	0
73.4699	0	0	0	0	0	0	0	2	0	0	0	0	0	0	0	0	0	0	0	0	0	0	0	0	0	0	0	0	0	0	0	0	0	0	0	0	0	2	0	0	0	0	0	0	0	0	0	0	2
73.5794	0	0	0	0	0	0	0	0	0	0	2	2	0	2	0	0	0	0	0	0	0	2	0	0	0	0	0	0	0	0	0	0	0	0	0	0	0	0	0	0	0	0	2	0	0	0	0	2	4
73.6889	0	0	0	0	0	0	2	0	0	2	0	2	0	0	0	0	0	2	2	2	0	0	0	0	0	0	0	2	0	0	0	0	0	0	0	0	2	0	0	0	0	2	0	2	0	0	0	0	0
73.7984	0	0	0	2	2	0	0	0	0	0	0	0	0	0	0	4	0	0	0	2	0	0	0	0	2	0	0	0	0	2	0	2	0	0	0	0	0	0	2	0	0	0	0	0	2	0	0	0	0
73.9079	0	0	0	0	0	0	2	0	0	0	0	0	0	0	0	0	0	0	2	0	0	2	0	0	0	0	2	0	0	0	2	0	0	0	2	0	2	0	2	0	0	0	0	0	0	0	0	0	0
74.0174	4	0	0	0	0	2	2	0	0	0	0	0	0	0	0	0	0	2	0	0	0	0	2	0	0	0	0	0	0	0	0	0	0	0	0	0	0	0	0	0	0	0	0	0	2	4	0	0	0
74.1269	0	0	2	0	2	0	0	0	0	0	0	0	0	0	0	0	0	0	0	0	0	0	0	0	0	0	0	0	0	0	0	0	0	0	0	0	0	0	0	0	2	2	0	2	0	0	0	0	0
74.2364	0	2	0	0	2	0	2	0	0	0	0	2	0	0	0	0	0	0	0	0	0	0	0	0	0	0	0	2	0	0	0	2	4	0	0	0	2	0	0	0	0	0	0	0	0	2	0	0	0
74.3459	0	0	0	0	0	2	0	0	0	2	0	0	0	0	0	0	0	0	0	0	0	0	0	0	0	0	2	0	0	0	0	0	0	0	0	0	2	0	0	0	0	4	0	0	0	0	0	0	0
74.4554	0	0	0	2	0	0	0	0	0	2	2	0	0	0	0	0	0	0	0	4	0	0	0	0	0	0	0	0	0	0	0	2	2	0	0	0	0	0	0	0	2	0	0	0	0	2	2	0	0
74.5649	0	0	0	2	0	2	0	0	0	0	0	0	0	0	0	0	0	0	0	0	0	0	0	0	0	0	0	0	0	0	0	0	0	0	2	0	0	0	0	2	0	0	0	0	0	4	0	0	0
74.6745	0	0	0	0	0	0	0	0	0	0	0	4	0	0	0	0	0	0	0	0	0	0	0	0	0	0	0	0	0	2	0	0	0	0	0	0	0	0	0	0	0	0	0	0	0	0	0	2	0
74.784	0	0	0	0	2	2	0	0	0	0	0	0	0	0	2	0	0	0	0	0	0	2	0	0	0	0	0	0	2	0	0	0	0	2	0	0	0	0	0	0	2	0	0	2	0	2	2	0	0
74.8935	0	0	0	2	2	0	0	0	0	0	0	2	2	2	0	2	0	0	0	0	0	0	0	2	4	0	0	2	0	0	0	0	0	0	0	0	0	0	0	0	0	0	0	0	0	2	2	0	0
75.003	0	0	0	2	0	0	0	0	0	0	0	2	0	2	0	0	0	0	0	2	0	0	0	0	0	0	0	0	0	0	0	0	0	0	0	0	0	0	0	0	2	0	2	0	0	0	0	2	0
75.1125	0	0	0	0	0	0	0	0	0	0	0	0	0	0	0	0	0	0	0	0	0	0	0	0	0	0	0	0	0	0	0	0	0	0	0	0	0	0	0	0	2	0	0	2	0	0	2	0	0
75.222	2	0	2	0	0	0	0	0	0	0	0	0	2	2	0	2	0	0	2	2	0	0	0	0	0	2	0	0	0	0	0	0	0	0	0	0	0	0	0	2	2	0	0	0	0	0	0	0	0
75.3315	0	2	0	0	0	0	0	0	0	0	0	2	0	0	0	0	0	0	2	0	2	0	0	4	0	0	0	0	2	0	0	0	0	0	0	2	0	0	2	0	0	0	0	0	0	0	2	0	0
75.441	0	0	0	0	0	0	0	0	0	0	0	0	0	0	2	0	2	0	0	0	0	0	0	0	2	0	0	0	0	0	0	0	0	0	0	0	2	2	0	0	0	0	0	0	4	0	0	0	0
75.5505	0	0	0	0	2	0	0	0	0	2	0	0	0	0	0	0	2	2	0	0	2	0	0	0	0	2	0	0	0	0	0	0	0	0	2	0	2	0	0	0	0	2	0	0	2	0	0	0	0
75.66	0	0	0	0	0	0	2	2	2	2	2	0	0	0	0	0	2	0	0	2	0	0	0	2	0	2	0	0	0	0	0	0	0	0	0	0	0	0	0	0	0	0	0	4	2	0	0	0	2
75.7695	0	0	0	0	0	0	0	0	0	0	0	0	0	0	2	0	0	0	0	2	0	0	0	0	0	2	0	0	0	0	0	0	0	0	4	0	0	0	0	2	0	0	2	2	2	0	0	0	0
75.879	0	2	2	0	0	0	0	0	0	0	0	0	0	0	0	4	0	0	2	0	0	0	0	2	0	0	0	0	0	0	0	0	2	4	2	0	0	0	0	0	2	2	0	0	2	0	0	0	0
75.9885	0	0	2	0	0	0	0	0	0	2	0	2	0	0	2	0	0	0	0	0	0	0	2	0	0	0	0	0	2	0	0	2	0	0	0	0	0	0	0	0	0	0	0	0	0	0	0	0	4
76.098	0	0	0	0	0	0	0	0	0	0	2	0	0	0	0	2	0	2	0	2	0	0	0	0	0	2	0	0	0	0	0	0	0	0	0	0	0	0	0	0	0	0	0	2	0	0	0	0	0
76.2075	0	0	0	0	0	0	2	0	0	0	2	0	0	0	0	2	0	0	0	0	0	2	0	2	2	0	0	0	0	0	0	0	0	0	0	2	0	0	0	0	2	0	0	0	2	0	0	0	2
76.317	2	2	0	0	0	0	0	0	0	0	0	0	0	0	2	0	0	0	0	0	0	0	2	0	0	0	0	0	0	4	0	2	2	0	0	0	0	0	0	0	0	0	0	0	0	0	0	2	2
76.4265	2	0	0	0	0	2	0	0	0	0	0	0	0	0	0	0	2	0	0	2	0	0	0	0	0	0	0	0	0	0	0	0	2	0	0	0	0	2	0	2	0	0	0	0	0	0	0	0	0
76.536	2	0	0	0	0	0	0	0	0	4	0	0	0	0	0	0	0	0	2	0	0	0	0	0	0	0	2	0	0	0	2	0	0	0	0	0	0	0	0	0	0	0	0	2	0	0	0	2	2
76.6456	0	2	0	0	0	0	0	0	0	0	0	0	4	4	0	0	2	0	0	0	0	0	2	0	0	0	0	0	0	0	0	0	0	0	2	0	0	0	0	0	2	2	0	0	0	4	0	0	2
76.755	0	0	0	0	2	2	0	0	0	0	0	0	0	0	0	0	2	0	2	0	0	0	0	0	0	0	0	0	0	0	0	0	0	0	0	0	0	0	0	0	0	0	0	0	0	0	0	0	0
76.8646	0	2	0	0	2	0	0	0	2	2	2	0	0	0	0	0	2	0	0	0	0	0	0	2	0	0	0	2	0	0	0	0	2	0	0	0	0	0	2	0	0	2	0	0	2	0	0	0	2
76.9741	2	0	0	0	0	0	0	0	0	0	2	0	0	0	0	0	4	0	0	0	0	0	0	0	0	0	0	0	0	0	0	0	0	0	0	0	0	0	0	0	0	2	0	0	0	0	0	0	0
77.0836	0	0	0	0	0	0	2	0	0	0	0	2	0	2	0	0	0	0	2	0	0	0	0	2	0	4	0	0	0	0	0	0	2	0	0	0	2	0	0	2	2	0	0	0	0	0	0	2	0
77.1931	0	0	0	0	0	0	0	0	0	0	0	0	0	0	2	0	0	0	0	0	0	0	0	0	0	0	0	0	0	2	0	0	0	0	0	0	0	0	0	0	0	0	0	0	0	0	0	0	0
77.3026	0	0	0	0	0	0	0	0	0	0	0	0	0	0	0	0	0	2	2	0	0	2	0	0	0	0	0	0	2	0	0	0	0	0	2	0	0	2	4	0	2	0	2	0	2	0	0	0	0
77.4121	0	0	0	0	0	0	0	0	0	0	0	0	0	4	0	0	0	0	0	2	0	0	0	0	2	0	0	0	0	0	0	0	0	2	2	0	0	0	0	4	0	0	0	2	0	0	2	0	2
77.5216	0	0	2	0	0	0	0	0	0	0	0	0	0	0	0	0	0	0	0	2	2	0	0	0	0	0	0	0	0	2	0	0	0	0	0	0	0	0	2	0	0	0	0	0	0	0	0	0	2
77.6311	0	0	0	0	0	0	0	0	0	0	0	0	0	0	0	0	0	0	0	0	0	0	2	0	4	0	0	0	0	0	0	0	0	0	0	0	0	0	0	0	0	2	0	0	0	0	0	0	0
77.7406	0	0	0	0	0	2	0	0	4	0	0	0	0	0	2	0	0	0	0	0	0	0	0	0	0	0	0	0	0	2	0	0	0	0	0	0	0	0	0	0	0	0	0	2	0	0	0	0	2
77.8501	0	0	2	0	0	0	0	0	0	0	0	0	2	0	2	0	0	0	2	0	0	0	0	0	0	0	0	0	0	0	0	2	2	0	0	0	0	0	0	2	2	0	0	2	0	0	0	0	0
77.9596	0	0	0	0	2	0	0	0	0	2	0	2	0	2	0	0	0	2	0	2	0	0	0	2	0	0	0	0	0	2	0	4	2	0	0	2	0	2	2	2	0	0	0	0	0	0	2	0	0
78.0691	0	0	2	0	0	0	0	0	0	0	0	0	0	0	0	0	0	0	0	0	0	2	2	2	0	0	0	0	0	0	0	0	0	0	0	0	0	0	0	2	2	0	0	0	0	0	0	0	0
78.1786	0	0	0	0	0	0	0	0	0	2	0	0	0	0	2	0	0	0	0	0	0	2	2	0	0	0	0	0	0	0	0	0	2	0	0	0	0	0	0	2	0	0	0	0	0	0	2	0	0
78.2881	0	0	0	2	0	0	0	0	0	2	0	2	0	0	0	0	0	2	0	2	0	0	0	0	0	0	0	0	0	0	0	0	0	2	0	2	0	0	0	0	2	2	0	2	0	0	2	0	0
78.3976	0	0	0	0	0	0	2	2	0	0	0	0	2	2	2	0	0	0	0	0	0	0	0	0	0	0	0	0	0	0	0	2	0	0	0	0	0	0	0	0	0	0	2	0	0	0	2	0	0
78.5071	0	0	0	0	2	0	0	0	0	0	2	2	0	2	2	2	0	2	0	0	0	0	0	2	0	0	0	0	0	0	0	0	0	2	0	0	0	0	0	0	0	0	0	2	0	0	0	0	0
78.6166	0	0	0	0	0	0	0	0	0	0	0	0	0	0	0	0	4	0	0	0	0	2	0	0	0	0	0	2	0	0	0	0	0	0	0	0	0	0	0	0	0	2	2	0	0	0	2	0	0
78.7261	0	0	0	2	0	0	0	0	0	0	0	0	0	0	2	0	0	0	0	0	0	0	0	0	2	2	0	0	0	0	0	0	0	2	0	0	0	0	0	4	0	0	0	2	2	2	0	0	0
78.8357	0	0	0	0	0	0	0	0	0	0	0	0	0	0	0	0	0	0	0	0	0	0	0	0	2	0	0	0	0	6	0	2	0	0	0	0	0	0	0	0	0	2	0	0	0	0	0	0	0
78.9451	0	0	0	0	0	0	2	2	0	0	0	0	0	0	0	2	0	0	0	0	0	0	0	0	0	0	0	2	0	0	0	0	4	0	0	0	0	0	0	0	0	2	0	0	0	0	2	2	0
79.0547	0	0	0	0	0	0	0	0	0	0	0	0	0	0	0	0	0	0	0	0	2	2	4	0	0	0	2	2	0	0	0	0	0	0	2	0	0	0	2	0	0	0	0	0	0	0	0	0	0
79.1642	2	0	0	0	0	0	0	0	0	0	2	0	0	0	2	2	0	0	0	0	0	0	0	2	0	0	0	0	2	0	0	0	0	2	0	0	0	0	0	0	0	0	2	2	0	4	0	2	0
79.2737	0	0	0	0	0	0	0	0	0	2	2	0	0	0	2	0	0	0	0	0	0	0	0	2	0	2	0	0	0	2	0	0	0	0	0	0	0	0	0	0	0	2	0	0	0	0	0	0	0
79.3832	2	0	0	0	0	0	0	0	0	0	0	0	0	0	0	0	0	0	0	0	0	0	0	0	0	2	0	0	0	0	0	0	2	0	0	0	2	0	0	0	0	0	0	0	0	0	0	0	2
79.4927	0	0	4	0	2	0	0	0	4	2	0	0	0	0	4	0	0	2	2	0	2	0	0	0	2	0	0	0	2	2	2	2	0	2	0	2	4	2	0	0	0	0	0	0	0	0	2	0	0
79.6022	0	2	0	0	0	0	0	0	2	2	0	0	0	0	0	0	0	0	0	0	2	0	0	0	0	0	0	0	0	0	0	0	0	0	0	0	0	2	2	2	0	0	0	0	0	0	0	0	0
79.7117	0	0	0	0	0	0	0	0	0	0	0	0	0	0	0	0	0	0	0	0	4	0	2	0	0	0	0	0	2	0	0	0	0	0	0	0	0	0	0	2	0	0	0	0	0	0	0	0	0
79.8212	0	0	0	2	0	0	0	0	0	0	0	0	0	0	0	0	2	0	0	2	0	0	0	0	0	0	0	0	0	0	0	0	0	2	0	0	0	0	2	0	2	2	0	0	0	0	0	0	0
79.9307	0	2	0	2	0	0	0	0	0	0	0	0	0	0	0	0	0	0	0	0	0	0	0	0	0	0	0	0	0	0	0	0	0	0	0	0	0	0	0	0	0	0	0	0	2	0	0	0	0
80.0402	0	0	0	0	0	0	0	0	0	2	0	0	0	0	2	2	0	0	0	2	0	2	0	0	2	0	0	0	2	2	0	0	0	0	0	0	2	0	0	0	0	0	2	0	2	0	0	0	0
80.1497	0	0	0	0	0	0	0	0	2	0	2	0	0	0	0	0	2	0	2	0	0	2	0	0	0	0	0	0	0	0	0	0	2	2	0	0	0	0	0	0	0	0	0	0	0	0	2	0	0
80.2592	0	0	0	0	2	0	0	0	0	0	0	0	0	0	2	2	0	0	0	0	0	0	0	0	0	0	0	2	0	0	0	0	0	0	0	0	0	2	0	2	0	0	0	0	0	0	0	0	2
80.3687	0	0	0	2	0	4	0	2	0	0	0	0	0	0	0	0	0	2	0	0	0	0	0	2	0	0	0	0	0	0	0	0	0	0	2	0	0	2	0	0	0	0	2	0	0	0	0	0	0
80.4782	0	0	2	2	0	0	0	0	0	0	0	0	0	0	0	0	2	0	0	0	0	0	0	0	2	2	0	0	0	0	0	0	0	0	0	2	0	0	0	2	2	2	0	0	0	0	0	2	0
80.5877	0	0	0	2	0	0	0	0	2	0	0	0	2	0	2	0	0	0	0	0	4	0	0	0	2	0	0	0	0	0	2	0	0	0	0	0	0	0	0	0	0	0	2	2	0	0	0	0	0
80.6972	0	0	0	0	0	0	0	0	0	0	0	0	0	2	0	0	0	0	0	0	0	0	0	0	0	0	0	0	0	2	0	0	0	0	0	0	0	0	0	0	0	0	4	0	0	2	0	0	0
80.8067	0	0	0	0	0	2	0	0	0	0	0	0	0	2	0	2	0	0	0	0	0	2	0	0	0	0	0	2	0	0	2	0	0	0	0	0	0	0	2	0	0	0	0	0	0	0	0	0	0
80.9162	0	0	0	0	0	0	0	0	2	0	0	0	0	0	2	0	0	0	0	0	2	0	2	0	0	0	0	0	0	0	0	0	0	0	0	0	0	0	0	0	0	0	2	0	0	0	0	0	0
81.0257	0	0	0	0	2	0	0	0	0	0	0	0	0	0	0	0	0	0	0	4	0	0	0	2	0	0	0	0	0	0	2	0	0	0	2	0	0	0	0	0	0	0	0	0	0	2	0	0	2
81.1352	0	0	0	2	0	0	0	0	0	0	0	0	0	2	0	0	0	0	0	0	0	2	2	0	0	0	0	0	0	0	0	0	0	0	0	0	0	0	2	0	2	0	0	0	0	0	0	0	0
81.2447	2	0	0	0	0	0	0	0	0	0	0	0	0	0	0	0	0	2	0	0	0	0	2	0	0	0	0	0	0	0	0	0	0	2	0	0	0	0	0	2	0	0	0	2	2	0	0	0	0
81.3543	0	0	0	0	0	0	0	0	0	0	2	0	0	0	0	2	2	0	0	0	0	0	0	0	0	0	0	0	2	0	0	2	2	0	0	0	0	0	0	0	0	2	0	0	0	0	0	0	0
81.4638	0	2	0	0	0	0	0	0	0	0	0	0	0	0	0	0	4	0	0	0	0	0	2	0	0	0	0	0	0	0	0	0	0	0	0	0	0	0	2	0	0	0	0	0	0	0	0	2	0
81.5733	0	0	0	0	2	0	2	0	0	0	0	0	2	0	0	0	2	4	0	0	0	0	0	0	0	0	0	0	0	0	0	0	0	0	0	0	0	0	0	0	0	0	2	0	0	2	0	2	0
81.6828	0	0	0	0	0	0	0	0	0	0	0	0	0	0	0	0	0	0	0	2	0	0	0	2	0	0	0	2	2	0	0	0	2	0	0	0	0	0	0	0	2	2	0	0	0	0	0	0	0
81.7923	0	0	0	0	2	0	0	0	0	2	0	0	0	0	0	2	0	0	2	0	0	0	0	2	0	0	0	2	4	0	0	0	0	0	0	0	0	0	0	0	0	0	2	0	0	0	0	0	0
81.9018	0	0	2	0	2	0	4	0	0	2	0	0	0	0	0	0	0	0	0	0	2	0	0	0	0	0	0	0	0	2	0	0	0	0	0	0	0	0	0	0	0	0	2	0	0	0	0	0	0
82.0113	0	0	0	0	0	0	0	0	2	0	0	0	0	2	0	0	0	0	0	0	0	2	0	0	0	2	0	0	4	0	0	0	0	0	0	0	0	0	0	0	0	0	0	0	0	4	0	2	2
82.1208	0	0	0	0	0	0	0	0	0	0	0	0	4	2	0	0	0	0	0	0	0	0	2	0	2	2	0	0	0	0	2	0	0	2	2	0	0	2	2	0	0	0	0	0	0	0	0	0	0
82.2303	2	0	0	2	0	0	0	0	0	0	2	2	0	0	0	2	0	0	0	2	0	0	0	0	0	0	0	0	0	0	0	0	0	0	0	0	2	0	0	0	0	0	0	2	0	0	2	0	0
82.3398	0	0	0	0	0	0	0	0	0	0	2	0	0	0	0	0	0	0	0	0	0	0	0	0	0	0	2	2	0	0	0	0	0	0	0	0	0	2	0	0	0	0	0	0	0	0	2	0	0
82.4493	0	0	0	0	0	0	0	0	4	0	0	0	0	0	0	0	0	0	2	0	0	2	0	0	0	0	0	0	0	2	0	0	0	0	0	0	0	2	0	0	0	2	0	0	0	0	0	0	0
82.5588	0	0	0	0	0	2	0	0	0	0	0	0	0	0	0	0	0	0	0	0	0	0	0	0	0	2	0	0	0	2	0	0	0	0	0	0	0	2	0	2	0	0	0	0	0	0	0	0	0
82.6683	0	0	0	0	0	0	2	0	0	0	0	2	0	0	2	0	0	0	0	0	0	0	0	0	0	0	2	0	0	0	0	2	0	0	0	0	2	0	0	0	0	0	0	0	0	0	0	0	0
82.7778	0	2	0	0	0	0	0	0	0	0	0	0	0	0	0	2	2	0	2	0	0	0	0	0	0	0	0	0	0	0	0	0	0	0	2	0	0	0	0	0	0	0	2	0	0	0	0	0	0
82.8873	0	2	4	0	0	0	0	0	2	0	0	0	2	0	0	2	2	0	2	2	0	0	0	2	0	0	0	0	0	0	0	2	0	2	0	2	0	0	0	0	2	0	0	0	0	4	0	0	0
82.9968	0	2	0	0	0	0	0	0	0	0	0	0	0	0	0	0	0	0	0	0	0	0	0	0	0	0	0	0	0	0	0	0	0	2	0	0	0	0	0	0	0	0	0	0	0	0	2	0	0
83.1063	0	0	0	0	0	0	0	0	0	0	0	0	2	0	0	0	0	0	2	0	0	0	0	0	0	0	0	0	0	0	0	2	0	2	2	0	2	0	0	0	0	0	0	0	0	0	0	0	0
83.2158	0	0	0	0	0	0	2	0	0	0	0	0	0	0	0	2	0	0	0	0	0	2	0	0	0	0	4	0	0	0	2	0	0	0	0	0	0	0	2	0	0	0	0	0	0	0	0	0	0
83.3254	0	0	0	0	0	2	0	0	0	0	0	0	0	0	0	0	2	0	0	0	0	2	0	0	2	2	0	0	0	2	0	0	2	0	0	0	0	0	2	0	0	0	2	0	4	0	0	0	0
83.4348	0	0	0	0	0	0	0	0	0	0	0	0	0	0	0	0	2	0	2	0	0	0	0	0	0	0	2	0	0	2	0	0	2	0	0	0	0	0	0	0	0	0	2	0	0	0	2	0	0
83.5444	0	0	0	0	0	0	2	0	2	0	2	0	0	0	0	0	0	0	0	2	0	0	0	2	0	0	4	0	0	0	0	0	0	2	0	2	2	0	0	0	0	0	2	0	2	0	0	2	0
83.6539	0	2	0	2	0	0	0	0	0	0	0	0	0	2	0	2	0	0	2	0	0	0	0	0	2	2	0	0	4	2	2	0	2	2	2	0	0	0	0	0	0	0	0	0	2	0	0	0	0
83.7634	2	0	0	0	0	0	0	2	0	0	0	0	0	0	0	0	0	2	0	2	0	0	0	0	0	0	0	0	0	2	0	0	0	2	0	0	0	2	0	0	0	0	0	0	0	0	0	0	0
83.8729	0	0	0	2	0	0	0	0	0	0	0	0	0	2	0	0	0	2	0	0	0	0	0	0	0	0	2	0	0	2	0	0	2	0	0	0	0	0	0	2	0	0	0	0	0	2	0	0	0
83.9824	0	0	0	0	0	2	0	2	0	0	0	0	0	0	0	0	0	0	0	0	0	0	0	0	0	2	0	0	0	0	0	0	0	0	0	0	0	2	0	0	2	2	0	0	0	0	0	0	0
84.0919	0	0	0	0	0	0	0	0	0	0	2	0	0	0	0	0	0	0	0	0	2	0	0	0	0	0	0	0	0	0	4	0	0	0	0	2	0	0	2	2	2	0	0	0	0	0	0	0	0
84.2014	0	0	0	0	0	0	0	0	0	0	0	0	0	0	0	0	0	0	0	0	0	0	0	0	0	0	2	2	0	0	0	0	0	0	2	0	0	0	0	0	0	0	0	0	2	0	0	0	0
84.3109	0	0	0	0	0	0	0	0	0	0	2	0	0	0	0	0	2	0	0	0	2	0	0	0	0	0	0	0	0	0	0	0	0	0	2	0	0	0	0	0	0	0	0	4	0	0	2	0	0
84.4204	0	0	0	0	0	0	0	0	0	4	0	0	0	0	0	0	0	0	0	0	0	0	0	0	0	0	0	0	2	2	0	0	0	0	0	0	0	0	2	0	0	2	2	2	0	0	0	0	0
84.5299	0	0	0	2	2	0	0	0	0	0	0	2	0	2	0	0	0	0	0	0	0	0	0	0	0	0	0	0	0	2	0	0	0	0	0	2	2	0	0	0	0	0	0	0	0	0	2	0	0
84.6394	0	2	0	0	0	2	2	0	0	0	0	0	0	0	0	0	0	0	0	2	2	0	0	2	0	0	2	0	2	0	0	0	0	0	0	0	0	0	0	0	0	2	2	0	2	0	0	0	0
84.7489	0	2	0	0	0	0	0	0	0	0	0	0	0	0	0	4	0	0	0	0	0	0	0	0	0	0	2	0	0	0	2	0	0	0	0	0	0	0	0	0	0	0	0	0	0	0	0	0	2
84.8584	0	0	0	0	0	0	0	0	0	0	0	0	0	0	0	0	0	0	0	2	0	0	0	0	0	0	0	0	0	0	0	0	0	0	0	2	2	4	0	0	0	0	2	0	0	0	0	0	0
84.9679	0	0	2	0	0	2	0	0	0	0	0	0	0	0	0	0	0	0	0	0	0	0	2	0	0	0	0	0	2	0	0	0	4	0	0	2	0	0	0	0	0	0	0	0	0	0	0	0	0
85.0774	0	0	2	0	0	0	0	0	0	0	0	0	0	0	0	0	0	0	0	0	0	0	0	0	2	0	0	2	0	0	0	0	0	0	0	0	0	0	0	0	0	0	0	0	0	0	0	0	0
85.1869	0	0	0	0	0	0	0	0	2	0	0	0	0	0	0	0	0	0	2	0	0	0	0	0	2	0	0	0	0	0	0	0	0	2	0	2	0	0	2	0	2	0	0	0	0	0	0	0	0
85.2964	0	0	0	2	0	0	0	2	0	0	0	0	0	0	0	0	0	0	0	0	0	0	2	0	2	0	0	0	6	0	0	0	0	2	0	0	0	0	0	4	0	0	0	0	0	0	0	0	0
85.4059	0	0	0	0	0	0	0	0	0	0	0	0	0	0	0	0	0	0	0	0	0	0	0	0	0	0	2	0	0	0	0	0	0	0	0	2	0	0	0	0	0	2	0	0	0	0	0	0	0
85.5155	0	0	0	0	0	0	0	2	0	0	0	0	0	0	0	0	2	0	0	0	0	0	2	2	0	0	0	0	0	0	0	0	0	0	0	0	2	2	0	0	4	0	0	0	0	0	0	0	0
85.6249	0	0	0	0	0	0	0	0	0	0	0	0	0	0	0	0	0	0	0	2	4	0	0	2	0	0	0	0	0	0	0	2	0	0	0	0	0	0	0	2	0	0	0	2	0	0	0	0	0
85.7345	0	2	0	0	0	0	0	0	0	0	2	2	0	0	0	4	0	0	2	2	0	0	0	0	0	0	0	0	2	0	0	0	2	0	2	2	0	0	0	0	2	0	0	0	0	2	0	0	0
85.844	0	0	0	0	2	0	0	0	0	0	0	0	0	0	0	2	0	0	0	2	2	0	0	0	0	0	0	0	0	2	0	0	0	0	0	0	0	0	0	0	0	0	0	0	0	0	0	0	0
85.9535	0	0	0	2	0	0	0	2	2	2	0	0	0	0	0	0	0	0	0	0	0	0	0	0	2	0	0	0	2	0	0	0	2	0	0	2	0	0	0	0	0	0	0	2	2	0	0	0	0
86.063	0	0	0	2	0	0	0	0	0	0	0	0	0	0	0	0	0	0	0	2	0	2	0	0	0	2	2	0	0	2	0	0	0	2	0	0	0	0	0	0	0	0	2	0	0	0	2	0	0
86.1725	0	0	0	0	0	0	0	0	0	0	0	2	0	0	0	0	0	2	0	0	0	0	2	0	0	0	0	0	0	0	0	0	0	0	0	0	0	0	0	0	2	0	0	0	2	0	0	0	0
86.282	0	0	0	0	0	0	0	0	0	0	0	2	0	0	0	0	0	0	0	0	0	0	0	0	0	0	0	2	2	0	0	2	0	0	0	0	0	0	0	2	0	2	0	0	0	0	0	0	0
86.3915	2	0	0	0	0	0	0	0	0	0	0	0	0	0	0	0	0	0	0	2	0	0	2	0	0	0	0	0	0	0	6	0	2	0	0	2	0	0	0	0	0	0	0	0	0	0	0	0	0
86.501	0	0	0	0	2	0	0	0	0	0	0	0	0	0	0	0	0	0	0	0	0	0	0	0	0	0	0	0	2	0	0	0	0	0	0	0	0	2	2	0	0	0	0	2	0	0	0	0	0
86.6105	0	0	2	0	0	0	0	0	0	6	2	0	0	0	0	2	2	0	0	0	0	0	0	0	0	0	2	0	0	0	0	0	0	0	0	0	0	0	0	0	0	0	2	0	0	0	2	2	0
86.72	2	0	0	2	0	0	0	0	0	0	0	0	0	0	0	0	0	0	2	0	2	4	0	0	0	2	2	0	0	0	0	0	0	0	0	2	0	0	0	0	0	0	0	0	0	0	2	0	0
86.8295	2	0	0	0	0	0	0	2	0	0	0	0	0	2	0	0	0	2	0	0	0	2	0	0	0	2	0	2	0	2	0	0	0	0	0	0	0	0	0	0	0	0	0	0	0	0	0	0	0
86.939	0	0	0	2	0	0	0	0	0	2	0	0	0	0	0	0	0	2	0	0	0	0	0	2	0	0	0	0	0	0	0	0	4	2	2	0	0	0	2	0	2	0	0	0	0	0	0	0	0
87.0485	0	0	0	0	0	0	0	0	0	2	0	0	4	0	2	0	0	0	2	0	0	2	0	2	0	0	0	0	0	0	0	0	0	0	0	2	2	2	0	0	0	2	0	0	0	0	0	0	0
87.158	0	0	0	0	0	0	0	0	0	0	0	0	0	0	0	0	0	0	0	2	0	0	2	2	0	0	0	0	0	0	0	0	0	0	0	2	0	0	0	0	0	0	0	0	0	0	0	0	0
87.2675	0	0	0	0	0	2	2	0	0	0	0	0	0	0	0	0	2	0	2	0	0	2	0	0	2	2	0	0	0	0	0	0	2	0	0	2	0	0	0	0	0	0	0	2	0	0	0	0	0
87.377	0	0	0	0	0	0	0	0	0	0	0	0	0	0	0	0	0	0	0	2	0	0	2	0	0	0	0	0	0	0	0	0	0	0	0	0	0	0	0	0	0	0	0	0	0	0	0	2	0
87.4865	0	0	0	2	0	0	2	0	0	0	0	0	0	0	0	0	2	0	2	0	0	0	0	2	2	0	0	0	0	0	0	0	0	2	0	0	2	0	0	0	0	2	0	0	0	0	2	0	0
87.596	0	0	0	0	0	0	0	0	2	0	0	0	0	0	0	2	0	0	0	0	0	0	0	0	2	2	0	0	0	0	0	0	0	0	0	0	0	0	0	0	2	0	0	0	0	2	4	0	0
87.7056	0	0	0	0	0	0	0	0	0	2	0	0	0	0	0	0	0	0	0	0	0	0	0	0	2	6	0	0	0	0	0	0	0	0	0	0	0	0	0	0	0	0	0	0	2	0	0	0	0
87.815	0	0	2	0	0	0	0	2	0	0	0	0	2	0	0	0	0	0	0	0	0	0	2	0	0	0	0	0	2	0	0	0	0	0	0	0	0	0	0	0	0	0	0	2	0	0	0	0	0
87.9246	0	0	0	0	0	2	0	2	0	0	0	0	0	0	0	0	0	0	0	0	0	0	0	0	0	0	0	2	0	0	0	0	2	0	0	2	0	0	0	0	0	0	0	0	0	0	0	0	0
88.0341	0	0	0	0	0	0	0	0	0	0	0	2	0	2	0	0	0	0	0	0	0	0	0	0	0	0	0	0	0	0	2	2	2	0	0	0	0	0	0	0	0	0	0	0	0	0	0	0	0
88.1436	0	2	2	0	0	0	0	0	0	0	0	4	0	0	0	0	0	0	2	0	2	0	0	0	0	0	0	0	0	0	0	0	0	0	2	0	0	2	0	0	0	0	2	0	0	0	0	0	0
88.2531	0	0	2	0	0	0	0	0	0	2	0	2	0	0	0	2	0	0	0	0	0	0	2	0	2	0	0	0	0	0	0	0	0	0	0	0	0	0	0	0	0	0	2	0	0	2	0	0	0
88.3626	0	0	0	0	0	0	0	0	0	0	0	0	0	0	0	0	0	0	0	0	0	0	0	0	0	0	0	0	0	2	0	0	0	0	2	0	0	0	0	2	0	0	0	0	0	0	0	0	0
88.4721	0	2	0	0	0	2	0	0	0	0	2	0	0	0	0	2	0	0	0	2	0	0	0	0	0	0	0	0	0	0	2	0	0	0	0	0	0	0	0	0	0	0	0	0	0	0	0	2	0
88.5816	2	0	0	2	2	0	2	0	2	0	0	0	2	2	0	0	0	0	2	2	0	2	0	0	0	0	0	0	0	0	2	0	2	0	0	0	0	0	0	0	0	0	0	0	2	0	0	0	0
88.6911	0	0	0	0	0	0	0	0	0	0	0	0	0	0	0	0	0	0	0	0	0	0	0	0	0	0	0	0	0	0	0	0	0	0	0	2	0	2	0	0	0	0	0	0	0	0	0	0	0
88.8006	0	0	0	0	2	0	0	0	0	0	0	0	0	0	0	0	0	0	0	0	0	0	2	0	0	0	0	0	0	0	0	0	0	0	0	0	0	0	0	0	0	0	0	0	0	0	0	0	0
88.9101	0	0	0	0	0	0	0	0	2	0	2	2	0	0	0	0	0	0	0	0	0	0	0	0	0	0	2	0	2	0	0	0	0	0	0	0	0	0	0	2	0	0	0	0	0	4	0	2	0
89.0196	0	0	0	0	0	2	0	0	0	0	0	0	0	2	0	0	0	0	0	0	0	0	0	0	0	0	0	2	0	0	0	0	0	0	0	2	0	0	0	2	0	0	0	2	0	0	0	0	0
89.1291	2	0	0	0	0	0	0	0	0	0	0	0	0	0	0	0	0	0	0	0	0	0	0	2	0	0	0	0	0	2	0	0	0	0	0	0	0	2	0	4	0	0	2	0	0	0	0	0	0
89.2386	0	0	0	2	0	2	0	0	0	0	0	0	2	0	0	2	0	0	0	0	0	0	0	0	2	0	0	0	0	2	2	0	0	0	0	0	0	0	2	0	0	0	0	0	0	0	0	0	0
89.3481	0	0	0	0	0	0	0	0	0	0	0	0	0	4	0	0	0	2	0	0	0	0	2	0	2	0	0	0	0	0	0	0	0	0	2	0	0	0	0	0	4	0	0	0	0	0	2	0	0
89.4576	0	0	0	0	0	0	0	0	0	0	0	0	0	2	0	0	0	0	0	0	0	0	0	0	0	0	0	0	2	0	0	0	0	0	0	0	0	0	0	0	0	2	0	0	0	0	0	0	2
89.5671	0	0	2	0	0	0	0	0	0	0	0	0	0	0	0	0	0	2	2	0	0	0	0	2	0	0	0	2	2	2	0	0	0	0	0	0	0	0	0	0	0	0	0	0	0	0	0	2	0
89.6766	0	0	0	0	0	0	0	0	0	0	0	0	0	0	0	2	0	0	0	0	0	0	0	0	0	0	0	0	0	2	0	0	0	0	0	0	2	0	0	0	0	0	0	2	0	0	0	2	0
89.7861	2	0	0	0	0	0	0	0	0	0	0	2	0	0	0	0	0	0	2	0	0	2	0	0	0	0	0	0	0	0	0	0	0	0	0	2	0	0	0	0	0	0	0	0	0	0	0	0	0
89.8956	0	0	2	0	4	0	0	2	0	0	0	0	0	0	0	0	0	0	2	0	0	0	0	0	0	0	0	0	0	0	0	2	4	0	0	0	6	0	0	0	0	0	0	2	0	0	0	2	0
90.0052	0	0	0	0	0	2	0	0	0	0	0	0	2	0	2	0	0	0	0	0	0	0	0	0	0	0	0	0	2	0	0	0	0	0	0	2	0	2	0	0	0	2	0	0	0	0	0	2	0
90.1146	0	0	0	0	0	0	0	0	0	0	4	0	0	0	2	0	0	2	0	0	0	0	0	0	0	0	0	0	0	0	0	0	0	0	2	0	0	2	0	0	0	2	2	0	0	0	0	0	0
90.2242	0	0	0	2	0	0	0	0	0	0	0	0	0	0	0	0	0	0	2	2	0	0	0	0	0	0	0	0	0	0	0	0	0	0	0	0	0	0	0	0	0	0	0	0	0	2	2	0	0
90.3337	0	0	0	0	0	0	0	0	0	0	0	2	0	0	0	0	2	0	0	2	0	0	0	0	0	0	0	0	2	0	0	0	0	2	0	2	0	0	0	0	0	0	2	2	0	2	2	0	0
90.4432	0	0	0	0	0	0	0	2	0	0	0	0	0	0	0	0	0	0	0	0	0	0	0	0	0	0	0	0	0	0	0	0	0	0	0	0	0	2	0	2	2	0	0	0	2	2	0	0	0
90.5527	0	0	0	0	0	0	0	0	0	0	0	0	0	2	0	0	2	0	4	0	0	0	0	0	0	0	2	2	0	0	0	0	2	0	2	0	4	0	0	0	0	0	0	0	0	0	0	0	0
90.6622	0	0	0	0	0	0	0	2	2	0	0	0	0	0	6	0	0	0	2	2	0	0	0	0	2	0	0	0	0	0	0	0	0	2	0	2	2	0	0	0	2	4	0	0	2	0	2	0	2
90.7717	0	0	0	0	0	2	0	0	0	0	0	0	0	4	0	2	0	0	0	0	0	0	2	0	0	0	0	2	0	0	0	0	0	0	0	0	0	0	0	2	0	0	0	0	2	0	0	0	0
90.8812	0	0	0	0	0	0	0	0	0	0	2	0	2	0	0	0	0	0	0	0	0	0	0	0	0	0	0	0	0	0	0	0	0	0	0	0	0	0	0	0	0	0	0	0	0	2	0	2	0
90.9907	0	0	0	0	0	2	0	0	0	0	2	0	0	0	0	0	0	0	0	0	0	0	2	0	0	2	0	0	2	0	0	0	0	0	0	0	0	0	0	0	0	0	0	0	0	0	0	2	0
91.1002	0	0	2	0	0	0	0	0	0	2	0	0	0	0	0	2	0	0	0	0	0	0	0	0	0	0	2	0	0	0	0	0	0	0	0	0	0	2	0	0	0	0	0	0	0	0	0	2	0
91.2097	0	0	0	0	0	0	2	0	0	0	0	2	0	2	0	0	2	0	0	0	0	0	0	0	0	0	0	2	2	0	0	0	0	0	0	0	0	0	0	0	0	2	0	0	2	0	2	0	2
91.3192	0	0	0	0	0	0	0	0	0	0	0	0	2	0	2	2	0	0	2	0	0	0	0	0	2	0	0	0	0	0	0	0	0	0	2	0	0	0	0	0	0	2	0	2	0	0	0	0	0
91.4287	0	0	0	2	0	0	2	0	0	0	0	0	0	0	0	2	0	0	2	0	0	0	0	0	0	0	0	0	2	0	0	2	0	0	0	0	0	2	2	2	0	0	0	0	0	0	0	2	0
91.5382	0	0	0	0	2	0	0	0	0	0	0	0	0	0	0	2	0	0	0	0	0	0	0	0	0	0	0	2	2	0	0	0	0	0	2	0	0	0	0	2	0	0	0	0	0	0	0	0	0
91.6477	0	0	0	0	0	0	0	0	0	0	0	0	0	0	0	0	0	2	0	2	0	0	0	0	0	2	0	0	0	0	0	0	0	0	0	0	0	0	0	0	0	0	0	0	0	0	0	2	0
91.7572	0	0	0	0	0	0	0	2	0	2	0	0	0	0	0	0	0	0	2	0	0	0	0	0	0	0	2	0	0	0	0	0	0	0	0	0	0	0	0	0	0	0	0	0	0	0	2	0	0
91.8667	0	0	0	2	0	0	0	0	0	0	2	0	0	0	0	0	0	0	2	0	0	0	2	0	0	0	2	0	0	0	2	2	0	0	0	0	2	0	0	0	0	0	0	0	2	0	0	0	0
91.9762	0	0	0	2	0	0	0	0	0	0	0	0	0	0	0	0	0	2	2	0	0	0	2	4	0	0	0	0	0	0	0	0	0	2	0	0	0	0	0	0	0	0	0	0	2	0	0	2	0
92.0857	2	0	0	0	0	0	0	0	0	0	0	0	0	0	0	0	0	0	4	0	0	0	0	0	0	0	0	0	0	0	0	0	0	0	0	0	0	2	0	2	0	0	0	0	0	0	0	4	0
92.1953	2	0	0	2	0	0	0	2	0	0	0	0	0	0	2	0	0	0	0	0	0	0	2	0	0	2	0	0	0	0	0	2	0	0	0	0	0	2	0	0	0	0	0	0	0	0	0	2	2
92.3047	0	2	0	0	0	0	0	0	0	0	0	0	0	2	0	0	0	0	0	0	0	0	0	0	0	0	0	0	0	0	0	0	0	2	0	0	0	0	0	0	0	0	0	0	2	0	0	2	0
92.4143	0	0	0	0	0	0	0	2	0	2	0	2	0	0	0	0	0	0	0	2	0	0	0	0	0	0	0	0	0	0	0	0	0	0	0	0	0	0	0	2	0	0	0	0	0	0	2	0	0
92.5238	0	2	2	0	0	0	0	0	0	0	0	0	0	0	2	0	0	0	0	0	0	0	0	0	0	0	0	0	0	0	0	0	0	2	2	0	0	0	0	0	0	0	0	0	0	0	0	0	0
92.6333	2	2	0	0	2	0	4	2	0	0	0	0	0	0	0	0	0	0	0	0	0	2	0	2	2	0	0	0	0	0	0	0	2	0	0	0	0	0	0	2	0	0	0	0	2	0	4	0	0
92.7428	0	0	0	0	0	0	0	0	0	0	0	0	0	0	0	0	0	0	0	0	0	2	0	0	0	0	0	0	0	2	0	0	0	0	0	0	0	0	0	0	0	0	0	0	0	0	0	2	0
92.8523	0	0	0	0	0	0	0	2	0	0	0	0	2	0	0	0	0	0	0	2	0	0	0	0	0	2	0	0	0	0	0	0	0	0	2	0	0	0	0	2	0	0	0	0	0	0	2	0	0
92.9618	0	0	0	0	0	0	0	0	0	0	0	0	0	0	0	0	0	0	0	0	0	0	0	0	0	0	0	0	0	0	0	0	0	0	0	0	0	0	0	0	0	0	0	0	0	0	0	0	0
93.0713	0	0	0	0	2	0	0	0	0	0	0	0	0	2	0	2	0	0	0	0	0	0	0	0	0	0	0	0	0	6	0	0	0	0	0	0	2	0	0	0	0	0	0	2	0	0	0	2	0
93.1808	0	2	0	0	0	0	0	0	0	2	2	0	0	0	0	0	0	0	0	0	0	0	0	0	0	0	2	0	2	0	0	0	2	2	0	0	0	0	0	0	0	0	0	2	2	0	0	0	0
93.2903	0	0	2	2	0	0	0	0	0	0	2	0	0	0	0	0	0	0	0	0	0	0	0	2	2	0	0	0	2	0	0	0	0	0	0	0	0	0	0	0	0	0	0	0	0	2	0	0	0
93.3998	2	0	0	0	0	0	0	0	0	0	0	0	0	0	0	0	0	0	0	0	2	0	0	0	0	0	0	0	2	0	0	0	0	0	0	0	0	0	0	0	0	0	0	0	0	0	2	2	0
93.5093	0	2	0	0	2	0	0	4	0	0	0	2	0	0	4	0	2	0	2	0	0	0	0	0	0	2	0	2	0	0	0	0	0	0	0	0	2	0	0	0	0	2	0	4	0	0	0	0	0
93.6188	0	2	0	0	0	0	0	0	0	0	2	0	2	0	0	0	0	0	0	0	0	0	0	0	0	0	0	0	0	0	0	0	0	0	0	0	0	2	0	0	2	0	2	0	0	0	2	0	0
93.7283	0	0	0	2	0	0	2	0	0	0	2	0	0	0	0	0	0	0	0	4	0	0	2	0	0	0	0	0	0	0	0	0	0	0	0	0	0	0	0	2	2	0	0	2	2	2	0	2	0
93.8378	0	0	0	0	0	0	0	0	0	0	0	0	0	0	0	0	0	0	0	0	2	0	0	0	2	0	0	0	0	0	0	0	0	0	0	2	0	2	0	2	4	0	0	0	0	0	0	0	0
93.9473	0	0	0	0	0	0	0	0	0	0	0	0	0	0	0	0	2	0	0	0	0	0	0	0	0	0	0	0	0	0	0	0	0	0	0	0	0	0	0	2	0	2	0	0	0	0	0	0	0
94.0568	0	0	2	0	0	0	0	0	0	0	0	0	0	0	0	0	2	0	0	0	0	0	0	0	0	0	0	2	0	2	0	0	0	0	0	0	0	0	2	0	0	0	0	0	0	0	0	0	0
94.1663	0	0	0	0	0	0	0	0	0	0	0	0	0	0	0	0	0	0	0	0	0	0	0	0	2	2	0	0	0	0	2	0	0	2	0	0	0	0	0	0	0	0	2	0	0	0	0	2	0
94.2758	0	0	0	0	2	0	0	0	0	2	0	0	0	0	0	0	0	0	0	2	0	0	0	4	0	0	0	4	0	0	0	0	0	0	0	0	0	0	0	0	0	0	0	0	0	0	0	0	0
94.3854	0	0	0	0	0	0	0	0	0	0	0	2	0	0	0	0	0	0	0	0	0	0	0	0	0	0	0	0	0	0	0	0	0	2	0	0	0	0	0	0	0	0	2	0	0	0	4	0	2
94.4948	0	0	0	0	0	0	0	0	0	0	0	0	0	0	0	0	0	2	0	0	0	0	0	2	0	0	4	0	0	0	0	2	0	0	0	2	0	2	2	0	0	0	2	2	0	0	0	0	0
94.6044	0	0	0	0	0	0	2	0	0	0	0	0	0	0	0	0	0	0	0	0	0	0	0	0	2	0	0	0	0	2	0	0	0	0	0	2	0	0	0	0	2	0	0	0	0	0	0	0	0
94.7139	2	0	0	0	0	0	0	0	0	0	0	0	2	0	0	0	0	2	0	0	0	0	0	0	0	0	2	0	0	0	0	0	0	0	0	0	0	0	0	0	4	0	0	0	2	0	0	0	2
94.8234	0	0	0	0	0	0	0	2	0	0	0	0	0	0	0	0	2	0	2	0	0	2	0	0	0	0	0	2	0	0	2	0	0	0	0	0	0	0	0	0	0	0	2	0	0	0	0	0	0
94.9329	0	0	0	2	0	0	0	0	0	0	0	0	2	0	0	0	0	0	0	0	0	2	0	0	0	0	2	0	0	0	0	0	0	4	0	0	2	0	2	0	0	0	0	0	2	0	0	0	4
95.0424	0	0	0	0	0	0	0	2	0	2	0	0	0	0	0	0	0	0	0	0	0	0	2	2	0	0	0	0	0	0	0	0	0	0	0	2	0	0	0	0	0	0	0	0	0	0	0	0	0
95.1519	0	0	0	0	0	0	0	0	0	0	0	0	2	0	0	0	0	0	0	0	2	0	0	0	0	0	0	0	0	0	0	0	0	0	0	0	0	0	0	0	0	0	2	0	0	2	0	0	0
95.2614	2	0	0	0	0	0	2	0	0	2	0	0	0	0	0	0	0	2	0	0	0	0	0	0	0	2	0	0	0	0	0	0	0	0	0	0	0	0	0	0	0	0	0	0	0	0	0	0	0
95.3709	0	0	0	0	0	0	0	0	0	4	0	0	2	2	0	0	0	0	0	0	0	0	0	2	2	0	0	0	0	0	0	0	2	0	0	0	0	0	0	0	2	0	0	0	0	0	0	0	2
95.4804	0	0	0	0	0	0	0	0	0	0	0	0	2	0	0	0	0	0	0	0	4	0	0	0	0	0	0	0	0	0	0	0	2	0	0	4	0	0	0	2	0	0	0	0	0	0	0	2	0
95.5899	0	0	0	0	0	0	0	0	0	0	2	0	0	0	0	0	0	0	0	0	0	2	0	0	2	0	0	0	0	0	0	0	0	2	0	0	0	0	0	0	0	0	0	0	0	0	2	0	0
95.6994	0	0	0	0	0	0	0	0	0	0	0	2	0	0	2	0	0	0	0	0	0	0	0	0	0	0	0	0	2	0	0	2	0	2	2	0	0	0	0	0	0	0	0	0	0	0	0	0	2
95.8089	2	0	0	0	0	0	0	0	0	0	0	0	0	0	2	2	0	0	2	0	0	0	0	0	0	2	2	0	0	0	0	0	0	0	0	0	0	0	0	0	0	0	0	0	0	0	0	0	0
95.9184	0	0	0	0	0	2	0	0	0	0	0	0	2	0	0	0	0	2	0	0	2	0	0	0	0	0	0	0	2	0	0	0	0	0	0	0	0	0	0	0	0	0	0	2	0	0	0	0	0
96.0279	0	0	0	0	0	2	0	0	0	2	0	0	0	0	2	0	2	0	0	0	2	0	0	0	0	0	0	0	0	0	2	0	0	0	0	2	2	0	0	0	0	0	0	0	0	0	0	0	0
96.1374	0	0	0	4	2	0	0	0	0	0	0	0	0	0	0	0	2	0	0	0	2	2	0	0	0	0	0	0	0	0	0	0	0	0	2	2	0	0	0	0	0	0	0	0	0	0	2	0	0
96.2469	0	2	0	0	0	0	0	0	0	0	2	0	0	0	0	0	0	2	2	2	0	0	0	0	0	2	2	0	0	0	0	0	0	0	2	0	0	0	2	0	0	0	0	0	2	0	0	0	0
96.3564	0	0	0	0	2	0	0	0	0	0	0	2	0	0	0	0	0	0	0	0	0	0	0	0	2	0	0	0	0	0	0	0	0	0	0	0	0	0	2	0	0	0	0	0	0	0	0	0	0
96.4659	0	2	0	0	2	0	0	0	2	0	0	0	0	0	0	0	0	0	0	2	0	0	0	0	0	0	0	0	0	0	0	0	0	0	2	0	0	0	0	0	0	0	2	0	0	0	0	2	0
96.5755	0	0	0	0	0	0	0	0	0	0	0	0	0	0	0	2	0	2	0	0	0	0	0	0	0	0	0	0	0	0	2	0	0	0	0	0	0	0	0	0	0	0	2	0	0	0	2	0	0
96.685	0	0	0	0	0	0	0	0	0	0	2	0	0	0	0	0	0	0	2	2	2	0	0	0	0	0	0	0	0	0	0	0	0	0	0	0	0	6	0	0	0	0	0	0	0	0	0	0	0
96.7945	2	0	0	0	2	0	0	0	2	0	0	0	0	0	0	4	0	0	0	0	2	0	0	0	2	0	0	0	0	0	0	0	0	0	0	0	0	0	0	2	0	0	0	0	0	0	2	2	2
96.904	0	0	0	0	0	2	0	0	0	0	0	0	0	0	2	2	0	0	0	0	0	0	4	0	0	0	2	0	0	2	4	0	0	2	0	0	2	0	0	0	0	0	0	0	0	0	2	0	0
97.0135	0	0	0	0	0	0	0	0	0	0	4	0	0	2	0	0	0	0	0	0	0	0	2	2	0	0	0	0	0	0	0	2	0	0	0	0	0	0	0	0	0	0	0	4	0	0	0	0	0
97.123	0	0	0	0	0	0	0	2	0	0	0	0	0	0	0	0	0	0	0	0	0	0	0	0	0	0	0	0	0	0	0	0	0	4	0	2	0	0	0	0	0	0	0	0	0	0	0	0	0
97.2325	0	0	0	0	0	0	0	0	0	0	2	0	0	0	0	0	0	2	0	0	0	0	2	0	0	0	0	2	0	0	0	0	0	2	0	0	0	0	2	0	2	2	0	0	0	0	0	0	0
97.342	0	0	0	0	0	0	0	0	0	0	0	0	0	0	0	0	0	0	2	0	0	0	0	0	0	0	0	0	0	0	0	0	0	0	0	0	0	0	0	0	0	0	0	0	0	2	0	0	2
97.4515	0	0	0	0	0	0	0	0	0	0	0	2	2	0	0	0	0	0	0	0	2	0	0	0	0	0	0	0	0	2	0	0	0	0	0	0	0	0	0	0	4	0	0	0	0	0	0	0	2
97.561	0	0	0	2	0	0	0	0	0	0	2	0	0	0	0	0	0	0	0	0	2	0	0	0	0	0	0	0	0	0	0	2	0	0	0	0	0	0	0	0	0	0	0	0	0	2	0	0	0
97.6705	0	0	0	0	0	0	0	0	0	2	2	2	0	0	0	0	0	0	0	2	0	0	0	0	0	0	0	0	0	0	0	0	0	0	0	0	0	0	0	0	0	0	0	2	0	0	0	0	2
97.78	0	0	2	2	0	2	0	0	0	0	0	0	2	0	2	0	0	0	0	2	0	0	0	0	0	0	0	0	0	2	0	0	0	0	0	0	0	0	0	0	0	2	0	0	0	0	2	0	0
97.8895	0	2	2	0	0	4	0	0	0	2	0	2	2	0	2	0	0	0	0	0	0	0	0	4	0	0	0	2	0	0	0	0	0	0	0	0	0	0	0	0	0	0	0	0	0	0	2	0	0
97.999	2	2	0	0	0	0	0	0	0	0	0	0	2	0	0	0	0	0	0	0	0	0	0	0	0	0	0	0	0	0	0	0	0	0	0	0	0	0	2	0	0	0	0	0	0	0	0	0	0
98.1085	0	0	0	0	0	0	0	0	0	0	0	0	0	0	0	0	0	0	0	0	0	0	0	0	0	0	0	0	0	0	0	0	0	0	0	0	2	0	0	0	0	0	2	0	0	0	0	0	0
98.218	0	0	0	2	0	0	0	0	2	0	2	0	0	0	0	0	0	0	2	2	0	2	0	0	0	0	2	0	0	0	0	2	0	0	0	2	0	0	0	0	0	2	0	2	0	0	0	0	2
98.3275	0	0	0	0	0	0	0	0	0	2	0	0	0	0	2	0	0	0	0	0	0	0	0	0	4	0	0	0	0	0	0	0	0	0	0	0	0	0	0	0	0	0	0	0	0	0	0	0	0
98.437	0	0	0	0	0	0	2	0	0	0	0	0	0	0	0	0	0	0	0	0	0	0	0	0	0	0	0	0	0	2	0	0	0	0	0	0	0	2	0	0	0	0	2	2	0	0	0	0	0
98.5465	0	0	0	4	0	0	0	0	0	0	0	0	0	0	0	0	0	0	2	0	2	0	0	0	2	0	0	0	0	0	4	0	0	0	0	0	0	2	0	0	0	2	0	0	2	0	0	0	4
98.656	0	0	0	0	0	0	0	0	0	0	2	0	0	0	0	0	0	0	0	0	0	0	0	2	0	0	0	0	0	0	0	0	2	0	0	0	0	0	0	0	0	0	0	0	0	0	0	0	2
98.7655	0	0	0	2	0	0	0	0	0	0	0	0	0	0	0	0	2	0	0	0	0	0	2	0	0	0	2	0	0	0	0	0	0	0	0	0	2	0	0	2	0	0	0	0	0	0	0	0	0
98.8751	0	2	0	0	0	0	0	0	0	2	0	2	0	0	4	0	2	0	0	0	0	0	0	0	0	0	0	0	0	0	0	0	0	0	0	0	0	0	0	0	0	0	0	0	0	0	0	0	0
98.9845	0	0	0	0	0	0	0	2	0	2	0	0	2	0	0	2	0	0	0	0	2	0	0	0	0	2	0	2	0	0	0	2	0	0	2	2	0	0	0	0	0	0	0	0	0	0	0	0	0
99.0941	0	0	0	0	0	2	0	0	0	0	0	0	2	0	0	2	0	0	0	0	0	0	2	0	0	2	2	0	0	0	0	0	0	0	0	0	0	0	0	2	0	2	2	0	2	0	0	0	0
99.2036	0	2	0	0	0	0	0	0	0	0	0	0	0	0	2	2	0	2	0	2	2	0	0	0	0	0	0	0	2	0	0	0	0	0	0	0	0	2	0	0	2	0	0	0	2	0	2	0	0
99.3131	0	0	0	0	0	2	0	0	0	0	0	0	0	0	0	0	0	0	0	0	0	0	2	0	0	2	0	0	0	0	0	0	0	0	0	0	0	0	0	0	0	0	0	0	0	0	0	0	0
99.4226	0	0	0	0	0	0	0	0	0	0	0	0	0	0	0	0	2	0	0	0	0	0	0	0	0	0	0	0	0	2	0	0	2	2	0	0	0	0	0	0	0	0	0	0	0	0	0	0	0
99.5321	0	0	0	0	0	0	0	0	0	0	0	0	2	0	0	0	0	0	0	0	0	2	0	0	0	0	0	0	0	0	0	0	0	0	0	0	2	0	0	0	2	0	0	0	0	0	0	0	0
99.6416	0	0	0	0	0	0	2	0	0	0	0	0	0	2	0	0	0	0	0	0	0	0	0	0	0	0	0	2	0	2	0	0	0	0	0	0	0	0	0	0	0	0	2	0	0	0	0	0	0
99.7511	0	0	0	0	0	0	0	0	0	0	0	0	0	0	2	0	2	0	0	0	2	0	0	2	0	0	0	0	0	0	0	0	0	0	0	0	0	0	0	0	2	0	0	0	0	2	2	0	0
99.8606	0	0	0	0	0	0	0	0	0	0	0	0	0	0	2	2	0	0	0	0	0	0	0	0	0	0	0	0	2	0	0	0	0	0	0	2	0	0	0	0	0	0	0	0	0	0	0	0	0
99.9701	0	0	0	0	0	0	0	0	0	0	0	2	0	0	0	0	0	0	0	0	0	0	0	0	0	0	0	0	0	0	0	0	0	0	0	0	0	2	0	0	0	2	0	0	0	0	2	0	0
100.08	0	2	0	0	0	0	0	0	0	0	0	0	2	0	0	0	0	0	2	0	0	0	0	0	0	0	0	0	0	0	0	2	0	0	0	2	0	0	2	0	0	0	0	0	0	0	2	0	0
[truncated: 270 more columns]

## Sheet: Figure 3b
	2	4	6	8	10	12	14	16	18	20	22	24	26	28	30	32	34	36	38	40	42	44	46	48	50	52	54	56	58	60	62	64	66	68	70	72	74	76	78	80	82	84	86	88	90	92	94	96	98
20.0315	0	2	0	0	1	0	0	0	1	0	0	2	0	1	0	0	0	0	0	1	1	0	0	0	0	0	0	0	0	0	0	0	0	0	0	2	1	0	0	1	0	0	0	0	0	0	0	0	0
20.141	0	0	0	0	0	0	0	0	0	0	1	0	0	1	0	1	0	0	0	0	0	0	0	2	0	0	0	1	1	0	1	0	0	0	0	1	1	2	0	0	0	1	1	1	0	0	1	0	0
20.2505	1	2	0	4	0	0	1	1	0	0	0	0	0	0	0	0	0	0	0	0	0	1	0	1	0	1	0	0	0	1	0	1	1	0	0	0	0	1	1	0	0	0	1	0	0	0	1	0	0
20.36	0	0	0	0	1	0	0	1	1	0	0	0	0	0	0	0	1	0	0	0	1	0	1	0	0	0	0	0	1	2	1	1	0	0	1	1	0	0	0	0	0	0	0	0	0	1	0	0	3
20.4695	0	0	0	0	0	0	0	0	0	0	0	0	1	0	0	0	0	1	0	0	0	1	0	0	0	0	1	0	0	0	0	0	0	1	0	0	0	3	0	0	1	1	1	0	0	0	0	2	0
20.579	2	0	0	0	1	1	2	0	1	0	0	1	0	0	0	1	0	0	0	0	0	0	1	0	0	0	0	0	0	0	0	1	0	0	0	0	1	0	0	0	0	0	1	0	2	0	0	0	1
20.6885	0	1	0	0	0	1	0	0	0	0	0	1	0	0	0	0	0	0	0	1	0	1	0	0	0	0	0	0	0	0	1	0	0	1	0	1	1	0	1	0	0	0	0	0	0	0	0	1	0
20.798	0	0	0	0	0	0	0	0	0	0	0	0	0	0	1	0	0	0	2	0	0	0	1	0	0	0	0	0	0	2	1	0	1	0	0	2	0	0	1	0	0	1	0	0	0	0	0	0	1
20.9075	0	0	0	0	0	0	0	0	2	2	1	0	1	0	0	0	0	0	1	0	1	1	1	0	0	2	0	0	1	0	0	0	1	1	0	0	0	0	0	1	1	1	0	0	0	0	1	1	0
21.017	0	0	1	0	2	0	0	1	0	2	0	1	0	0	0	0	0	0	0	2	0	1	0	2	0	2	0	0	0	0	0	0	1	1	0	0	1	0	1	0	1	0	0	3	1	1	0	0	1
21.1265	0	1	2	0	0	0	1	0	0	0	0	0	1	0	1	1	2	0	0	0	0	0	0	2	0	1	0	0	0	0	0	0	0	0	0	0	0	0	0	0	0	0	1	1	0	1	1	0	0
21.236	0	0	0	0	0	0	0	1	0	0	0	1	1	2	1	0	0	0	1	1	0	0	1	0	0	0	0	0	0	0	0	0	0	1	0	0	0	0	0	0	0	1	1	0	0	1	0	1	0
21.3455	0	1	0	1	0	1	1	0	0	0	0	0	0	0	0	0	0	0	1	0	0	0	2	1	1	1	0	0	0	1	0	1	0	0	0	0	1	0	0	0	1	0	1	0	0	1	1	0	0
21.4551	0	1	0	0	0	0	0	0	1	2	2	0	0	0	0	0	0	0	0	1	1	1	0	0	0	0	1	0	0	0	1	0	0	2	0	0	2	1	0	1	1	1	0	1	0	0	0	2	0
21.5646	0	0	0	2	0	1	1	0	0	0	0	2	1	1	0	0	1	0	0	0	1	1	0	0	1	0	0	0	0	0	0	0	1	0	1	0	1	1	1	0	1	1	2	2	1	0	1	1	1
21.6741	0	0	2	1	0	0	0	1	0	0	0	0	0	1	0	0	1	0	0	0	0	2	1	1	0	1	0	0	2	0	0	0	0	0	0	0	0	0	1	0	2	0	0	0	0	0	1	0	1
21.7836	2	0	0	0	2	0	0	0	0	0	0	0	0	1	0	0	0	1	0	0	0	1	0	0	0	0	0	0	0	1	1	0	0	0	0	0	0	1	1	1	0	0	0	1	0	0	0	2	0
21.8931	0	0	0	0	0	0	2	1	1	1	1	0	0	1	0	0	0	0	0	0	0	0	0	0	0	0	0	1	0	0	0	0	1	0	0	1	1	1	0	0	0	1	0	0	0	0	0	0	0
22.0026	2	0	0	0	0	1	0	0	0	0	0	0	0	0	1	0	2	0	0	1	1	1	1	0	1	1	0	0	2	0	1	0	1	0	0	0	1	0	0	1	0	0	0	0	0	1	2	1	0
22.1121	0	1	0	0	0	0	1	0	0	1	0	0	0	0	1	0	0	0	0	0	0	2	1	0	0	0	1	0	0	0	0	1	0	0	0	1	0	0	2	1	1	0	0	0	0	1	0	1	1
22.2216	0	0	0	0	0	2	0	0	0	1	0	0	0	0	0	2	0	0	0	0	1	0	1	0	1	0	0	1	1	1	0	1	1	2	1	2	0	1	0	0	0	0	0	0	0	0	0	2	1
22.3311	0	0	1	0	1	0	0	1	0	1	0	0	1	0	0	1	0	1	0	0	2	1	0	0	0	0	1	0	0	2	0	0	0	0	0	0	0	0	0	0	0	0	0	1	0	0	1	0	1
22.4406	0	0	0	0	0	0	0	0	0	1	0	1	0	0	3	1	0	0	1	0	0	0	1	0	0	0	0	1	0	0	0	0	0	0	1	1	0	0	2	0	1	0	0	0	0	1	0	0	0
22.5501	1	1	1	0	0	1	0	0	0	0	0	0	0	2	0	1	1	0	0	0	0	0	1	0	0	0	1	2	1	2	0	1	0	0	1	0	0	0	0	1	0	0	0	0	3	0	1	1	1
22.6596	0	0	0	0	1	0	0	1	0	0	1	0	0	0	0	0	0	0	0	0	0	0	1	1	1	0	0	0	0	2	0	0	0	0	2	0	0	1	0	0	1	0	0	0	0	0	0	0	0
22.7691	1	1	0	0	1	1	0	1	0	1	1	0	1	0	0	0	2	0	1	2	0	1	1	2	0	1	0	0	0	0	0	0	0	0	1	0	1	0	0	0	0	0	0	0	0	0	0	0	1
22.8786	0	1	0	0	1	0	0	1	0	0	0	0	1	1	0	0	0	0	0	1	0	0	0	1	0	0	1	0	0	0	0	0	0	1	1	0	0	0	2	0	0	0	0	0	2	0	1	0	0
22.9881	0	0	0	0	2	1	0	0	0	0	0	0	0	1	0	0	0	0	1	0	1	0	1	0	0	0	1	0	0	0	0	0	0	0	0	0	0	1	0	0	0	0	0	1	0	1	0	0	0
23.0976	0	0	0	0	2	0	2	0	0	1	1	0	0	1	0	2	0	1	0	0	0	0	0	0	0	0	1	0	0	0	1	0	0	1	0	0	0	0	0	0	1	0	1	0	1	0	1	0	1
23.2071	0	1	0	0	1	0	1	0	0	0	0	0	1	0	0	1	0	0	0	0	0	0	0	0	0	0	0	0	0	0	0	1	0	1	0	1	0	0	0	0	1	1	0	0	2	1	0	0	1
23.3166	0	0	0	1	0	0	0	1	0	0	2	0	0	0	0	0	2	0	0	0	0	0	0	0	1	1	0	1	0	0	0	0	0	0	1	0	1	0	0	0	0	0	1	0	1	0	0	1	0
23.4261	0	0	1	0	1	0	0	0	0	0	0	0	0	1	1	0	0	1	1	0	4	1	1	0	0	1	0	0	0	1	1	0	0	0	0	0	0	0	0	1	0	0	1	0	0	0	0	0	1
23.5357	0	0	0	0	1	0	1	0	0	0	0	1	0	2	0	1	0	0	0	0	1	0	0	0	0	1	0	0	0	0	1	0	0	1	0	0	0	1	0	1	1	1	1	0	0	1	2	0	0
23.6452	1	0	0	0	0	0	1	1	0	0	0	1	0	0	0	1	0	1	0	0	0	0	0	1	0	1	1	0	0	0	0	0	0	0	0	0	0	0	0	0	1	0	1	0	0	0	0	0	0
23.7547	0	0	1	0	1	1	1	0	0	0	0	0	0	1	0	0	0	0	0	0	0	0	0	1	0	1	1	0	1	2	0	0	0	0	0	1	0	1	1	0	0	0	0	0	0	2	0	1	0
23.8642	0	1	0	0	2	0	0	0	1	0	0	0	1	0	0	0	1	0	0	0	0	1	0	0	0	0	0	0	0	0	0	0	0	0	0	0	1	0	0	0	0	1	0	0	1	0	0	1	0
23.9737	0	1	0	0	0	0	2	0	1	0	0	2	1	0	1	0	0	0	2	0	0	0	1	1	0	1	0	0	0	1	0	0	0	0	0	1	0	0	0	0	1	0	0	0	0	1	1	1	1
24.0832	0	0	1	0	0	0	0	0	0	1	0	0	1	0	2	0	1	1	1	0	0	1	0	0	0	1	0	0	0	0	0	1	1	1	0	0	0	0	0	1	0	0	1	0	0	0	0	0	1
24.1927	0	0	0	0	0	0	0	0	0	0	0	0	0	0	0	0	0	0	0	0	0	0	1	0	0	0	1	0	0	0	0	0	0	0	0	0	0	0	0	0	0	1	0	1	2	1	0	0	0
24.3022	0	0	0	0	0	1	1	0	0	1	0	0	0	0	0	1	0	0	0	0	2	1	1	0	0	1	0	0	0	0	0	0	0	1	3	0	0	1	1	0	0	0	0	0	0	0	0	0	1
24.4117	0	0	0	0	0	0	1	0	1	0	1	0	1	1	2	1	1	0	0	0	0	0	0	0	0	0	3	1	3	1	0	0	0	1	0	0	0	0	0	1	1	0	0	0	1	0	0	0	2
24.5212	0	0	0	0	0	0	0	0	1	0	0	0	1	0	2	0	0	0	1	0	0	1	0	1	1	2	0	0	1	0	1	0	1	0	0	0	0	0	0	1	0	1	0	0	0	0	0	0	0
24.6307	0	0	1	1	1	0	0	0	0	0	1	1	0	0	0	0	0	0	0	3	0	0	1	0	0	0	0	0	0	0	0	0	0	0	0	0	0	0	0	0	1	0	0	2	1	0	0	2	0
24.7402	1	3	0	0	0	0	0	1	0	0	0	0	0	0	0	1	0	0	1	0	1	2	0	0	0	0	0	1	0	1	0	0	0	0	0	1	1	0	0	1	1	0	0	1	1	1	0	0	1
24.8497	0	0	0	0	2	0	1	1	0	0	0	0	0	0	0	0	0	0	0	1	0	1	1	0	1	0	0	0	0	0	2	1	1	1	0	0	0	1	0	0	2	0	1	0	0	0	0	0	0
24.9592	0	0	1	0	1	0	0	0	0	0	0	0	1	0	0	0	0	0	1	0	0	0	1	0	3	0	0	0	1	0	1	0	0	0	0	0	1	0	1	0	0	0	0	0	2	1	2	1	1
25.0687	0	0	0	0	0	0	0	0	2	0	0	1	0	0	1	0	0	0	0	1	0	0	0	0	0	0	1	1	0	1	0	0	1	0	1	1	1	0	0	0	0	0	0	0	0	1	0	0	1
25.1782	0	0	0	0	0	0	1	2	0	0	0	1	0	0	0	0	1	0	0	0	0	0	1	1	0	0	0	0	0	0	1	0	0	2	0	0	0	0	0	0	0	0	0	0	1	0	0	1	0
25.2877	2	2	0	1	0	0	0	0	0	0	0	0	0	0	1	0	0	1	0	0	0	0	1	0	0	0	0	0	0	0	0	0	1	0	0	1	0	0	0	0	0	1	0	0	0	1	2	1	0
25.3972	1	0	1	1	0	0	0	0	1	0	1	0	0	0	0	0	1	0	1	0	0	1	0	0	1	2	0	0	0	1	0	0	0	1	1	0	0	0	0	0	1	0	1	0	0	0	0	0	0
25.5067	0	0	0	1	0	1	1	0	0	2	1	0	0	1	0	0	1	0	0	0	0	0	1	1	0	1	1	0	0	0	1	0	0	0	1	2	1	0	0	0	0	0	0	0	1	0	0	0	0
25.6163	0	1	0	0	1	0	1	0	1	0	1	0	0	3	0	0	0	0	0	0	0	0	0	1	0	0	1	0	0	1	0	1	0	0	0	0	0	0	0	1	0	0	1	0	0	1	2	0	1
25.7258	0	0	2	1	1	0	1	0	0	0	0	0	0	0	1	0	0	0	1	0	1	2	1	0	0	0	1	0	0	0	0	0	1	0	0	0	1	0	0	0	0	0	0	0	0	0	0	0	0
25.8353	0	1	0	0	0	0	0	1	0	0	0	0	0	0	0	0	1	1	0	0	0	1	0	0	0	0	0	0	0	0	0	0	0	0	0	0	0	0	2	0	0	0	0	0	0	0	0	0	1
25.9448	1	1	0	0	0	2	0	0	1	0	0	1	0	0	0	0	1	1	0	0	0	0	1	1	1	1	2	0	0	0	1	1	0	1	0	0	0	0	1	1	0	0	1	1	0	0	0	1	1
26.0543	0	0	0	0	0	0	0	0	0	0	0	0	0	1	0	0	0	0	0	0	0	0	0	0	1	0	0	0	0	0	1	0	0	2	1	0	0	1	0	0	0	0	0	1	0	1	0	0	0
26.1638	0	0	0	1	0	1	1	1	0	0	0	0	1	1	0	0	1	0	1	0	0	0	0	0	0	0	0	0	0	0	0	0	0	1	0	0	1	0	0	0	1	0	2	1	0	0	0	0	1
26.2733	0	0	0	2	0	0	1	0	0	0	1	0	0	0	0	0	0	1	1	0	0	0	0	1	1	0	0	0	0	0	0	0	0	0	1	0	0	1	0	1	0	0	0	0	2	0	1	0	0
26.3828	0	0	0	0	0	0	0	0	0	0	1	1	1	0	0	1	0	0	0	0	0	0	0	0	0	0	0	0	0	3	0	1	1	1	0	0	0	0	0	1	1	1	1	1	1	1	1	0	0
26.4923	1	1	0	0	0	0	2	1	0	2	0	0	0	1	0	0	0	0	1	0	1	1	0	0	2	0	0	0	0	0	1	1	0	0	0	1	0	1	0	0	0	0	0	0	1	0	0	1	0
26.6018	1	0	0	0	0	0	1	0	1	1	0	0	0	0	0	1	0	1	0	0	2	0	0	0	1	0	1	1	0	0	0	0	0	0	1	0	0	1	0	0	0	0	0	0	1	0	0	0	0
26.7113	0	1	2	0	0	0	0	0	0	0	0	0	0	0	2	0	2	0	2	0	2	0	2	0	0	0	0	0	0	0	0	0	0	0	0	0	0	1	0	0	0	0	0	0	0	1	0	0	0
26.8208	1	1	0	0	0	0	0	0	0	1	0	0	1	0	1	0	0	0	0	1	0	1	0	1	0	0	0	0	0	0	0	0	1	0	0	1	0	0	1	1	1	0	0	0	1	0	0	0	1
26.9303	0	2	0	0	0	0	1	0	0	0	1	0	1	1	0	2	0	0	1	0	0	0	1	0	0	0	0	0	1	0	0	0	1	0	0	0	0	1	0	0	0	0	0	0	0	0	1	0	1
27.0398	1	1	1	0	0	0	0	0	0	0	1	2	0	0	1	0	0	1	1	0	1	0	0	0	0	0	1	0	0	1	0	1	0	2	0	2	0	0	0	0	1	0	0	0	0	0	0	0	0
27.1493	2	0	0	1	0	0	0	0	0	0	1	0	0	1	0	1	0	1	0	1	0	0	0	0	0	0	0	1	0	0	0	0	1	0	1	0	2	0	1	0	1	0	0	2	0	1	0	1	0
27.2588	1	0	2	0	1	0	1	0	0	1	0	1	0	1	2	0	0	0	0	0	0	1	0	1	0	0	2	0	0	0	0	0	1	0	0	0	2	0	0	0	0	0	0	0	1	0	0	0	0
27.3683	0	1	1	0	0	0	0	1	1	0	0	0	2	0	0	0	0	0	0	0	2	0	0	0	0	0	0	0	0	0	0	1	0	1	2	0	0	3	0	0	1	0	0	1	0	0	1	0	0
27.4778	1	1	0	0	0	0	0	1	1	0	0	0	0	1	0	0	0	0	2	1	0	0	0	1	0	1	1	1	0	0	0	1	0	1	0	0	0	0	1	0	0	0	0	1	1	0	0	0	0
27.5873	0	0	3	1	1	1	1	0	0	0	4	1	0	0	1	0	1	0	0	1	0	0	1	0	0	0	0	0	0	1	0	0	1	2	0	0	2	0	0	0	0	0	1	0	0	1	0	0	1
27.6968	1	1	0	0	2	1	2	0	0	1	0	1	1	1	0	0	1	1	0	0	0	0	0	0	0	0	1	0	1	1	1	1	1	1	0	1	0	0	0	0	0	1	0	0	0	1	0	1	1
27.8063	0	0	0	0	0	0	1	0	0	0	0	2	0	0	0	1	0	0	0	0	0	0	1	1	0	0	0	0	0	0	0	0	0	1	1	0	0	0	0	0	0	0	0	0	0	0	0	1	0
27.9158	0	0	1	0	1	1	0	0	0	1	0	0	0	0	1	0	0	0	0	0	0	0	0	0	0	0	0	0	0	0	0	2	0	0	0	0	0	0	1	2	0	0	0	0	0	1	0	0	0
28.0253	0	0	0	0	0	0	0	0	0	1	0	0	0	0	1	0	0	0	0	0	0	0	0	0	0	1	0	0	0	1	1	0	0	0	0	0	0	0	0	2	1	0	0	0	0	0	0	0	0
28.1349	0	1	0	0	0	0	1	1	2	0	0	0	0	0	0	1	0	0	0	0	1	0	0	0	0	1	0	2	0	0	0	1	0	1	0	0	0	0	0	1	0	1	0	0	0	0	1	0	1
28.2444	0	0	0	0	0	0	1	0	1	0	0	0	1	0	0	0	0	0	0	0	0	0	0	0	0	0	0	0	0	0	0	0	0	0	1	0	0	0	1	0	2	1	0	1	0	0	0	0	0
28.3539	1	0	0	0	0	0	0	0	0	1	0	0	1	0	0	0	2	0	0	0	0	0	0	0	1	0	1	0	0	1	1	0	0	0	1	0	0	0	1	1	0	0	0	0	1	2	0	0	0
28.4634	0	0	0	0	0	1	0	1	0	0	1	1	1	1	1	0	0	1	1	0	2	1	0	0	0	1	0	1	2	0	2	0	0	1	1	0	1	0	0	0	0	0	1	1	0	2	1	0	0
28.5729	3	1	0	1	2	0	0	0	1	0	0	0	0	0	0	0	0	0	1	1	0	0	2	0	0	0	0	1	0	1	1	1	1	0	1	0	1	0	0	0	0	0	0	0	0	1	1	0	0
28.6824	0	0	2	4	1	0	1	0	0	0	0	2	0	0	0	1	0	1	0	0	0	0	0	1	1	0	0	0	2	0	1	0	0	0	0	1	0	0	1	1	1	1	0	0	0	0	1	0	0
28.7919	1	2	0	0	0	1	0	0	1	0	0	0	0	0	0	0	0	0	0	0	0	1	0	0	1	0	0	0	0	0	0	1	0	0	0	0	1	0	0	0	1	0	0	0	1	0	0	0	1
28.9014	0	2	0	0	0	0	0	0	0	0	0	1	0	1	0	0	0	0	1	0	0	0	0	0	0	0	0	0	1	0	1	1	0	1	0	1	0	0	0	0	0	1	0	0	2	0	0	1	1
29.0109	1	1	2	1	0	0	0	0	0	0	0	0	0	0	0	0	0	0	1	0	0	0	1	0	0	0	0	0	0	0	1	0	0	0	1	0	0	1	0	0	0	0	1	0	0	0	0	0	0
29.1204	0	0	0	1	1	0	0	0	0	0	2	1	0	0	0	0	0	0	0	0	1	0	0	0	1	0	1	0	2	1	0	0	2	0	0	0	0	0	2	0	0	0	1	0	0	2	1	0	0
29.2299	0	1	1	0	1	0	1	1	0	0	0	1	0	1	0	0	0	0	0	0	0	1	0	1	1	0	0	0	0	0	0	0	0	0	1	0	0	0	1	0	0	1	0	0	0	0	1	1	0
29.3394	0	0	0	0	0	1	0	0	0	0	1	0	0	0	1	1	0	0	0	0	1	0	0	0	0	0	1	1	0	0	0	0	0	1	0	1	0	0	0	1	0	1	0	0	0	0	0	1	0
29.4489	2	0	0	1	0	1	1	0	0	1	0	0	1	0	1	0	0	0	1	1	0	1	0	0	0	0	0	0	1	1	0	0	0	1	0	0	0	0	0	0	2	0	0	1	0	0	1	1	0
29.5584	1	2	1	1	1	3	1	0	2	0	1	0	0	0	0	0	1	1	1	0	1	3	1	1	1	0	1	0	0	1	0	1	0	1	0	0	0	0	3	0	1	1	0	1	0	0	0	0	0
29.6679	7	5	1	2	3	2	3	4	2	1	0	1	1	1	0	2	1	0	0	0	0	1	1	1	0	1	0	0	0	1	0	1	0	2	0	0	1	1	0	1	1	2	1	0	1	1	0	0	0
29.7774	0	1	2	1	1	0	0	0	0	2	0	2	0	2	0	1	0	1	0	2	0	1	0	1	0	0	1	0	0	0	2	0	1	0	0	1	0	0	0	0	0	0	3	0	1	1	2	2	1
29.8869	0	0	1	0	1	0	0	0	2	0	1	0	0	0	0	0	0	0	0	0	0	0	0	0	0	0	1	1	0	1	0	1	1	1	0	0	0	1	0	0	0	0	0	0	0	0	0	0	0
29.9964	0	0	0	0	1	1	0	0	0	0	0	0	1	1	0	1	0	0	0	1	0	1	1	0	1	0	0	0	0	0	1	0	0	0	0	3	0	0	1	0	0	1	1	0	0	0	1	0	0
30.1059	0	1	1	2	0	1	0	0	0	0	0	0	0	0	0	0	0	0	0	1	0	2	1	0	0	0	1	0	0	0	0	0	0	0	1	0	0	0	0	1	0	0	0	0	1	0	0	1	0
30.2155	0	0	0	0	0	0	0	1	2	0	0	0	1	0	0	1	0	0	0	0	0	0	1	0	0	0	0	1	0	0	0	0	1	1	0	0	0	0	0	0	2	2	1	0	0	0	0	3	0
30.325	2	0	1	0	0	0	1	1	0	0	0	0	0	0	0	0	0	0	0	0	1	0	0	0	0	0	0	0	0	0	0	1	0	0	0	0	0	1	0	0	0	0	1	0	1	0	1	0	0
30.4345	0	0	0	0	0	0	0	0	1	0	0	1	0	1	0	0	0	1	2	0	0	0	0	0	0	0	0	0	0	0	0	0	0	0	0	0	0	1	0	0	0	0	0	0	0	0	0	0	0
30.544	0	2	0	0	1	1	1	1	1	0	0	2	0	0	0	0	0	0	0	0	0	1	0	0	1	0	1	1	0	0	0	1	0	0	0	1	0	0	0	0	0	1	0	0	1	0	0	0	0
30.6535	2	9	4	2	4	5	2	1	2	2	1	3	0	0	0	1	0	0	0	0	0	1	0	0	0	2	0	0	0	0	0	2	0	0	0	0	0	0	0	1	0	0	0	1	1	0	0	2	0
30.763	0	3	0	0	0	0	1	0	0	2	1	1	1	0	0	1	1	1	0	0	0	0	0	1	0	0	1	0	1	0	0	0	1	0	0	1	0	0	0	0	1	0	1	0	0	2	1	0	1
30.8725	1	0	0	0	0	0	0	0	1	0	0	0	0	0	0	0	1	0	0	0	0	0	2	2	0	0	0	0	0	0	0	0	2	0	0	1	0	0	0	0	0	0	0	1	0	0	1	0	1
30.982	0	1	0	2	0	0	0	0	0	1	1	0	0	1	0	2	1	0	0	0	1	1	1	0	0	0	1	0	1	0	0	1	0	0	0	1	0	0	1	1	0	0	1	0	0	0	0	0	0
31.0915	0	0	0	0	0	0	1	1	0	0	0	1	2	0	1	0	0	0	0	0	1	2	0	1	0	1	0	0	0	0	0	0	0	0	0	0	2	1	0	0	0	0	0	0	1	0	0	1	0
31.201	0	0	0	0	0	0	0	0	0	1	2	0	0	0	0	0	0	0	0	0	1	0	0	1	0	0	0	1	1	0	1	0	2	0	0	1	0	1	0	0	1	0	0	0	0	0	1	0	0
31.3105	0	0	2	0	0	0	1	0	0	0	0	1	0	0	2	0	0	0	1	1	0	0	0	0	1	0	0	0	0	0	1	0	0	0	0	2	1	0	0	0	0	1	0	0	1	0	0	0	1
31.42	0	1	0	0	0	0	0	0	0	0	0	0	1	2	0	1	0	0	0	0	0	0	0	0	0	0	0	0	1	0	2	0	0	0	0	0	0	0	0	0	0	0	0	1	0	0	0	0	1
31.5295	3	2	0	1	3	1	1	1	0	1	1	0	1	0	0	0	1	0	0	0	0	1	1	0	1	0	0	0	0	0	0	0	1	0	0	0	0	0	0	0	1	2	0	0	1	1	0	0	1
31.639	1	6	1	2	0	4	0	1	1	3	3	4	2	2	5	2	1	1	2	0	0	1	0	0	0	0	1	0	0	0	0	0	1	0	1	0	0	0	1	0	0	0	1	1	0	0	1	0	0
31.7485	0	1	0	1	1	1	1	1	0	0	0	6	2	2	3	2	1	2	0	0	0	0	2	1	1	0	0	0	1	2	1	2	2	1	0	0	0	0	0	0	0	0	0	0	0	0	1	1	0
31.858	1	0	1	1	0	1	0	0	0	0	0	1	0	0	1	0	0	1	0	0	0	1	0	0	0	0	2	0	1	0	1	0	0	1	2	0	1	1	0	0	1	0	0	0	0	0	0	0	0
31.9675	0	1	1	2	0	0	0	0	0	1	1	0	1	0	1	1	1	0	0	0	1	0	1	1	0	1	0	0	0	0	0	0	0	0	0	1	0	0	0	0	0	0	2	0	1	1	1	0	0
32.077	0	0	1	0	0	1	1	0	0	0	0	0	0	0	0	1	0	0	0	2	0	0	0	0	0	0	0	0	0	0	0	0	0	0	0	0	0	0	0	0	0	0	0	0	0	0	0	0	0
32.1865	0	0	1	0	1	0	1	0	1	0	1	1	0	1	0	0	0	1	0	0	1	0	0	0	1	0	0	0	0	0	0	0	0	0	0	1	0	0	0	0	0	0	0	1	0	0	0	0	0
32.2961	0	0	1	0	0	0	0	1	0	1	0	0	2	1	0	0	0	0	2	0	0	0	0	0	0	0	0	0	1	0	0	0	0	0	0	0	0	1	0	0	0	0	1	0	0	0	0	0	0
32.4055	0	0	0	0	0	0	0	0	0	1	0	1	0	0	3	0	0	0	1	0	3	0	0	0	0	0	0	1	0	0	0	1	0	0	0	0	1	0	1	1	0	0	2	0	0	2	0	0	1
32.5151	0	0	2	0	0	0	0	0	0	0	0	0	0	0	0	0	0	0	0	0	0	0	0	0	0	1	1	1	0	0	0	0	0	0	0	0	0	0	0	0	0	1	0	1	0	1	0	0	0
32.6246	2	2	3	1	3	1	0	3	2	0	1	1	1	0	0	0	1	0	0	1	0	0	0	1	0	0	0	1	0	0	0	0	1	0	0	0	0	0	0	1	0	0	1	0	0	0	0	1	0
32.7341	1	0	1	0	0	1	1	2	2	0	3	0	1	0	1	0	0	1	0	0	1	0	0	0	0	0	0	0	0	0	0	0	0	0	0	0	2	2	0	0	1	0	0	0	0	0	0	0	1
32.8436	0	0	1	0	1	0	1	0	0	1	2	0	0	0	1	0	0	1	2	1	1	0	0	0	0	0	0	1	0	0	0	0	0	0	0	0	0	1	0	0	1	0	0	0	0	0	1	0	0
32.9531	1	0	0	0	0	0	0	0	0	0	0	1	0	1	0	0	1	0	1	0	0	0	0	0	0	1	1	0	1	0	0	1	0	0	2	0	0	0	0	0	0	0	0	0	0	0	1	1	0
33.0626	0	0	1	0	0	0	0	2	0	1	0	0	1	0	0	0	0	0	0	0	0	0	1	0	0	0	0	1	1	0	1	0	0	0	0	0	0	0	0	0	0	0	1	0	0	0	0	0	0
33.1721	0	0	0	0	0	2	0	0	0	0	0	1	1	0	0	0	1	0	1	0	1	0	0	0	0	0	0	0	0	0	0	0	0	0	1	1	1	0	0	1	0	0	1	0	1	0	0	0	0
33.2816	0	0	2	0	0	0	0	0	0	1	0	0	0	0	0	0	0	0	0	0	0	0	1	0	0	0	1	0	0	1	0	0	0	1	0	0	0	0	0	1	0	0	0	1	0	0	0	0	0
33.3911	0	0	0	0	0	0	1	0	1	0	0	0	0	1	0	0	0	0	0	1	0	0	1	2	2	1	0	0	0	0	1	0	0	0	0	1	0	0	0	0	1	0	0	0	0	0	2	0	0
33.5006	0	0	1	1	0	0	0	0	0	0	0	1	0	1	0	0	0	0	1	0	0	0	1	0	1	0	1	0	0	0	1	0	1	0	0	1	0	1	0	1	0	1	1	0	1	0	0	0	2
33.6101	0	0	0	0	0	1	0	1	0	0	0	0	1	0	0	0	1	0	0	1	0	0	0	0	1	1	1	1	2	0	0	0	1	0	0	1	0	0	1	0	0	1	0	1	0	1	1	0	0
33.7196	0	1	0	0	0	0	0	1	0	0	1	0	0	0	0	0	0	0	0	0	0	1	0	1	0	0	0	0	0	0	0	1	0	0	1	1	1	0	0	0	0	0	0	0	0	1	0	1	0
33.8291	0	1	0	1	0	0	0	1	0	1	0	0	0	0	0	0	1	1	1	0	0	1	0	1	0	0	1	0	0	0	0	0	0	1	0	0	0	0	0	1	1	1	0	1	0	0	0	0	0
33.9386	1	0	0	0	0	0	1	0	2	0	0	0	0	0	0	0	0	0	1	0	0	0	1	0	0	0	1	0	0	2	0	0	0	0	1	1	0	0	1	1	0	0	0	0	0	0	0	0	1
34.0481	0	0	0	0	1	0	0	1	0	1	1	0	0	0	0	0	0	0	0	1	0	0	0	0	0	0	1	1	2	0	0	0	0	0	0	0	1	0	0	0	0	0	1	0	0	0	1	1	1
34.1576	1	1	0	1	0	0	0	0	0	2	0	1	0	0	0	0	0	0	0	0	0	0	0	0	0	1	0	0	0	1	0	0	0	1	0	0	0	0	0	0	0	1	0	0	0	0	1	1	0
34.2671	1	0	0	1	0	0	0	0	1	0	0	0	0	0	0	1	0	0	0	1	0	0	0	0	0	0	0	0	0	0	0	1	0	0	1	0	1	0	0	1	0	0	0	1	0	1	1	0	0
34.3766	0	2	0	1	1	0	1	0	1	0	1	0	0	1	0	0	0	0	0	0	0	0	0	0	0	1	0	0	2	0	0	1	2	0	0	0	0	0	0	0	1	0	0	1	0	1	1	0	0
34.4862	0	0	0	0	0	0	1	0	0	0	0	0	0	0	0	0	1	0	1	0	0	0	0	0	0	0	0	0	0	1	1	0	0	1	0	0	0	0	2	1	1	0	0	0	0	1	0	0	0
34.5956	0	0	0	0	1	1	0	0	0	0	0	1	1	0	0	0	0	0	2	0	0	0	0	0	0	0	0	0	0	1	1	0	0	0	0	0	0	0	0	0	0	0	1	1	0	0	1	0	0
34.7052	0	0	0	0	0	0	0	0	0	0	0	0	0	0	0	0	1	0	1	0	0	0	0	0	1	1	0	3	1	0	0	0	1	0	1	0	0	0	1	0	2	0	0	0	1	1	2	0	0
34.8147	1	0	0	0	1	1	0	0	0	0	0	0	0	0	1	0	1	0	1	0	1	0	0	0	0	0	0	0	0	2	0	0	0	0	0	0	0	0	0	1	1	0	0	0	0	1	0	1	1
34.9242	1	0	0	0	1	1	2	1	1	0	0	0	0	0	1	0	0	2	0	0	0	0	0	0	0	1	0	1	0	2	0	0	0	1	0	1	0	1	0	1	0	1	0	0	0	0	0	0	0
35.0337	0	1	0	0	0	0	1	0	0	0	0	0	0	0	0	1	0	1	0	0	0	0	0	0	0	0	1	1	0	0	0	0	1	1	0	0	0	1	1	0	0	0	0	0	1	1	0	0	1
35.1432	0	1	0	0	0	0	0	0	1	1	0	1	2	0	1	0	1	3	0	0	0	2	0	1	0	0	0	1	0	0	1	0	0	0	0	3	0	1	0	0	0	0	0	0	0	0	0	0	1
35.2527	0	0	0	0	0	0	0	1	0	1	0	0	0	0	0	0	0	1	0	0	0	0	1	2	0	0	1	0	0	1	1	0	0	0	0	0	0	0	0	0	0	0	0	0	0	1	0	0	2
35.3622	0	0	1	1	0	0	0	0	0	0	0	0	0	0	0	0	0	0	0	0	0	1	1	0	0	0	0	0	0	1	1	1	0	0	0	1	0	0	0	0	0	0	0	1	0	0	0	1	0
35.4717	1	0	1	0	0	0	0	0	0	0	1	0	1	0	1	0	0	0	0	0	0	0	0	0	0	0	0	1	0	0	0	0	0	0	0	0	1	0	0	1	0	0	0	0	0	0	1	0	0
35.5812	0	1	1	0	2	0	0	0	0	1	0	0	0	0	0	0	0	0	0	0	1	0	0	0	0	0	0	1	0	1	2	0	0	0	2	0	1	1	0	1	0	0	0	2	1	1	0	0	0
35.6907	0	0	1	0	0	0	2	2	0	0	1	0	0	0	2	0	0	0	0	0	0	0	0	0	0	1	0	0	0	0	0	0	1	1	0	1	0	0	0	0	0	0	0	0	0	0	0	1	0
35.8002	0	1	1	1	1	0	0	0	0	0	0	0	0	0	0	1	0	0	1	0	0	0	0	0	1	1	0	0	0	0	0	1	0	0	0	0	0	1	0	0	0	0	0	2	0	1	0	0	0
35.9097	0	0	0	0	0	0	1	0	0	0	1	0	0	0	0	0	0	0	0	0	0	1	0	0	0	0	0	1	0	1	0	1	0	1	0	1	0	1	0	1	0	0	1	1	0	0	0	0	0
36.0192	0	0	0	1	2	1	0	0	0	1	0	0	0	0	1	1	0	0	0	0	0	0	0	0	0	0	0	1	0	0	0	1	1	0	0	0	0	0	1	0	0	0	1	0	0	0	0	0	0
36.1287	1	0	0	1	0	1	0	0	0	1	0	0	0	1	1	0	1	0	1	1	0	1	0	0	0	0	0	0	0	1	0	0	0	0	0	0	0	0	0	0	0	0	1	0	0	0	0	0	1
36.2382	0	0	1	1	0	0	0	0	0	0	0	0	0	0	0	0	0	0	0	0	0	0	0	0	0	0	0	1	0	0	0	0	0	0	0	1	0	0	0	0	0	0	0	0	0	0	1	0	1
36.3477	0	1	1	1	1	0	0	0	1	0	0	0	1	1	0	0	0	1	1	0	0	0	0	1	0	0	0	0	0	0	1	0	0	0	0	2	0	0	0	1	0	0	0	0	0	0	0	0	0
36.4572	0	0	1	0	0	0	0	1	0	0	0	0	0	0	0	0	0	0	1	1	0	1	0	1	1	0	2	0	0	0	1	1	0	0	0	0	0	0	0	0	0	0	1	1	0	0	0	2	0
36.5667	0	1	0	0	0	1	0	0	1	0	3	0	0	2	0	0	1	0	0	1	0	1	0	0	0	0	2	0	0	0	0	0	2	0	0	0	0	1	1	0	1	0	0	1	0	0	0	0	0
36.6762	0	0	0	0	0	0	0	2	0	1	0	0	0	0	0	0	0	1	0	0	0	0	0	0	0	1	2	0	0	0	0	0	0	0	0	1	0	0	0	0	0	1	0	0	0	1	0	0	2
36.7858	0	0	0	0	0	0	0	2	0	0	1	1	0	0	2	0	0	0	0	0	0	0	0	0	0	0	0	0	0	0	0	0	0	1	0	0	1	1	1	0	0	0	0	1	0	0	0	0	0
36.8952	0	0	0	0	0	0	0	0	0	0	0	0	0	0	2	0	0	0	1	0	0	0	0	0	1	0	0	0	0	2	0	0	0	0	0	0	1	1	0	1	0	0	0	1	0	0	1	0	0
37.0048	0	0	0	1	1	0	0	0	0	2	0	1	0	0	2	0	0	0	1	0	0	0	0	0	0	0	0	0	0	1	2	0	0	0	0	0	0	0	0	1	0	2	0	0	0	0	0	1	1
37.1143	0	0	0	0	0	0	0	0	0	0	1	1	0	0	2	0	0	1	0	0	0	0	0	0	1	0	1	1	1	1	0	0	0	1	0	1	1	0	0	0	0	0	0	0	0	1	0	0	0
37.2238	0	0	0	1	0	0	0	0	0	0	0	1	0	0	0	0	0	0	0	0	0	1	0	0	0	0	0	0	0	0	0	0	0	0	0	0	1	0	0	0	0	0	0	0	0	0	0	0	0
37.3333	0	0	0	2	1	1	0	1	0	0	0	0	1	0	2	0	0	0	2	0	0	0	0	0	0	0	1	4	0	0	1	0	0	1	0	0	0	1	0	0	0	1	0	1	0	0	0	0	1
37.4428	0	0	0	0	0	1	0	0	0	0	0	0	0	0	0	0	0	0	0	1	0	0	0	0	0	0	0	0	0	0	0	0	0	1	0	0	1	1	0	0	0	0	0	0	1	0	1	0	0
37.5523	0	0	1	0	0	0	1	0	0	0	1	0	0	0	1	0	0	1	0	0	1	1	0	0	0	0	1	0	1	3	0	0	0	0	0	0	0	0	0	0	0	2	0	0	0	0	0	0	0
37.6618	1	0	1	0	0	0	0	0	1	0	0	0	0	1	0	0	1	1	1	0	1	1	0	0	0	0	1	1	0	0	0	0	0	0	1	1	1	1	2	0	0	0	0	0	0	0	0	1	0
37.7713	0	0	0	1	0	0	1	0	1	0	1	0	0	0	1	1	0	1	0	0	0	0	0	0	0	0	0	0	0	0	0	0	0	0	0	0	0	2	0	2	0	0	1	0	0	0	0	0	0
37.8808	0	0	0	1	0	0	1	0	0	1	0	1	0	1	0	1	1	0	0	0	1	0	1	0	1	1	0	0	0	0	0	0	0	1	0	1	0	0	0	0	0	0	1	0	0	0	1	0	0
37.9903	0	1	0	0	0	0	0	1	0	0	0	0	0	0	1	0	0	0	0	0	0	0	0	0	1	0	0	0	1	1	0	0	1	0	0	0	0	1	0	0	0	1	0	0	0	0	0	1	0
38.0998	2	1	0	0	0	0	0	2	0	0	0	0	0	0	0	0	0	1	0	0	2	0	0	1	0	0	0	0	0	0	0	0	0	1	1	0	1	0	1	0	0	1	0	0	0	0	0	0	1
38.2093	1	0	0	0	0	0	1	0	0	0	1	0	0	1	0	0	0	0	0	0	0	0	1	0	0	0	1	0	0	0	0	1	1	0	0	0	0	0	0	0	0	1	0	0	0	0	1	0	0
38.3188	1	0	0	1	0	0	0	0	1	0	1	0	0	0	0	1	0	1	1	2	2	1	0	0	0	0	0	0	0	0	1	0	1	0	1	1	0	0	1	0	0	0	1	0	0	0	0	0	0
38.4283	0	0	0	1	0	1	0	0	0	0	0	0	0	0	0	0	0	0	0	0	0	2	1	1	0	1	1	1	2	0	0	0	1	0	0	0	1	0	0	0	0	0	0	0	1	0	0	1	0
38.5378	0	0	0	0	1	0	0	0	3	0	0	0	1	0	0	0	0	0	0	0	0	0	0	2	0	0	0	0	1	0	0	1	0	0	0	0	0	0	2	0	0	0	0	0	0	1	0	0	0
38.6473	0	0	0	0	0	0	1	0	0	0	0	0	1	0	0	0	1	0	0	0	0	1	0	0	1	0	0	0	0	0	0	0	0	0	0	0	0	0	1	1	0	0	1	0	0	2	1	0	0
38.7568	0	0	0	0	0	0	0	0	0	0	0	1	0	0	0	0	0	0	0	0	0	0	0	1	0	0	1	0	1	0	1	0	0	0	1	0	0	1	0	0	0	0	0	0	1	0	1	0	0
38.8663	1	1	1	1	0	0	0	1	0	0	1	0	0	0	0	0	1	0	0	0	0	0	0	1	1	0	0	2	0	0	1	0	1	1	0	0	1	0	0	0	0	1	0	1	0	0	0	0	0
38.9759	0	0	0	0	0	0	0	0	1	1	0	0	1	0	1	0	0	0	0	0	0	0	0	0	0	1	1	0	0	1	0	0	0	1	0	1	0	2	1	0	1	0	0	0	0	0	0	0	0
39.0853	0	1	0	0	0	0	1	0	0	0	0	0	0	0	0	0	0	1	0	1	2	0	0	0	2	0	0	0	0	0	1	0	1	0	0	0	0	1	0	1	0	0	1	0	0	0	0	0	0
39.1949	0	0	1	0	0	0	0	1	0	0	0	0	0	1	0	0	1	0	0	0	2	0	0	1	0	0	0	0	1	2	1	1	0	1	0	1	0	0	0	0	0	0	1	0	0	0	0	0	2
39.3044	0	1	1	0	1	3	0	1	0	0	0	0	0	1	1	0	0	0	0	0	0	0	0	0	0	0	0	0	0	1	0	0	1	0	1	1	0	0	0	0	1	0	0	0	0	0	0	0	0
39.4139	0	0	0	0	0	0	1	1	0	0	1	0	1	1	2	0	0	0	0	1	1	0	0	1	1	1	2	0	2	0	0	1	0	0	0	0	1	0	0	0	0	0	1	0	0	0	0	0	0
39.5234	0	0	0	0	0	0	1	0	0	0	0	0	0	1	0	0	1	0	0	0	0	0	0	0	1	0	0	0	0	0	1	0	0	0	0	0	1	3	0	0	0	0	0	0	0	0	0	0	1
39.6329	0	0	1	1	0	0	0	1	0	0	1	0	2	0	0	0	0	1	1	0	1	0	0	0	0	0	0	0	1	0	1	0	0	1	0	0	0	0	1	0	0	0	0	0	0	1	1	0	0
39.7424	1	0	0	0	0	0	0	0	0	0	1	0	0	0	0	1	0	1	0	0	0	0	0	2	0	0	0	1	1	0	0	0	0	0	0	0	0	0	0	0	0	0	1	0	0	0	0	0	0
39.8519	0	0	1	0	0	0	1	1	0	0	0	0	0	0	0	0	1	0	0	0	1	0	0	0	1	0	0	0	0	0	0	0	0	0	0	0	0	1	0	1	0	1	0	0	0	0	0	0	0
39.9614	0	0	0	0	0	0	0	1	1	0	0	0	0	0	0	0	0	0	0	1	1	0	0	0	0	0	0	0	0	0	0	0	0	0	0	0	0	0	0	1	0	0	1	0	1	1	0	0	1
40.0709	0	0	0	0	0	0	0	0	1	0	0	2	0	0	0	0	0	0	1	0	0	0	1	0	2	1	0	0	0	0	0	0	0	1	0	0	0	0	0	0	0	0	0	0	0	0	0	0	0
40.1804	1	0	0	1	0	0	0	1	0	0	0	0	0	1	0	0	0	0	2	0	1	1	1	0	1	0	0	0	0	0	0	0	0	1	0	2	1	1	1	1	0	1	0	0	0	0	1	1	0
40.2899	0	0	0	0	1	0	0	0	0	2	0	1	1	0	0	0	1	1	0	0	0	1	0	0	0	0	0	0	0	0	0	0	0	0	0	0	0	0	1	0	0	0	0	0	0	0	0	0	0
40.3994	0	0	0	0	0	0	0	1	0	0	0	0	1	0	0	0	0	0	2	0	0	1	0	0	0	0	0	1	1	0	0	1	0	4	1	0	0	0	0	0	1	0	0	2	0	0	0	0	2
40.5089	0	0	1	0	0	0	0	0	0	0	0	0	0	0	1	0	0	1	0	0	0	1	0	0	0	1	0	0	0	1	0	0	0	0	1	0	1	0	0	0	0	0	1	0	1	0	0	1	2
40.6184	0	0	0	0	0	0	0	1	0	0	1	0	1	1	0	0	0	0	1	1	0	1	0	1	0	0	0	0	0	0	0	0	0	0	0	0	0	2	0	1	0	0	0	0	0	0	0	1	2
40.7279	0	0	1	0	0	0	0	0	0	1	1	0	1	0	0	0	0	0	0	0	1	0	0	0	0	0	0	0	0	0	0	0	1	0	0	0	1	0	0	0	0	1	0	0	0	0	1	1	0
40.8374	0	1	0	0	0	0	0	0	0	2	1	1	0	0	1	1	0	0	1	0	0	0	1	1	0	0	0	0	0	0	2	1	0	0	1	0	0	0	0	0	1	0	1	1	0	1	0	0	0
40.9469	0	0	0	0	1	0	0	1	0	0	0	0	0	0	0	0	0	0	0	0	0	0	0	0	0	0	0	0	0	0	0	0	0	0	0	0	0	0	0	0	0	1	0	0	0	0	0	0	1
41.0564	0	0	0	1	0	0	0	0	0	0	0	0	0	0	1	0	0	1	0	0	0	0	0	0	0	0	0	0	1	0	0	0	0	0	0	0	0	0	0	1	1	0	1	0	0	0	0	0	0
41.166	0	0	2	0	0	0	0	1	0	0	0	0	0	0	0	1	1	0	1	1	0	1	2	0	2	0	1	0	0	0	1	0	0	0	0	0	0	1	0	0	1	1	0	1	1	0	0	0	0
41.2754	0	1	1	0	0	0	1	0	0	0	0	0	1	0	0	0	0	0	0	1	0	0	0	1	0	0	1	0	0	0	0	0	0	0	0	0	0	0	0	0	0	1	0	0	0	0	2	0	0
41.385	0	0	1	0	0	0	0	0	0	0	0	1	0	0	1	0	0	0	0	0	0	0	1	1	0	0	0	0	0	1	0	0	0	0	1	1	0	2	0	1	0	0	0	0	0	0	0	2	0
41.4945	0	1	0	1	0	0	0	1	0	0	0	0	1	0	1	0	0	0	0	0	0	1	0	0	0	0	0	0	0	1	0	0	1	0	1	0	0	2	0	0	1	0	0	0	0	0	0	0	0
41.604	0	0	0	0	0	0	0	0	0	0	0	1	0	0	0	1	0	0	0	0	0	0	0	0	0	1	0	0	1	0	0	0	0	0	0	0	1	0	0	0	0	0	0	0	2	0	0	0	0
41.7135	0	0	0	0	2	1	0	0	0	0	1	0	0	0	0	1	0	0	0	0	1	0	1	0	0	0	0	0	0	0	0	1	0	1	0	0	0	0	0	0	1	0	0	1	0	1	0	0	0
41.823	0	0	0	0	0	0	0	1	0	0	0	0	0	0	0	0	0	0	0	0	2	1	0	0	0	0	0	0	1	1	0	0	0	0	1	0	2	0	1	0	0	2	0	0	0	0	0	0	1
41.9325	1	0	0	0	0	0	0	0	0	0	0	1	0	0	0	0	0	0	0	0	0	0	0	0	1	0	0	0	0	0	0	0	0	0	0	0	0	0	0	0	0	0	1	0	0	1	0	0	0
42.042	0	0	0	1	0	1	0	1	0	0	1	1	0	0	0	0	0	0	0	0	0	1	0	0	0	0	0	1	0	1	0	0	0	0	0	0	0	1	1	0	0	1	0	0	0	0	0	0	0
42.1515	1	0	0	0	0	0	0	0	0	1	1	0	0	0	0	1	0	0	0	0	1	1	0	0	0	0	1	0	2	1	0	0	1	0	0	0	1	0	0	0	0	0	0	1	0	2	3	0	2
42.261	1	1	0	2	0	0	0	0	0	0	0	0	0	0	1	0	0	0	0	0	0	0	0	1	1	2	0	0	0	0	0	0	0	0	0	0	0	0	1	0	2	0	0	0	0	2	0	0	0
42.3705	0	0	1	0	1	0	0	0	0	0	2	1	1	0	0	0	0	0	0	1	0	0	0	1	0	0	0	1	0	0	0	0	1	0	1	0	1	0	0	0	0	0	0	1	0	0	0	1	2
42.48	0	0	0	0	0	0	0	0	0	0	1	0	0	0	0	0	0	0	0	0	0	0	0	0	0	1	0	0	0	0	0	0	0	0	0	0	0	0	0	0	1	0	1	0	0	0	1	0	1
42.5895	0	0	0	1	0	0	0	0	0	1	1	0	0	0	0	0	1	0	0	0	0	0	0	0	1	0	0	0	1	0	0	0	0	0	0	0	1	0	0	0	0	0	0	0	0	0	1	1	0
42.699	0	0	0	0	1	0	0	0	0	0	0	0	2	0	0	0	0	0	0	0	0	0	0	0	0	0	0	0	0	0	0	0	1	0	0	0	2	0	0	0	0	0	0	0	0	0	1	0	1
42.8085	1	0	0	0	0	1	0	1	0	0	0	0	0	0	0	0	0	0	0	0	0	0	0	0	0	0	1	0	0	0	0	0	0	1	0	0	0	0	0	0	0	0	0	0	0	0	0	0	1
42.918	0	1	0	0	0	0	0	0	0	1	0	0	1	1	0	0	1	0	1	0	0	0	1	1	1	0	0	0	0	1	0	0	0	1	0	0	0	1	0	0	0	0	1	0	0	1	0	0	0
43.0275	0	0	0	0	0	0	0	0	0	1	0	0	1	0	0	0	0	0	0	0	0	0	0	1	0	0	0	0	1	0	1	3	0	0	0	0	0	0	0	0	0	0	0	0	0	0	0	0	0
43.137	0	0	0	1	0	0	0	1	0	0	0	0	1	0	1	0	0	0	0	0	0	0	0	0	0	0	0	0	0	0	0	0	0	0	1	0	0	0	0	0	0	0	0	0	0	0	0	0	0
43.2465	0	0	0	0	0	0	0	0	0	2	0	0	0	0	0	0	0	1	1	0	0	0	1	0	0	0	0	1	0	0	1	0	0	0	0	2	0	0	1	0	0	0	0	0	0	0	1	0	0
43.3561	0	0	0	2	0	1	0	0	0	0	0	0	0	0	0	0	0	0	0	3	0	0	0	2	0	0	1	0	1	0	0	0	0	0	0	0	0	0	0	0	0	0	0	0	0	0	0	0	0
43.4656	0	0	0	1	0	0	0	0	0	0	0	0	0	1	0	0	1	0	0	0	0	0	0	0	0	0	0	0	0	0	0	1	0	0	0	0	1	0	0	0	1	0	0	0	0	1	0	0	0
43.5751	0	0	0	0	1	0	0	0	0	0	1	0	0	0	0	0	0	0	0	0	0	0	0	0	1	0	0	0	0	0	0	0	0	0	0	0	0	2	0	0	1	0	0	0	0	0	0	0	0
43.6846	0	0	0	0	0	1	0	1	0	0	0	0	0	0	0	0	0	0	0	1	1	0	0	2	0	0	0	0	0	0	0	1	0	1	1	0	0	0	1	0	0	0	0	0	0	2	0	1	0
43.7941	0	0	0	0	1	0	0	0	0	0	0	0	0	0	0	0	0	0	2	0	0	0	0	0	0	0	0	0	0	0	0	0	0	1	2	1	0	0	0	0	0	1	0	0	0	0	0	0	0
43.9036	0	0	0	1	1	1	0	0	0	0	2	1	1	1	0	0	0	0	0	0	0	0	0	1	0	0	0	0	0	0	0	1	1	2	0	0	0	0	0	1	0	1	0	1	1	0	0	0	1
44.0131	0	0	0	0	0	0	0	1	0	0	0	0	0	0	0	0	0	0	0	0	0	0	1	0	0	0	0	0	0	0	0	0	0	0	0	0	1	0	0	0	1	0	0	0	0	0	0	0	1
44.1226	0	0	0	0	0	0	0	0	0	0	1	1	0	0	0	1	0	1	0	0	0	0	0	0	0	0	0	0	1	0	0	0	0	0	0	0	0	0	0	0	1	0	0	0	0	0	2	1	0
44.2321	0	0	0	0	0	1	0	0	0	0	1	0	1	0	0	0	0	0	0	0	1	0	0	0	0	0	0	0	0	0	0	1	0	0	0	0	0	0	0	1	1	0	1	0	0	0	0	0	0
44.3416	2	0	1	0	0	1	0	0	0	1	1	0	3	1	0	1	1	2	0	0	1	0	0	0	0	0	0	0	0	0	0	1	0	1	0	0	0	0	0	1	0	0	2	0	0	0	0	0	0
44.4511	0	0	0	0	0	0	0	1	0	0	1	1	0	1	1	0	0	1	0	1	0	1	0	1	0	0	0	1	0	1	0	0	0	0	0	0	0	0	0	0	0	0	0	0	0	0	0	2	1
44.5606	0	1	0	0	0	0	0	1	1	2	1	0	0	0	0	0	1	1	0	0	0	0	0	2	0	0	0	0	0	0	1	0	0	1	0	0	0	0	1	0	2	0	1	0	0	0	2	0	0
44.6701	1	0	0	1	0	1	0	0	0	0	0	0	1	0	0	0	1	1	0	0	0	1	0	0	1	1	1	0	1	2	0	0	0	0	0	1	1	2	0	1	0	0	0	0	1	0	0	0	0
44.7796	0	0	0	0	0	1	0	0	0	0	0	0	0	1	0	0	1	0	0	0	1	0	0	0	0	1	0	0	1	1	0	0	0	0	1	0	1	0	0	0	2	0	1	0	1	0	1	0	0
44.8891	0	0	0	0	0	0	1	0	0	0	0	0	1	0	0	0	1	0	0	0	0	0	0	1	0	0	0	0	1	0	0	0	0	1	0	0	0	0	0	1	0	0	0	0	0	1	0	0	0
44.9986	0	0	0	0	0	0	0	0	0	0	0	0	0	0	1	0	0	0	0	0	0	0	0	1	0	1	0	0	0	0	1	0	0	0	0	0	0	0	1	1	0	0	0	0	0	0	0	0	0
45.1081	0	1	2	0	1	0	0	0	0	0	0	1	0	0	0	0	0	0	0	0	0	0	0	1	0	1	0	0	0	0	1	0	0	0	0	0	0	0	0	0	0	0	0	0	0	0	0	1	0
45.2176	0	1	0	0	0	1	0	0	0	0	1	0	0	1	0	0	0	0	0	0	0	1	1	0	0	0	0	0	0	0	0	0	0	0	0	0	0	0	2	2	0	0	0	0	2	0	1	0	0
45.3271	0	0	0	0	0	0	1	0	1	0	1	0	0	0	0	0	0	1	1	0	0	0	0	0	0	0	1	1	0	0	0	0	0	0	2	0	0	0	0	0	0	0	0	1	0	0	0	0	1
45.4366	0	0	0	0	0	0	0	1	0	0	0	1	0	0	1	0	0	0	0	1	0	0	0	0	1	0	0	0	0	0	1	0	0	0	0	0	0	0	0	0	0	0	1	0	1	0	0	0	0
45.5461	0	1	0	0	0	0	0	0	0	1	0	1	0	0	1	0	1	0	0	1	0	0	0	0	0	0	0	0	0	0	1	0	0	0	0	0	0	1	0	0	0	0	2	0	0	2	0	0	0
45.6557	0	1	0	0	0	0	0	0	1	0	1	1	0	1	0	0	0	1	0	1	0	1	0	0	1	1	0	0	0	0	1	0	0	1	0	0	0	0	1	0	1	0	1	0	0	0	0	1	1
45.7651	0	0	0	0	0	0	0	0	0	0	0	0	0	0	0	0	1	0	0	0	1	1	1	0	0	0	0	0	0	0	0	0	0	0	0	0	0	0	0	0	0	0	0	0	1	0	0	0	0
45.8747	0	0	0	0	0	0	0	1	0	0	0	0	0	0	1	0	0	0	0	0	0	1	0	1	0	0	0	0	0	0	1	0	0	1	0	0	1	0	0	1	0	0	0	1	0	0	0	1	0
45.9842	1	0	0	0	1	0	0	0	0	0	0	0	0	0	0	0	1	0	0	0	0	0	0	0	0	0	0	0	1	1	0	0	0	0	0	0	0	0	0	0	0	0	0	0	0	0	1	0	0
46.0937	0	0	0	0	0	1	0	1	0	1	0	0	0	0	0	1	0	0	0	0	0	0	0	0	0	0	0	0	0	1	1	0	1	0	0	0	0	0	0	0	0	0	0	0	1	1	0	0	0
46.2032	0	0	0	0	0	0	1	0	1	0	0	0	0	0	0	0	1	0	0	0	0	0	0	1	0	0	2	0	0	0	0	1	1	0	1	0	0	0	0	0	0	0	0	0	0	0	0	0	0
46.3127	0	0	0	0	1	0	0	0	0	1	0	0	0	0	0	0	0	0	0	1	0	0	0	0	0	0	1	0	1	0	0	0	0	0	1	1	2	0	0	0	0	1	1	0	0	0	1	0	0
46.4222	1	0	0	0	0	1	1	0	1	0	0	1	0	0	0	0	0	1	0	0	1	0	0	0	0	0	0	0	0	0	0	0	0	0	0	1	0	0	0	1	0	0	0	0	0	0	0	0	0
46.5317	0	0	0	1	1	0	0	0	0	0	0	0	0	1	1	0	0	0	0	0	0	0	0	0	1	0	1	1	0	0	0	0	1	1	0	0	0	0	1	0	0	0	0	0	0	0	0	0	0
46.6412	0	0	0	0	0	0	1	0	0	0	1	1	1	1	0	0	0	0	1	1	0	0	1	0	0	1	1	1	0	0	0	0	0	0	0	0	1	1	1	0	1	0	1	0	0	0	1	0	0
46.7507	0	0	0	0	1	0	0	0	0	1	0	2	0	0	0	0	0	0	0	0	0	0	0	2	0	0	0	0	0	0	0	0	0	0	0	0	1	1	0	0	0	1	1	2	0	0	0	0	0
46.8602	0	0	0	0	0	0	0	0	0	0	0	0	1	0	0	0	0	1	0	0	0	0	0	0	0	0	0	0	0	0	0	0	0	0	0	0	1	1	1	0	0	0	0	1	0	0	0	0	0
46.9697	0	1	0	0	0	0	0	0	0	1	0	0	0	0	0	0	0	0	0	0	0	0	0	0	0	0	0	1	1	0	0	0	0	0	0	0	0	0	0	0	0	0	0	0	1	0	0	0	1
47.0792	0	0	0	0	0	1	0	0	0	0	0	0	0	0	0	0	0	1	0	0	0	1	0	0	0	0	0	0	0	1	0	0	0	0	0	1	0	0	0	0	0	1	0	0	0	0	0	1	0
47.1887	0	0	0	0	0	0	0	2	0	0	1	0	0	0	0	0	0	1	0	0	1	0	0	0	0	0	1	1	1	0	1	0	0	0	0	0	0	0	0	1	0	0	0	0	0	0	0	0	0
47.2982	0	0	1	0	0	0	0	0	0	0	0	0	1	0	0	1	0	1	0	1	0	0	0	0	0	0	1	0	0	0	0	0	0	0	0	0	0	0	0	0	2	0	0	0	0	0	0	0	0
47.4077	0	0	0	0	0	0	1	0	2	1	0	0	1	0	0	0	1	1	0	0	0	1	0	1	0	0	0	0	0	0	0	1	1	1	0	1	0	0	0	0	0	0	1	0	0	1	0	0	0
47.5172	1	0	0	0	0	1	0	0	1	1	0	0	0	3	0	0	0	0	0	1	0	0	0	1	0	1	1	0	0	1	0	0	0	0	0	0	0	0	0	1	0	0	0	0	0	1	0	1	0
47.6267	0	0	0	0	1	0	0	1	1	0	0	1	1	0	0	1	0	0	0	0	0	0	0	0	0	0	0	0	0	0	0	0	0	0	0	1	0	0	0	0	0	1	1	0	0	0	0	0	0
47.7362	1	0	0	0	0	0	2	0	0	0	0	0	0	0	0	1	1	0	0	0	0	0	0	0	1	0	0	0	0	0	0	0	0	0	0	0	0	0	0	1	1	1	0	1	0	0	0	0	0
47.8458	0	1	0	0	0	0	1	1	0	0	0	1	0	1	0	0	0	0	1	0	0	0	0	2	0	0	1	0	0	0	0	0	0	0	0	0	0	0	0	0	0	0	1	0	0	0	0	1	0
47.9552	1	0	0	0	0	0	0	0	0	0	0	0	1	0	0	0	0	0	0	0	0	0	0	0	0	0	0	0	1	0	0	0	0	0	0	1	0	0	0	0	0	1	0	0	0	0	1	0	0
48.0648	0	0	0	1	0	0	1	0	1	0	0	0	0	0	0	0	1	0	0	0	0	0	0	0	0	0	0	0	1	0	0	0	0	1	0	1	0	0	1	0	0	0	0	0	0	1	0	0	0
48.1743	0	0	0	0	1	0	0	0	0	0	0	0	0	0	1	0	0	0	1	0	0	0	1	0	0	0	1	0	0	0	1	0	0	0	1	1	0	0	0	0	0	0	0	0	1	0	1	0	1
48.2838	0	0	0	0	0	0	0	0	0	1	0	0	0	0	0	0	0	0	0	0	0	0	0	0	1	0	0	0	0	0	0	0	0	0	0	0	0	0	0	0	0	0	0	0	0	0	0	1	0
48.3933	2	2	1	2	0	2	0	2	0	0	0	0	0	0	0	0	0	0	0	0	0	1	0	0	0	1	0	0	0	1	0	0	0	0	2	0	0	0	0	1	1	1	0	0	0	0	0	1	0
48.5028	0	0	1	1	0	2	0	0	1	1	1	0	0	1	1	1	0	0	0	0	0	0	0	0	0	0	0	0	0	0	1	0	0	0	0	0	0	0	0	0	0	0	1	0	1	0	0	1	0
48.6123	1	0	1	0	1	0	0	0	0	3	1	0	0	0	0	0	0	0	1	0	0	0	0	0	0	1	0	1	0	3	0	2	0	0	0	0	0	1	0	0	0	1	0	0	0	0	0	0	0
48.7218	0	0	0	1	0	1	0	1	0	0	0	0	0	0	1	0	0	0	0	0	0	0	0	1	0	0	1	0	0	0	0	0	0	1	1	0	1	0	0	0	1	1	0	0	0	0	0	0	2
48.8313	0	0	0	1	1	0	1	1	0	0	0	0	0	0	1	2	1	0	0	0	0	0	2	0	0	0	0	0	1	0	0	0	0	0	0	0	2	0	0	1	0	0	0	1	0	0	0	0	0
48.9408	0	1	0	0	1	0	0	0	0	0	0	0	0	0	0	0	1	1	0	0	0	0	0	1	0	0	0	0	2	0	0	0	0	0	1	1	1	0	0	0	0	0	0	0	2	1	0	1	0
49.0503	0	0	0	0	0	1	0	0	0	0	0	0	0	1	2	0	0	0	1	0	0	0	0	0	0	0	0	0	0	0	0	1	0	0	0	0	0	0	0	0	0	0	1	0	0	0	0	0	0
49.1598	0	0	0	0	0	0	0	0	0	0	1	0	0	0	0	0	0	0	0	0	0	0	0	0	0	0	0	1	0	0	0	0	0	1	0	0	1	0	0	0	0	0	0	0	0	0	0	0	0
49.2693	1	1	0	0	0	0	0	0	0	1	0	0	0	0	0	0	0	0	0	0	0	0	0	0	0	1	0	0	0	0	0	0	0	2	0	0	0	0	1	0	0	0	2	1	0	0	0	0	0
49.3788	1	0	1	0	0	0	1	0	1	0	0	0	0	0	0	0	0	0	0	0	0	0	0	1	0	0	0	0	0	0	1	0	0	1	0	0	0	0	0	0	1	0	0	0	0	0	0	0	0
49.4883	0	1	0	0	1	0	0	2	0	0	0	2	0	0	0	0	0	0	0	0	0	0	0	0	0	0	0	0	0	0	0	1	0	0	0	0	1	0	0	1	0	1	0	0	0	0	0	0	0
49.5978	1	0	0	0	0	0	1	0	0	1	0	0	0	0	0	0	0	0	0	1	0	0	0	0	0	0	0	1	0	1	1	0	0	0	0	0	0	0	1	0	0	0	0	0	0	0	0	0	1
49.7073	0	1	0	0	0	1	0	0	0	0	1	0	0	0	0	0	0	0	0	0	0	0	0	0	0	0	0	0	0	0	0	1	1	0	0	0	0	0	0	0	0	0	0	2	1	0	0	0	0
49.8168	0	0	0	1	0	0	1	0	0	0	0	0	0	0	0	0	1	0	0	0	0	0	0	0	0	1	0	0	1	0	0	0	0	0	0	0	0	0	0	0	0	0	0	0	0	0	0	0	0
49.9263	0	0	1	0	0	0	0	0	0	0	0	0	0	0	0	0	0	1	0	0	0	1	0	0	0	0	0	0	0	0	0	0	0	0	1	0	0	0	0	0	0	0	0	0	0	0	0	0	0
50.0359	0	0	0	0	0	0	0	0	0	1	1	0	0	0	0	0	1	0	0	0	0	0	0	0	0	0	0	0	0	0	0	0	0	0	0	1	1	0	0	1	1	0	0	2	0	1	0	0	0
50.1454	0	0	0	0	1	0	0	1	0	1	1	0	0	0	0	0	0	0	0	0	0	0	0	0	0	0	0	0	0	0	0	1	0	0	0	0	0	0	0	0	1	0	0	0	0	0	0	0	0
50.2549	0	0	2	0	0	0	0	0	0	0	0	0	0	1	0	0	0	0	0	1	0	0	0	0	2	0	0	0	1	0	0	0	0	0	0	0	1	0	1	0	0	0	0	0	0	0	0	0	1
50.3644	0	0	1	0	0	0	0	1	1	0	0	0	0	0	0	0	0	0	1	0	0	0	0	0	0	0	0	1	0	0	2	1	0	0	2	0	0	0	0	0	0	0	0	0	0	0	0	0	0
50.4739	0	1	0	0	1	2	2	2	1	0	3	1	1	0	1	0	0	1	0	0	0	1	1	0	2	0	0	0	0	1	0	0	0	0	1	1	0	0	0	0	0	0	0	0	0	2	0	0	0
50.5834	0	1	2	1	1	1	1	1	1	1	0	0	0	0	1	1	1	0	0	4	0	0	1	0	0	0	0	0	0	0	1	0	0	1	0	0	0	3	0	0	1	1	1	0	0	0	1	1	0
50.6929	1	0	0	0	0	0	0	1	0	0	1	1	0	0	0	0	0	0	0	0	0	0	0	0	0	1	0	0	0	0	0	0	1	0	0	1	0	1	0	0	0	0	1	0	0	0	0	0	0
50.8024	0	0	0	0	1	0	0	0	1	0	0	1	0	1	0	0	0	0	0	0	0	0	1	0	0	0	0	0	0	0	0	0	0	0	0	0	0	0	0	0	0	0	0	0	1	0	0	0	0
50.9119	0	0	1	0	0	0	0	1	0	3	0	0	1	1	0	1	0	0	0	1	0	1	0	0	0	0	0	0	0	0	0	0	0	0	0	1	0	0	0	1	1	0	0	0	1	0	1	0	0
51.0214	0	0	0	0	0	0	0	0	1	0	1	1	0	0	0	1	0	0	0	0	0	0	0	1	0	4	0	0	0	3	0	0	0	0	0	0	0	0	0	0	0	0	0	0	1	0	0	0	0
51.1309	1	0	0	0	0	0	1	0	1	0	0	0	1	1	0	0	1	1	0	0	0	0	0	1	1	0	0	0	1	0	0	1	0	0	1	0	0	1	1	0	0	0	0	0	0	1	0	0	1
51.2404	0	0	0	0	0	0	0	0	0	0	0	0	0	0	0	1	0	0	0	0	0	0	0	0	0	0	0	1	0	0	0	0	0	0	0	1	1	0	0	0	0	0	0	0	0	0	0	1	0
51.3499	1	0	0	0	0	0	0	0	0	0	0	0	0	1	0	0	0	0	0	0	0	1	0	0	0	0	0	2	0	0	0	0	0	0	1	1	0	0	0	0	1	0	1	0	0	0	0	1	1
51.4594	1	0	0	0	1	0	0	0	0	1	0	0	2	0	1	0	0	0	0	0	0	0	0	0	0	0	0	0	0	1	0	0	0	0	0	0	0	0	0	1	0	2	0	0	1	1	0	0	0
51.5689	1	0	0	0	0	0	0	0	0	0	1	0	0	0	0	0	1	0	1	0	0	1	1	0	1	0	0	0	0	0	0	0	0	0	0	0	0	0	0	0	0	1	0	0	0	0	0	0	1
51.6784	0	0	0	0	0	1	1	0	0	0	0	1	0	0	0	1	0	0	0	0	0	0	1	0	0	0	0	0	0	0	0	0	0	0	1	0	0	0	0	1	0	0	1	0	0	2	0	0	0
51.7879	0	0	1	0	0	0	0	0	0	0	0	0	0	0	0	0	0	1	0	3	0	0	1	0	0	1	0	0	1	0	0	0	1	0	0	1	1	0	0	1	0	0	0	0	0	0	0	0	0
51.8974	0	0	0	0	1	0	0	0	0	0	0	0	0	0	0	0	0	1	0	1	0	1	0	1	1	1	0	0	0	0	1	0	1	1	0	0	1	0	0	0	0	0	0	0	0	0	0	2	1
52.0069	0	0	0	2	0	0	1	0	0	0	0	0	0	1	0	0	1	0	0	0	0	0	0	0	0	0	1	0	0	0	0	0	0	1	0	0	0	0	0	0	0	1	0	0	0	0	0	0	0
52.1164	0	0	1	0	0	0	0	0	1	0	0	0	0	0	0	0	0	0	1	0	0	0	0	1	0	0	0	1	0	0	0	0	0	1	0	0	0	0	0	0	1	0	0	0	1	0	0	1	0
52.2259	0	0	0	0	0	0	0	1	0	0	0	0	0	0	0	1	0	0	0	1	0	0	2	0	0	1	1	0	0	0	0	0	0	0	0	0	0	0	0	0	2	0	1	0	0	0	0	0	0
52.3355	0	0	0	0	2	0	0	0	0	1	0	0	0	0	0	0	0	0	1	0	0	0	0	1	1	0	0	0	0	0	0	0	0	0	0	0	1	0	0	0	0	0	0	0	0	0	0	0	0
52.445	0	0	0	0	0	0	0	0	0	0	1	1	1	0	2	0	0	0	0	1	0	0	0	0	0	0	0	0	1	1	0	0	0	1	0	0	0	0	0	0	0	0	0	1	0	0	0	0	0
52.5545	0	1	0	0	0	0	0	0	0	1	0	0	0	0	0	0	0	2	1	0	0	0	0	0	0	0	0	0	0	0	0	0	0	0	0	0	1	0	0	0	0	0	0	0	0	0	0	1	0
52.664	1	0	0	1	0	1	0	0	0	1	1	0	0	0	0	0	0	0	0	0	1	0	0	0	0	0	0	1	0	0	0	0	0	0	1	0	0	0	0	0	0	0	2	0	0	0	1	0	0
52.7735	0	0	0	0	0	0	0	0	0	1	0	0	1	0	0	1	0	0	0	0	0	0	0	0	0	0	0	0	1	0	0	0	0	0	0	0	0	0	0	0	0	0	0	0	0	0	0	0	0
52.883	0	0	0	0	0	0	0	2	0	0	0	0	0	0	0	0	1	0	0	0	0	1	1	0	2	0	0	0	0	0	1	0	0	0	0	1	0	0	0	0	0	0	2	1	0	0	0	0	1
52.9925	0	0	1	0	0	0	1	0	0	0	0	2	0	0	1	2	0	0	0	0	0	0	0	0	0	0	0	0	1	0	0	0	0	0	0	0	0	2	1	0	0	1	0	0	0	0	0	0	0
53.102	0	0	1	0	0	1	0	0	0	0	1	0	0	0	0	1	0	0	0	0	0	1	0	0	0	1	0	1	0	1	0	1	0	0	0	0	1	0	0	0	0	0	0	0	0	0	0	0	1
53.2115	1	1	0	0	0	1	0	1	1	0	0	0	0	0	0	0	0	0	0	1	0	0	2	1	0	0	0	0	0	0	0	0	0	0	0	1	2	0	0	0	0	1	0	0	0	0	1	0	1
53.321	1	0	0	0	0	0	0	0	0	0	0	0	1	0	1	1	0	0	0	0	0	0	0	0	0	0	0	0	0	0	1	0	0	1	0	0	1	0	0	0	0	0	0	0	1	0	0	0	0
53.4305	0	0	0	0	0	1	1	0	0	1	0	0	0	0	0	0	0	0	0	0	0	0	0	0	1	0	1	0	0	0	2	0	1	0	0	0	0	0	2	0	0	0	0	0	1	0	0	0	1
53.54	0	1	0	0	0	1	1	1	0	0	1	0	0	0	0	0	0	0	0	0	0	0	0	0	0	0	0	1	0	2	0	1	0	0	0	0	0	3	2	1	0	0	1	0	0	0	1	1	0
53.6495	0	0	0	0	0	0	0	0	0	0	0	1	1	0	1	1	0	0	1	0	0	0	0	0	0	0	0	0	0	0	0	0	0	0	0	0	1	0	0	0	0	0	0	0	0	0	1	0	0
53.759	1	0	0	1	1	0	1	0	0	0	0	0	0	0	0	1	0	0	2	0	0	0	0	2	0	0	0	0	0	0	1	0	0	1	1	0	0	0	0	0	0	0	0	0	0	1	0	0	0
53.8685	1	0	1	0	0	0	0	1	0	0	0	0	0	0	0	0	0	0	1	0	0	0	0	0	0	0	0	0	0	0	2	0	0	0	0	0	0	0	0	0	0	0	1	1	0	0	0	0	0
53.978	0	0	0	1	0	0	1	1	0	0	0	0	1	0	0	1	0	0	0	0	2	0	0	1	0	0	0	0	0	0	0	0	0	0	0	0	0	0	0	0	0	0	2	0	0	1	0	0	1
54.0875	0	0	0	0	0	0	0	0	0	0	0	0	2	1	0	1	0	0	0	2	0	0	0	0	1	0	0	0	0	0	0	0	0	2	0	0	0	0	0	0	1	0	0	0	0	0	0	0	1
54.197	0	1	0	1	1	0	0	0	0	0	0	0	0	0	0	0	0	1	1	0	0	0	0	1	0	0	0	1	1	0	0	0	1	0	0	0	0	0	2	0	0	0	1	0	2	1	0	0	0
54.3065	0	0	0	0	0	0	0	0	0	1	2	1	1	0	0	0	0	0	1	0	0	0	0	1	0	0	1	0	0	0	0	0	0	0	0	0	0	1	1	1	0	0	0	1	0	0	0	0	1
54.416	0	0	0	1	0	1	0	0	0	0	0	0	0	0	0	0	1	0	0	0	0	0	0	0	0	0	0	0	0	0	0	1	0	0	2	0	1	0	0	0	0	0	1	0	0	0	1	0	0
54.5256	0	0	0	0	0	0	0	0	0	0	0	0	0	0	0	0	0	0	1	0	1	0	0	2	1	0	1	0	0	0	1	0	0	0	0	0	0	0	0	1	0	0	0	0	0	1	0	0	0
54.635	0	0	1	0	0	1	0	0	0	1	0	0	0	0	0	0	1	0	0	0	0	0	0	0	0	1	1	2	1	1	0	0	1	0	0	1	0	1	0	0	0	0	0	0	1	0	0	0	0
54.7446	0	1	2	1	0	0	0	0	0	0	0	0	2	1	0	1	0	0	0	0	0	0	0	0	0	1	0	1	0	0	0	0	0	0	0	0	0	0	0	1	0	1	0	0	0	0	0	1	0
54.8541	0	1	0	1	0	0	0	0	0	0	0	0	0	0	0	0	0	1	0	0	0	0	0	0	0	0	0	0	0	0	0	0	0	0	0	0	0	0	1	1	0	1	1	0	0	0	0	0	0
54.9636	0	0	0	1	0	1	1	1	0	0	0	0	0	0	2	0	0	0	0	0	1	0	0	0	0	0	0	1	0	0	0	0	0	1	0	0	1	0	0	1	0	0	1	0	2	0	0	0	0
55.0731	0	0	2	0	1	0	0	0	0	0	1	1	0	0	0	0	0	0	1	0	0	0	0	0	1	0	0	0	0	0	1	2	0	0	0	1	0	1	0	0	0	1	0	0	0	0	1	2	0
55.1826	0	0	0	0	0	0	0	0	0	1	0	0	0	1	1	0	0	0	0	1	0	0	0	1	0	0	0	0	0	0	0	0	0	0	0	1	0	0	0	0	1	0	0	2	0	0	1	0	0
55.2921	0	0	0	1	1	0	0	0	0	0	0	2	2	0	2	0	0	0	0	0	0	1	0	0	0	0	0	0	0	0	0	0	0	0	1	0	0	0	0	1	0	1	0	0	1	0	0	2	0
55.4016	0	0	0	0	0	0	0	0	0	0	0	1	0	0	1	0	1	0	1	0	0	1	0	0	0	0	0	1	0	0	1	1	1	0	0	0	0	1	0	0	0	0	0	0	0	0	0	0	1
55.5111	0	0	0	0	1	1	0	0	0	0	0	0	0	0	0	0	0	1	0	0	0	0	0	0	0	0	0	1	0	0	0	0	0	0	0	0	0	1	0	0	0	0	0	2	0	1	0	0	0
55.6206	0	0	1	0	0	0	1	1	0	0	0	0	0	0	0	0	0	0	0	1	1	0	0	0	0	0	0	0	0	1	0	0	0	1	0	1	0	0	0	0	0	1	0	0	0	0	0	0	1
55.7301	0	0	0	0	0	0	0	0	1	0	1	0	0	0	0	0	0	0	0	0	0	0	0	0	0	0	1	0	1	0	0	0	0	1	1	0	0	0	0	0	1	0	1	0	0	0	0	0	1
55.8396	0	0	1	0	0	0	0	0	0	0	2	0	0	0	0	0	0	0	0	0	0	1	0	0	0	0	0	0	0	0	0	0	0	0	0	0	0	0	1	0	0	0	0	0	0	0	0	0	0
55.9491	0	0	0	0	0	0	2	0	0	0	1	0	0	0	0	0	0	0	0	0	0	0	1	1	0	0	2	0	0	0	0	1	0	1	0	1	3	0	0	0	0	0	0	1	1	0	1	0	0
56.0586	0	0	0	1	0	1	1	0	0	0	0	0	0	0	0	0	1	0	0	1	0	0	0	0	1	1	0	0	1	0	0	0	0	0	0	0	0	2	0	3	0	0	0	0	0	0	1	0	0
56.1681	0	0	0	0	0	2	0	0	0	1	0	0	0	0	0	0	0	0	0	0	0	0	1	0	0	0	0	0	0	0	0	0	0	0	1	0	0	0	0	1	1	0	0	0	0	0	0	0	0
56.2776	0	1	0	0	0	0	0	0	0	1	0	1	0	0	0	0	0	0	0	0	1	0	0	0	0	0	0	0	0	0	0	0	0	0	1	0	0	0	0	0	1	0	0	0	0	1	0	0	0
56.3871	1	0	0	1	1	0	0	1	1	0	0	0	0	0	0	0	0	0	0	1	0	0	0	0	1	1	0	0	0	0	1	0	0	0	0	1	1	0	0	0	0	0	0	0	0	1	0	0	0
56.4966	0	0	0	0	0	0	0	0	0	0	0	0	1	0	0	0	0	0	0	0	0	0	0	0	0	0	0	0	0	0	0	0	0	0	0	2	0	0	0	1	0	1	0	1	0	0	0	1	0
56.6061	0	0	0	0	0	0	0	1	2	1	0	0	0	0	0	0	0	0	0	0	1	1	0	0	0	0	0	0	0	0	0	0	0	1	0	0	0	0	1	0	0	0	0	0	0	0	1	0	0
56.7156	0	0	0	0	0	0	0	0	0	0	0	0	0	0	1	0	0	1	0	0	1	0	0	0	1	0	0	0	0	0	0	1	0	0	1	0	0	0	0	0	1	0	0	0	0	0	0	0	0
56.8252	0	0	0	0	0	0	0	0	0	0	0	0	0	1	0	0	0	0	0	0	0	0	0	0	0	0	0	0	0	0	0	0	0	0	1	0	0	0	0	0	0	0	0	1	0	1	0	0	0
56.9347	0	0	0	0	0	0	1	0	0	1	0	0	0	1	0	1	0	0	0	0	0	1	0	0	0	0	1	0	0	0	1	0	0	0	0	0	1	0	0	0	0	0	0	0	0	0	0	0	0
57.0442	0	0	0	0	0	0	0	0	1	0	0	0	0	0	0	0	0	0	1	0	0	0	0	0	0	0	1	0	1	0	0	1	0	0	0	1	0	0	0	0	0	0	0	1	1	0	0	0	0
57.1537	0	0	0	0	0	0	0	0	0	0	0	0	0	0	0	0	2	0	2	0	0	0	0	0	0	0	1	0	0	0	0	0	0	0	1	0	0	1	0	0	1	0	0	0	1	0	0	1	0
57.2632	0	0	0	0	0	0	1	0	0	2	0	0	0	0	0	0	0	0	0	0	0	0	0	0	0	0	0	0	0	0	0	0	0	0	0	0	0	0	1	0	0	0	0	0	0	0	1	1	0
57.3727	1	0	0	0	0	0	0	0	0	0	0	0	0	0	0	0	0	0	0	0	0	0	1	0	0	0	0	0	0	0	2	0	0	0	1	0	0	0	0	0	0	0	0	0	0	0	0	0	0
57.4822	1	0	0	0	2	0	0	0	0	0	1	0	1	0	0	0	0	0	1	0	0	1	0	0	0	0	0	0	0	1	0	0	0	0	0	0	0	0	0	0	0	0	0	1	0	1	0	0	0
57.5917	0	0	0	1	0	0	0	1	0	0	0	0	0	0	0	0	1	0	0	0	0	0	0	1	0	0	0	0	0	0	0	0	1	1	0	1	0	0	0	0	0	0	0	0	0	0	0	0	0
57.7012	0	2	1	0	0	0	0	0	0	0	0	0	0	0	1	1	0	1	0	0	0	0	0	1	0	0	0	1	0	0	0	0	1	1	1	0	0	1	0	2	0	0	1	0	0	0	0	2	1
57.8107	0	0	0	0	0	0	0	1	0	0	0	0	0	0	0	0	0	0	0	1	0	0	0	1	0	0	1	0	0	0	0	0	0	0	0	1	0	0	0	0	0	0	0	0	1	0	1	0	0
57.9202	1	0	0	0	1	1	0	2	0	0	1	0	0	1	0	0	0	0	0	0	1	0	0	0	0	1	0	0	0	0	0	0	1	0	0	1	0	0	0	1	1	0	0	0	0	0	0	0	0
58.0297	0	0	0	0	0	0	0	0	0	0	0	0	0	0	0	0	0	0	0	0	0	0	0	1	0	0	0	0	1	0	0	0	1	1	0	0	0	0	0	0	0	1	0	0	0	1	0	0	0
58.1392	0	0	0	0	1	0	0	0	0	0	0	1	0	0	2	1	0	1	0	0	0	0	0	0	0	1	0	0	1	0	0	0	0	0	0	0	0	0	1	0	0	0	0	0	1	0	0	0	0
58.2487	0	0	0	0	0	2	0	0	0	0	0	0	1	0	0	0	0	0	0	0	0	0	0	0	0	0	0	0	0	0	0	0	0	0	0	0	1	0	0	0	0	0	0	1	0	0	0	1	1
58.3582	0	1	0	0	0	0	0	0	0	0	0	0	0	0	0	0	1	1	0	1	1	0	0	0	0	0	0	0	0	0	0	0	0	0	0	0	1	0	0	0	0	0	0	1	0	0	0	0	0
58.4677	0	0	0	0	0	0	0	0	0	0	0	0	1	0	2	1	0	0	0	0	0	0	0	0	0	0	0	0	0	0	0	1	0	0	0	0	1	0	0	1	1	0	0	0	1	1	0	0	0
58.5772	0	1	0	0	0	0	0	0	0	0	0	0	0	0	0	1	0	0	1	1	1	0	1	0	0	1	0	0	0	0	0	0	0	0	0	0	0	2	0	1	0	0	0	0	0	0	0	0	1
58.6867	0	0	0	0	0	0	0	0	0	1	0	0	0	1	0	1	1	0	0	0	0	0	0	0	0	0	0	0	0	1	0	0	0	0	0	1	0	0	0	0	1	0	1	0	0	0	0	0	1
58.7962	0	0	1	0	0	0	0	0	0	0	0	1	1	0	0	0	1	0	0	1	0	0	1	1	0	0	0	0	0	0	0	0	0	0	0	0	1	0	1	0	0	0	0	1	1	0	0	0	0
58.9057	0	0	0	0	0	0	0	0	0	0	0	0	0	0	0	0	1	0	0	1	1	0	0	0	0	1	0	0	0	0	0	0	0	0	0	0	1	1	0	0	0	0	0	0	0	0	0	0	0
59.0153	0	1	0	1	0	0	1	0	0	0	0	0	0	0	0	0	0	0	0	0	1	0	0	0	0	0	0	0	1	0	0	2	0	0	0	1	0	0	0	0	0	0	0	0	0	0	0	0	0
59.1248	0	0	0	0	0	0	0	1	0	1	0	1	0	0	0	0	1	0	0	0	1	0	1	0	0	0	0	1	0	0	1	0	0	1	0	1	0	0	1	0	0	1	0	0	1	0	1	0	0
59.2343	0	0	0	0	0	0	1	1	0	1	0	0	0	0	0	1	0	0	0	0	0	0	0	2	0	0	1	0	0	0	0	0	0	1	1	0	1	0	0	0	0	1	0	0	0	0	0	0	1
59.3438	1	0	0	0	0	0	0	0	0	2	0	0	2	0	0	0	0	0	0	0	1	0	0	0	0	0	0	0	0	0	1	0	0	0	0	0	0	1	0	0	0	0	0	0	0	0	0	0	0
59.4533	1	0	0	0	0	0	0	0	0	2	1	0	2	0	0	0	0	0	0	0	0	0	0	1	0	0	0	0	0	0	1	0	1	0	1	0	0	0	0	1	0	0	0	0	0	0	0	0	0
59.5628	0	0	0	0	0	0	0	0	0	0	0	1	1	0	0	0	0	0	0	0	0	0	0	0	0	1	0	0	0	0	0	0	0	0	0	0	0	0	0	0	0	0	0	0	1	0	0	0	0
59.6723	0	1	0	0	1	0	0	0	0	1	1	0	0	0	1	0	0	0	1	0	0	1	0	0	0	0	0	0	0	0	0	0	1	0	2	0	0	1	0	0	0	0	1	1	0	0	0	0	0
59.7818	0	1	0	0	0	0	0	1	0	0	0	1	1	0	0	1	1	0	0	1	1	1	0	0	0	0	0	0	1	0	0	1	0	1	0	0	0	0	1	0	0	0	0	1	0	0	0	0	0
59.8913	0	0	0	0	0	1	0	0	0	0	1	0	0	0	0	0	0	1	0	0	0	1	0	0	0	0	0	1	0	0	0	0	0	0	0	0	0	0	0	0	0	1	1	0	0	0	0	0	1
60.0008	0	0	0	0	0	0	0	1	0	0	0	0	0	0	0	0	0	0	0	1	0	0	0	0	0	0	1	0	0	0	0	0	1	0	0	1	0	0	0	0	0	0	1	0	0	1	0	0	1
60.1103	0	0	0	0	0	0	1	0	0	0	0	0	1	0	0	0	0	0	0	0	0	0	0	0	1	0	0	0	0	0	0	0	0	0	0	0	0	0	1	0	0	0	0	0	0	0	0	0	0
60.2198	0	1	1	0	0	0	0	0	0	2	1	0	0	0	0	1	0	0	0	0	0	0	0	0	0	0	0	0	0	1	2	0	0	0	0	0	0	0	0	0	0	0	0	0	0	0	0	0	1
60.3293	0	1	0	0	0	0	0	0	0	0	0	0	0	0	0	0	0	0	0	1	1	0	0	0	0	0	0	1	0	0	0	0	1	0	0	1	0	0	0	0	0	0	0	0	0	0	0	1	1
60.4388	0	0	1	0	0	0	0	1	0	1	0	0	0	1	0	2	0	0	0	0	0	0	0	0	0	0	0	0	0	1	0	0	0	0	1	0	0	0	0	1	0	0	0	0	0	0	0	0	2
60.5483	1	0	0	0	0	0	0	0	0	1	0	0	0	1	1	0	1	0	0	0	1	0	0	0	0	0	0	0	0	0	1	0	1	0	0	0	0	1	1	1	1	0	0	0	0	0	1	0	0
60.6578	0	0	1	0	0	0	0	0	0	0	0	0	0	0	0	0	1	0	1	0	0	1	0	0	0	0	0	0	1	0	0	0	0	0	0	0	0	0	1	0	0	1	1	0	0	0	0	0	0
60.7673	0	0	0	1	0	0	0	0	0	0	0	0	0	1	0	0	0	0	0	0	0	0	0	0	0	0	0	0	0	0	0	0	0	0	1	0	1	0	0	0	0	0	0	0	0	0	0	0	1
60.8768	0	0	0	0	0	0	0	0	0	1	0	0	0	0	0	0	0	0	0	0	0	1	0	0	0	0	0	0	0	0	0	0	0	0	1	0	0	1	0	0	0	0	0	0	0	0	1	0	0
60.9863	0	0	0	1	0	0	0	0	0	0	0	1	0	0	0	0	0	0	0	1	0	0	0	0	1	0	0	0	0	0	0	0	0	0	0	0	0	0	0	0	0	0	0	0	0	0	0	1	0
61.0958	0	0	1	0	0	0	1	0	0	0	0	0	1	0	0	0	0	0	0	0	0	0	0	0	0	0	0	0	0	0	0	0	1	0	0	0	1	0	0	0	0	0	0	0	0	0	0	0	0
61.2054	2	0	0	0	0	0	0	1	0	0	2	0	0	0	0	0	0	0	0	1	0	0	0	1	0	0	0	0	0	0	0	0	0	0	0	0	0	0	0	0	0	1	1	0	0	1	0	0	0
61.3149	0	0	0	0	0	1	0	0	0	0	0	0	0	0	0	0	0	0	0	0	2	0	0	0	1	0	0	0	1	0	0	0	1	3	0	0	0	0	2	0	0	0	0	0	0	0	0	0	0
61.4244	0	0	0	0	1	1	1	0	0	0	0	0	0	0	2	1	0	1	0	0	0	1	0	0	0	0	0	0	0	0	0	1	0	0	1	0	0	0	0	0	0	0	0	1	0	0	0	0	0
61.5339	0	0	1	1	1	0	1	1	0	0	0	0	0	0	0	0	0	0	0	0	0	0	0	0	0	2	0	0	0	0	0	0	0	0	1	0	0	1	0	1	0	0	0	0	0	1	0	0	0
61.6434	0	1	0	0	0	0	0	0	0	0	0	1	0	0	0	0	0	1	0	0	1	0	0	0	0	1	0	0	0	0	0	0	0	0	0	0	1	2	1	0	0	1	0	0	1	0	0	0	1
61.7529	0	0	0	0	0	0	1	0	0	0	0	0	0	0	0	0	0	0	0	0	0	0	0	0	0	0	0	0	0	0	1	1	0	0	1	0	0	0	0	0	0	0	0	0	0	0	1	0	0
61.8624	0	1	0	1	0	0	0	0	1	0	1	0	0	1	0	0	0	1	1	0	1	1	0	0	0	0	2	0	0	0	1	0	0	0	0	0	0	1	0	0	0	1	0	0	0	1	0	0	0
61.9719	0	1	0	0	0	0	0	0	0	0	0	0	0	0	1	0	1	1	1	0	0	0	0	1	0	0	0	0	0	2	0	0	0	1	0	0	0	2	0	0	0	0	0	0	0	0	0	0	2
62.0814	0	0	0	0	0	0	0	0	1	0	0	0	0	0	1	0	1	2	0	0	0	0	0	0	0	0	0	1	0	0	1	1	0	1	0	0	1	0	1	0	1	1	0	0	0	0	1	0	0
62.1909	0	1	0	0	0	1	1	0	0	0	1	0	0	0	1	0	1	1	0	0	0	1	0	0	0	0	1	1	0	0	0	0	0	1	0	0	0	0	0	0	0	0	0	0	0	1	1	0	0
62.3004	1	0	0	0	0	0	0	0	1	1	0	2	0	0	1	0	0	0	0	0	0	0	0	0	0	0	1	0	0	0	0	0	0	0	1	0	0	0	1	0	1	0	0	0	0	0	0	0	0
62.4099	0	0	0	0	2	1	0	0	0	1	0	1	0	0	1	0	0	0	0	0	1	0	1	0	0	0	0	0	0	0	0	0	0	0	0	0	2	2	0	1	0	2	1	0	0	0	0	0	0
62.5194	0	1	0	0	0	1	0	1	1	1	0	2	0	0	2	0	1	1	0	0	0	0	0	0	0	0	1	0	0	0	0	0	1	0	1	0	1	0	0	0	0	1	1	1	0	1	0	0	1
62.6289	0	0	1	1	0	0	1	0	0	0	0	0	0	2	1	1	0	0	0	1	1	1	0	0	0	0	0	0	0	0	0	0	1	1	1	0	0	0	0	0	0	0	0	0	0	0	0	0	0
62.7384	1	0	0	0	0	0	1	0	1	0	0	0	1	0	0	0	0	0	0	0	0	0	0	0	0	0	0	0	1	0	0	0	0	0	0	0	0	0	1	0	0	0	1	0	0	0	0	0	0
62.8479	0	0	0	2	0	0	0	0	1	0	1	0	0	1	0	0	2	1	0	0	0	0	1	1	0	0	1	0	2	0	0	0	1	0	0	0	0	0	0	0	1	0	0	2	0	0	1	0	0
62.9574	0	0	0	0	0	0	0	0	0	0	0	0	0	1	0	1	1	0	0	0	0	0	0	0	0	0	0	0	1	0	0	0	0	1	0	0	0	1	0	0	0	1	0	0	1	2	1	0	0
63.0669	0	0	0	1	0	0	0	0	0	0	0	0	0	0	0	0	1	0	1	1	0	0	0	0	0	0	0	0	1	0	0	0	0	0	0	1	1	0	0	1	1	0	0	0	0	0	0	0	0
63.1764	1	0	0	1	0	0	0	1	0	0	0	1	0	0	1	0	2	0	0	0	1	0	0	0	0	2	0	0	0	0	0	1	0	0	0	0	0	0	0	0	0	0	0	0	1	0	1	0	0
63.2859	2	0	0	0	0	0	0	0	1	0	0	0	0	0	1	0	0	0	0	2	1	0	0	0	2	0	0	0	0	0	0	0	0	0	0	0	0	0	0	0	1	0	0	1	0	0	0	0	0
63.3954	0	1	0	2	2	0	0	1	0	1	2	0	0	0	0	1	0	0	0	0	0	0	0	1	0	0	0	0	0	0	1	0	0	0	0	0	1	0	1	0	0	0	0	0	0	0	0	0	1
63.505	0	1	0	1	0	0	0	0	0	0	0	0	0	1	1	0	0	0	1	0	1	0	0	0	0	0	0	0	1	0	0	0	0	0	0	1	0	1	0	0	0	0	0	0	1	0	0	0	0
63.6145	0	0	0	0	0	0	1	0	0	0	0	0	0	0	1	1	0	0	0	0	0	1	1	1	0	0	0	0	0	0	1	0	1	0	0	0	0	0	0	2	0	0	1	0	0	0	0	0	0
63.724	0	0	0	0	0	1	0	0	1	0	0	0	0	0	0	0	0	0	0	0	0	0	0	0	0	0	1	0	0	0	1	2	1	0	1	1	0	0	0	1	0	0	0	0	1	0	0	0	0
63.8335	1	0	0	0	0	0	1	0	0	0	0	1	0	1	0	0	0	1	0	1	0	1	0	0	0	0	1	0	0	0	0	0	0	0	0	0	0	0	0	0	0	0	0	0	1	1	1	0	0
63.943	0	0	0	0	0	0	0	0	0	0	0	0	0	1	1	0	0	1	0	0	0	0	0	1	0	0	0	0	0	0	0	1	0	1	0	0	1	0	0	1	1	0	0	0	0	0	0	0	0
64.0525	0	0	0	0	1	1	0	0	0	1	0	0	0	1	0	0	1	0	0	0	0	0	0	0	0	0	0	0	0	0	0	0	0	0	0	0	0	1	0	0	0	0	0	0	1	0	0	0	1
64.162	0	0	1	0	0	1	0	0	0	0	0	0	0	0	1	0	0	0	0	0	1	0	0	0	0	0	0	0	0	1	0	0	0	2	0	0	0	0	0	0	0	0	0	0	0	0	0	0	0
64.2715	0	0	0	0	0	0	1	0	0	0	0	0	0	1	0	0	1	0	0	0	0	0	1	0	0	0	0	0	0	0	0	0	0	0	1	0	0	0	1	0	1	0	1	0	1	1	0	0	0
64.381	2	0	1	0	0	1	1	0	0	0	0	0	0	1	0	1	1	0	0	0	0	0	1	0	0	0	1	0	0	2	0	0	0	1	0	0	0	0	0	0	0	0	2	0	0	1	0	0	0
64.4905	0	0	0	0	0	0	0	1	0	1	1	0	0	0	0	0	0	0	0	1	0	0	1	0	0	0	0	0	0	1	0	0	1	0	0	0	0	0	0	0	1	0	0	0	0	0	0	0	0
64.6	1	0	0	0	0	0	1	0	0	0	0	2	1	0	0	1	0	0	0	0	0	0	0	0	0	0	0	0	1	0	0	0	0	0	0	0	0	0	0	0	0	0	0	0	0	1	1	0	1
64.7095	0	0	0	1	0	0	1	0	0	0	0	0	0	0	0	0	1	0	0	0	0	1	0	0	0	0	0	1	1	1	0	0	1	0	0	0	0	0	0	1	0	0	0	0	0	0	0	0	0
64.819	0	0	0	0	0	0	0	0	0	0	1	0	0	0	0	0	0	0	1	0	0	0	0	1	0	0	0	0	2	0	0	0	1	0	0	0	0	1	0	1	0	0	0	0	0	0	0	0	0
64.9285	1	1	0	0	0	0	0	0	0	0	0	0	0	0	1	0	0	0	0	0	0	3	0	0	0	0	1	0	1	1	0	1	0	0	0	1	0	1	0	0	1	0	0	0	0	0	1	0	0
65.038	0	0	1	0	0	0	0	1	0	0	0	0	0	0	1	0	1	0	0	0	0	0	0	0	1	0	0	0	0	1	0	1	0	0	0	0	0	0	1	0	0	0	0	0	0	0	0	1	0
65.1475	0	0	1	1	1	0	1	0	0	0	0	0	1	0	0	0	1	0	0	1	0	0	0	0	0	0	0	0	1	0	0	1	0	0	0	0	1	0	0	0	0	0	0	0	0	0	0	1	0
65.257	0	0	0	0	0	1	0	0	3	0	0	0	0	0	0	0	0	0	0	0	0	0	0	1	0	0	0	0	0	0	1	0	0	0	1	0	0	0	1	0	0	0	0	0	0	0	0	0	0
65.3665	1	0	0	0	0	0	0	0	0	1	0	0	0	0	0	1	0	0	1	0	0	0	0	0	0	0	1	0	0	0	0	0	0	0	0	0	0	0	1	0	0	0	0	0	0	0	0	0	0
65.476	0	0	1	0	0	0	1	0	0	0	0	0	0	0	0	1	0	0	0	0	0	0	0	0	0	1	0	0	0	0	1	0	0	2	0	0	0	0	0	0	0	0	0	1	0	0	0	0	0
65.5855	0	2	0	0	0	0	1	0	0	0	0	0	0	0	0	0	0	0	0	0	1	0	0	0	0	0	0	0	0	0	0	0	1	0	0	0	0	0	0	1	0	0	1	0	0	0	0	0	1
65.695	0	0	0	0	0	0	0	0	0	0	0	0	0	1	0	0	0	0	0	0	0	2	0	1	0	0	0	0	0	0	0	2	0	0	0	0	0	1	0	3	1	0	0	0	0	0	0	0	0
65.8046	0	0	0	1	0	0	0	1	0	0	0	0	0	0	0	0	0	0	0	2	1	0	0	0	0	0	0	0	1	0	0	0	0	0	0	0	0	0	0	0	0	1	1	0	0	0	1	0	0
65.9141	0	0	0	0	0	0	0	0	0	0	0	0	2	0	0	0	0	0	1	0	0	0	0	0	0	1	0	0	0	1	0	0	0	0	0	1	0	0	0	0	0	0	0	0	0	0	0	0	1
66.0236	0	0	0	0	1	0	0	0	0	0	0	0	0	1	0	0	0	0	1	0	0	1	0	0	0	0	1	0	0	0	0	1	0	1	0	0	0	0	0	0	0	1	0	0	0	1	1	0	0
66.1331	0	0	0	0	0	0	0	0	0	0	0	1	1	0	0	0	0	0	1	1	1	0	1	0	0	0	0	0	0	0	0	0	0	0	0	0	0	1	0	0	0	0	0	0	1	0	0	0	0
66.2426	0	0	1	0	1	0	0	0	0	0	0	0	0	1	1	0	0	0	0	0	1	0	0	0	0	0	0	0	1	0	0	1	0	0	1	0	0	2	0	0	0	0	0	0	0	0	0	0	0
66.3521	1	0	0	0	0	0	0	1	0	0	0	0	0	0	0	0	0	0	0	0	0	0	0	0	0	1	0	1	2	0	0	0	0	0	0	0	0	0	0	0	0	1	0	0	0	1	0	0	0
66.4616	0	0	0	1	0	1	0	0	1	0	0	0	0	0	0	0	1	0	0	0	0	0	0	0	0	1	0	0	1	0	0	0	1	0	0	1	0	0	0	0	0	2	0	1	0	0	0	0	0
66.5711	1	0	0	0	0	0	1	0	0	1	0	0	0	0	0	0	0	0	0	0	0	0	0	0	0	0	0	1	0	0	0	0	2	0	0	0	1	0	0	0	0	0	0	0	0	0	0	0	0
66.6806	1	0	0	0	0	0	0	0	1	0	0	0	0	0	0	1	0	0	0	0	1	0	0	0	0	0	0	0	0	0	0	1	0	0	0	0	0	0	0	0	0	0	0	0	0	0	1	1	1
66.7901	0	0	0	0	0	0	0	0	0	0	0	0	0	0	1	1	1	0	0	0	1	1	1	0	0	0	0	0	0	2	0	0	1	0	0	0	0	0	0	0	0	0	0	1	2	0	0	0	0
66.8996	1	0	0	1	0	0	1	0	0	0	0	0	0	0	1	1	0	0	0	0	0	1	0	0	0	0	2	0	0	0	0	0	0	0	0	0	1	0	0	0	0	1	0	0	1	1	0	1	0
67.0091	0	0	0	0	0	1	0	0	0	0	1	0	0	0	0	0	0	0	0	0	0	1	1	0	1	0	0	1	0	1	0	0	0	0	1	0	0	0	0	0	0	0	1	1	0	0	0	0	0
67.1186	0	0	0	0	0	2	0	0	0	1	0	0	0	0	1	0	0	1	0	0	0	0	1	0	1	0	0	0	0	0	0	0	0	0	0	0	0	0	0	0	0	1	0	0	1	0	0	0	0
67.2281	0	0	0	0	0	0	0	0	0	0	0	0	0	1	1	0	0	0	0	0	0	0	0	0	0	1	0	1	0	1	0	0	0	1	0	0	0	1	0	0	0	0	0	0	0	0	1	0	0
67.3376	0	0	0	1	2	0	0	0	0	0	0	0	0	0	1	0	0	0	0	0	0	0	1	0	0	0	0	0	0	1	0	0	0	0	0	0	0	0	0	0	0	0	0	0	0	0	0	0	0
67.4471	0	0	0	0	0	0	0	1	1	0	0	0	0	0	0	0	1	0	0	0	0	0	0	0	0	0	2	1	1	0	0	0	1	0	0	0	0	0	0	1	0	1	0	1	0	1	0	0	0
67.5566	0	0	0	0	0	0	0	0	0	0	0	0	0	0	0	1	0	0	0	0	0	0	0	0	0	0	0	0	0	1	0	0	0	0	0	0	0	0	0	0	0	0	0	1	0	0	0	0	0
67.6661	0	0	0	0	1	1	0	1	0	0	0	0	0	0	0	0	0	0	0	0	0	0	0	0	0	0	0	0	0	1	0	0	1	1	0	0	0	0	0	0	0	0	0	0	0	0	0	0	0
67.7756	1	0	0	1	0	0	0	0	0	0	0	0	0	0	1	1	0	0	0	0	0	0	1	0	1	0	0	0	0	0	1	0	0	0	1	0	0	0	0	0	0	0	0	0	1	0	0	0	0
67.8851	0	0	0	0	0	0	0	0	1	0	2	1	1	0	0	0	1	0	0	0	0	0	0	0	0	0	0	0	0	1	0	0	0	0	0	0	1	1	0	0	1	0	1	0	0	0	1	1	0
67.9947	0	0	1	0	0	0	0	2	0	0	0	0	0	0	1	0	0	1	1	0	0	0	0	0	0	1	0	0	1	0	1	0	0	0	1	0	1	0	0	0	0	0	0	0	0	0	0	0	1
68.1042	0	0	0	0	0	0	0	0	0	1	0	0	1	1	2	1	0	0	0	1	0	0	0	0	1	0	0	0	0	0	0	0	0	0	0	0	0	1	0	0	0	1	0	0	0	0	0	0	0
68.2137	0	2	0	0	0	0	0	0	0	0	0	0	0	0	1	0	0	0	1	0	0	0	0	0	0	0	0	0	0	0	1	2	1	0	0	1	0	0	0	0	0	0	0	0	0	0	0	0	0
68.3232	0	1	0	0	0	0	0	0	0	0	1	0	0	1	0	2	2	0	0	1	0	1	0	0	0	0	0	1	0	0	1	0	0	1	0	1	0	0	0	0	0	0	1	0	0	0	0	0	1
68.4327	0	1	0	0	0	0	1	0	0	2	2	0	0	0	0	0	0	0	0	0	0	0	1	0	0	0	0	0	0	0	0	0	0	0	0	0	1	0	0	1	0	0	0	1	0	0	0	0	0
68.5422	0	0	1	0	0	0	0	0	0	0	1	1	0	0	0	0	0	1	1	0	0	0	0	1	0	0	0	0	0	0	0	0	0	1	0	0	0	0	0	0	0	0	1	0	0	0	1	0	0
68.6517	0	0	0	0	0	1	0	0	0	1	0	0	0	0	0	1	0	0	0	0	0	0	0	0	0	1	0	0	0	0	0	0	0	0	0	0	0	1	0	0	0	0	1	0	0	0	0	0	1
68.7612	1	0	0	1	0	1	0	1	0	2	0	1	0	0	0	0	0	1	0	0	0	0	2	0	0	0	0	1	0	0	1	0	0	0	0	0	0	1	0	1	1	0	1	0	0	0	1	0	0
68.8707	0	0	0	0	0	0	1	0	0	0	0	0	0	0	0	0	0	0	1	0	0	0	0	0	0	0	0	0	0	0	0	0	0	0	0	0	0	0	0	0	0	1	0	0	0	0	0	1	1
68.9802	1	0	0	1	0	0	0	0	0	0	0	0	0	0	0	0	0	0	0	0	0	0	0	1	0	0	0	1	0	0	1	0	0	0	1	1	0	1	1	0	0	0	0	0	1	1	0	0	0
69.0897	1	0	0	0	0	0	0	0	1	1	0	0	0	0	0	0	1	0	0	0	0	0	0	0	0	0	0	1	0	0	1	0	0	0	0	0	0	0	0	1	0	0	0	0	0	1	0	0	0
69.1992	1	0	1	0	0	0	0	1	1	0	0	0	0	0	0	0	0	0	0	0	0	0	1	0	0	0	0	0	0	0	0	0	0	0	0	1	0	1	0	0	1	0	1	0	1	1	0	2	0
69.3087	1	0	0	0	1	0	0	1	0	0	0	0	1	0	0	0	0	0	2	1	0	0	1	0	1	0	0	0	0	0	0	0	1	0	0	0	0	0	0	0	0	0	1	0	0	0	0	0	1
69.4182	1	1	0	0	0	0	0	0	0	0	1	0	0	0	0	0	0	0	0	0	1	0	0	0	0	0	0	1	0	0	0	0	0	1	0	0	0	0	0	1	0	0	0	1	0	0	0	0	0
69.5277	0	1	0	0	1	0	0	0	0	0	2	0	0	0	1	0	0	0	0	0	1	0	0	0	0	0	0	0	1	0	0	0	0	0	0	0	0	0	1	0	0	0	0	0	0	0	0	0	0
69.6372	0	0	0	0	0	1	0	0	0	0	0	0	0	0	1	0	0	0	0	0	0	0	0	0	1	0	0	1	0	0	0	0	0	0	1	0	0	0	0	0	0	0	1	1	0	0	0	0	0
69.7467	0	0	0	0	0	0	0	0	0	0	0	0	0	0	0	0	0	0	0	0	0	0	0	1	0	0	0	0	0	0	0	0	1	1	0	0	0	0	0	1	0	0	2	0	0	1	0	0	0
69.8562	0	0	0	0	0	0	1	1	0	0	0	0	1	0	0	0	1	0	1	0	0	0	1	0	0	0	0	1	0	0	0	0	0	0	1	0	0	0	1	0	0	0	1	1	0	0	0	0	0
69.9657	0	1	0	1	0	0	0	0	1	0	0	0	1	0	0	0	1	0	0	0	0	0	1	0	0	0	1	0	0	0	1	0	0	0	0	0	0	0	1	2	0	1	0	1	0	0	2	0	0
70.0752	0	1	0	0	0	0	0	1	0	0	0	0	0	1	0	1	2	0	0	0	0	0	0	2	0	1	0	0	0	1	0	0	0	0	0	0	0	1	0	0	0	0	0	0	0	0	0	0	0
70.1848	0	0	0	0	0	0	0	0	0	0	2	0	0	0	0	0	0	0	0	0	1	0	0	0	0	0	0	1	0	0	0	0	0	0	0	1	1	0	0	0	0	0	0	0	0	0	0	0	1
70.2943	0	0	0	0	0	0	0	0	0	0	0	1	0	0	0	0	0	0	0	0	0	0	0	0	0	0	0	1	1	0	0	0	0	0	0	0	0	0	0	1	0	0	0	1	0	1	1	1	0
70.4038	1	0	0	0	0	0	0	1	0	0	0	0	0	0	0	0	0	1	0	0	0	1	0	0	0	0	0	0	0	0	0	2	1	1	0	0	0	0	0	0	0	0	0	0	1	1	1	0	0
70.5133	0	0	0	0	0	0	0	1	0	0	0	0	0	0	0	0	0	0	0	0	0	0	1	0	0	0	0	0	0	0	0	0	0	0	0	0	0	0	0	0	0	0	0	0	0	0	0	0	3
70.6228	0	0	0	1	0	0	0	0	0	0	0	0	0	0	0	1	0	1	0	0	1	0	0	0	0	0	0	0	0	1	0	0	0	0	1	0	1	0	0	0	0	0	0	0	0	1	0	0	0
70.7323	0	0	0	1	0	0	0	0	0	0	0	0	0	1	0	0	0	0	0	1	0	0	0	1	0	0	0	0	0	0	0	0	0	0	0	0	0	0	0	1	0	0	1	0	0	0	0	0	1
70.8418	0	0	1	0	0	0	0	0	0	0	0	0	0	0	0	0	0	0	0	0	0	0	0	2	0	0	0	1	0	0	0	0	0	0	0	0	0	0	0	0	1	0	0	0	0	0	0	0	0
70.9513	0	1	0	0	0	0	0	0	1	0	1	0	0	0	0	0	0	1	0	0	0	0	0	1	0	1	1	0	1	0	0	0	0	0	0	0	1	0	0	0	1	0	0	0	0	1	0	0	0
71.0608	0	0	0	0	0	0	0	1	0	0	0	0	0	1	1	0	0	0	0	0	0	0	0	1	1	1	0	0	0	0	0	0	0	0	0	1	0	0	1	0	0	0	0	0	0	0	0	0	0
71.1703	0	0	1	0	0	0	0	0	0	0	1	0	0	0	0	0	1	0	0	0	1	0	0	0	0	0	0	0	0	0	0	0	0	0	0	0	0	2	1	0	1	0	0	1	0	1	0	0	0
71.2798	0	1	0	0	1	0	0	0	0	0	0	0	1	0	0	0	0	1	0	1	0	1	0	0	0	2	0	1	0	0	0	0	0	0	0	0	1	0	1	0	0	1	1	0	0	0	0	0	0
71.3893	0	0	0	0	0	0	0	1	0	0	0	0	0	0	1	0	0	0	0	0	1	0	0	0	0	0	0	0	0	1	0	0	0	0	0	0	1	0	0	0	0	0	0	0	0	0	0	0	0
71.4988	0	1	0	0	0	0	0	0	0	0	0	0	1	1	0	1	0	0	0	0	1	0	0	0	2	0	0	0	0	1	1	0	0	0	0	1	0	0	0	1	1	0	0	0	1	0	2	0	0
71.6083	0	0	0	0	1	0	0	0	1	0	0	0	0	0	0	0	0	0	0	0	1	0	1	0	0	0	0	0	0	1	0	0	0	0	1	0	0	1	0	0	0	0	0	0	0	0	0	0	0
71.7178	0	0	1	0	0	0	0	1	1	0	0	1	0	0	0	0	0	0	0	1	1	0	0	0	0	0	0	0	0	0	0	0	0	0	0	0	0	0	0	0	0	0	1	0	0	0	0	0	0
71.8273	0	0	0	0	1	0	0	0	0	0	0	1	0	0	0	0	1	0	0	0	0	0	0	0	1	0	0	0	0	0	0	0	0	0	1	0	1	0	0	0	1	0	0	1	0	1	0	0	0
71.9368	1	0	0	0	0	0	0	0	1	0	1	0	0	2	0	0	0	0	0	0	0	0	0	2	0	0	0	0	0	0	0	0	0	0	0	0	1	0	0	0	0	0	0	1	0	0	0	0	0
72.0463	0	0	0	0	0	0	0	0	0	0	0	1	0	0	1	0	0	1	1	0	0	0	0	0	0	0	0	0	0	0	0	0	1	0	0	0	0	0	0	0	0	0	0	0	0	0	0	1	0
72.1558	0	0	0	0	0	0	1	0	0	0	0	0	0	0	1	1	1	0	0	0	0	0	0	0	0	0	1	0	1	0	0	0	0	0	0	0	0	0	0	0	0	0	0	0	0	0	1	1	0
72.2653	0	0	0	0	0	0	0	0	0	0	0	0	0	0	0	0	0	0	0	0	1	1	0	0	0	0	0	0	1	0	0	1	0	0	0	0	0	0	0	1	0	0	0	0	1	0	0	0	0
72.3748	0	0	0	0	0	0	0	1	1	0	0	0	0	0	0	1	0	1	0	0	0	1	0	1	1	0	1	0	1	0	2	0	0	0	1	0	0	0	0	0	0	0	0	0	0	0	0	1	0
72.4844	0	0	0	0	0	0	0	0	0	0	0	1	0	0	0	0	0	0	2	0	1	0	0	0	0	0	0	0	0	0	1	0	0	0	0	0	0	0	0	0	0	0	1	0	0	1	0	0	0
72.5939	0	0	0	0	0	0	0	0	0	0	0	0	0	0	0	0	1	1	0	0	0	0	0	1	1	1	0	0	0	0	1	0	0	0	0	0	0	0	0	0	0	0	1	0	0	0	0	0	0
72.7034	0	0	1	1	0	0	1	1	0	0	1	0	0	0	0	0	0	1	0	0	0	1	1	0	1	0	0	0	0	0	0	0	0	0	0	0	0	1	1	0	0	0	1	0	1	0	0	0	0
72.8129	0	0	0	0	0	0	0	0	0	0	0	0	0	0	1	1	0	0	0	0	0	0	0	0	0	0	0	1	0	1	0	0	0	0	0	0	2	0	0	0	0	0	0	2	0	0	0	1	0
72.9224	0	0	1	0	0	0	0	0	0	0	0	0	0	0	0	0	0	0	0	0	0	0	0	0	0	0	0	0	0	0	0	0	0	0	1	0	0	0	0	0	0	0	0	0	0	1	0	0	0
73.0319	0	0	1	0	0	1	1	0	0	0	0	0	0	1	0	0	0	0	1	0	0	0	0	1	0	0	0	0	0	0	0	0	0	0	0	0	0	0	0	0	0	0	0	0	1	0	0	0	0
73.1414	1	0	0	0	0	0	0	0	0	1	1	0	0	0	0	1	0	0	1	0	0	1	0	0	0	0	0	1	0	0	0	1	0	0	0	1	0	0	0	0	0	0	0	0	2	0	0	0	0
73.2509	0	0	0	0	0	0	0	0	0	0	0	0	0	0	0	0	0	0	0	1	1	0	0	0	0	1	0	1	0	0	0	1	0	1	0	0	0	0	0	0	0	0	0	0	0	0	0	0	1
73.3604	0	0	0	0	0	0	0	0	0	0	0	0	0	0	0	1	0	0	2	0	0	2	0	0	1	0	0	0	0	0	0	0	0	0	0	0	0	0	0	0	0	0	1	0	1	0	0	0	0
73.4699	0	0	0	0	0	0	1	0	0	0	1	0	0	0	0	0	0	0	0	0	0	0	0	1	1	0	1	1	0	0	0	0	0	1	0	1	0	1	0	1	0	0	0	0	0	1	0	0	0
73.5794	1	0	0	0	0	0	0	0	0	0	0	0	0	0	0	0	0	1	0	0	1	0	0	0	0	0	0	0	0	0	1	0	0	0	0	1	0	1	0	0	0	0	1	1	0	0	0	0	0
73.6889	0	0	0	0	0	1	0	0	0	0	0	0	0	0	0	1	1	0	0	0	0	0	1	0	0	1	0	1	0	0	1	1	0	0	0	0	0	1	0	1	0	2	1	0	1	0	1	0	0
73.7984	0	0	0	0	0	0	0	0	0	0	0	0	0	0	1	1	0	0	1	0	1	0	0	0	0	0	0	0	0	0	0	0	1	0	0	0	0	0	0	0	1	0	0	0	0	1	0	0	0
73.9079	0	0	0	0	0	0	0	0	0	0	1	0	0	0	0	0	0	0	0	0	0	0	0	0	0	0	0	0	1	0	0	0	0	0	0	0	0	0	0	0	0	0	0	0	0	0	1	0	0
74.0174	0	0	0	0	0	1	0	0	0	0	0	1	0	0	0	0	0	0	0	1	0	0	0	0	0	0	0	0	2	0	1	1	1	0	0	0	0	0	1	0	0	0	1	0	0	2	0	0	1
74.1269	0	0	0	0	0	0	0	0	0	0	0	1	0	1	0	0	1	0	0	0	0	0	0	0	0	0	0	0	1	0	0	0	0	0	0	0	0	0	0	0	0	0	0	0	0	1	0	0	0
74.2364	0	0	0	0	0	1	1	0	0	1	1	0	0	1	1	1	0	0	0	1	0	1	0	0	0	0	0	1	0	0	0	0	1	0	0	0	0	0	1	0	0	0	0	0	1	0	0	0	0
74.3459	0	0	0	0	0	0	0	1	0	0	0	0	0	1	0	0	0	0	0	0	0	0	0	0	0	1	0	0	0	0	0	1	0	0	0	0	0	0	0	0	0	0	1	0	0	0	0	0	0
74.4554	1	0	0	0	0	1	0	1	1	0	0	0	0	0	0	0	0	0	0	1	0	0	0	0	0	0	0	0	0	0	0	0	1	0	0	0	0	0	0	0	0	0	0	1	0	0	0	0	1
74.5649	0	0	0	0	0	0	0	0	0	1	0	0	0	2	0	0	1	0	0	0	0	0	1	0	0	0	1	0	0	1	0	0	2	0	0	2	0	0	0	1	0	0	0	0	0	0	1	0	0
74.6745	0	0	0	0	0	1	0	0	0	0	0	0	0	0	0	0	1	0	0	1	0	0	1	0	0	0	0	0	0	0	0	0	1	1	0	0	0	1	0	0	0	1	1	0	0	0	0	2	1
74.784	0	1	0	0	0	0	0	0	0	0	0	0	1	0	0	0	0	0	0	0	0	0	0	0	0	0	0	0	1	0	0	0	1	1	0	0	0	1	0	0	0	0	0	0	0	0	0	1	0
74.8935	1	0	0	0	0	0	0	0	2	0	1	0	0	0	1	3	0	1	0	1	1	0	1	0	1	0	0	0	0	0	1	1	0	0	0	0	0	0	1	0	0	0	0	0	0	0	1	0	0
75.003	0	0	0	0	0	0	0	0	0	0	0	0	0	0	0	0	0	0	0	1	1	0	0	0	0	0	0	0	0	0	0	0	0	1	0	0	0	0	0	0	0	0	0	1	1	0	0	0	0
75.1125	0	0	0	0	0	0	1	0	0	0	1	0	0	0	0	1	0	0	0	1	0	0	0	0	0	0	0	0	0	0	0	0	0	1	0	0	0	0	0	0	0	0	0	0	0	0	0	0	1
75.222	1	0	0	0	0	0	0	0	0	0	0	0	0	0	0	0	0	0	0	0	0	0	0	0	0	0	0	0	0	0	0	0	0	0	0	0	0	0	0	0	0	0	0	0	0	0	0	0	1
75.3315	0	0	0	0	0	0	0	0	0	0	0	0	0	0	0	0	0	0	0	0	0	0	0	0	0	0	0	0	0	1	0	0	0	0	1	0	0	0	0	0	1	1	2	0	0	0	0	0	0
75.441	0	0	0	1	0	1	0	0	0	0	0	0	0	0	0	0	1	1	0	0	1	0	1	0	0	0	0	0	1	0	1	0	0	0	0	1	0	0	0	1	0	0	1	0	0	0	0	0	0
75.5505	0	0	0	1	0	0	0	0	1	1	0	0	0	0	0	0	0	0	1	0	0	0	0	0	0	0	1	0	0	0	0	0	0	1	0	0	0	0	0	0	0	0	1	0	0	0	0	0	0
75.66	0	0	0	0	1	0	0	0	0	0	1	0	0	0	0	0	0	0	0	0	0	0	1	0	0	0	1	0	0	0	0	0	0	0	0	1	1	0	0	0	0	0	0	0	0	2	0	0	1
75.7695	0	0	0	0	0	0	1	0	0	0	0	0	1	1	0	1	1	0	1	1	0	0	0	0	2	0	0	0	0	0	0	1	1	0	0	0	0	0	0	0	0	0	0	0	0	0	1	2	0
75.879	0	0	0	1	0	0	1	0	0	0	0	1	0	0	0	0	0	1	0	1	0	0	0	0	0	0	0	1	0	0	0	0	0	0	1	0	0	0	1	0	0	0	1	1	1	0	1	0	0
75.9885	0	1	0	0	0	0	0	1	0	0	0	0	0	1	0	0	0	0	0	0	1	0	0	0	0	0	0	0	0	1	0	0	0	0	0	1	0	0	0	0	0	0	1	1	0	0	0	0	0
76.098	0	0	0	0	0	0	0	0	0	0	0	0	0	0	0	0	0	0	0	0	0	0	0	0	0	0	0	0	1	0	0	0	0	1	1	0	0	0	0	1	0	1	0	0	0	2	0	1	0
76.2075	1	0	0	0	0	0	0	0	1	0	0	0	0	0	0	0	0	0	0	0	0	0	0	0	1	0	0	0	1	0	1	0	0	0	0	1	1	0	1	0	0	1	0	0	0	0	1	0	0
76.317	0	1	0	0	0	0	0	0	0	0	0	0	0	0	0	0	0	0	0	0	0	0	1	0	0	0	0	1	0	0	0	0	1	0	0	0	0	0	0	0	0	0	0	0	0	0	1	1	0
76.4265	0	1	0	0	1	0	0	0	0	0	0	0	1	0	0	0	0	0	0	2	0	0	0	0	0	0	0	0	0	0	0	0	0	0	1	1	0	0	1	0	0	0	1	0	0	1	0	0	0
76.536	0	0	1	0	0	0	0	0	0	0	0	0	0	0	0	1	1	1	0	1	1	0	0	0	0	0	0	0	0	0	0	0	0	0	0	1	0	1	0	0	0	1	1	0	0	0	0	0	0
76.6456	0	0	0	0	0	0	0	0	0	0	0	0	0	0	0	1	0	0	0	0	0	0	0	1	0	2	0	0	1	1	0	0	0	0	1	1	0	0	0	0	0	0	0	0	0	0	0	0	0
76.755	0	0	0	0	0	0	0	0	0	0	1	0	0	0	2	0	0	0	0	0	0	0	0	0	0	0	0	0	0	0	0	0	0	1	0	1	0	1	0	0	1	0	0	0	0	0	0	1	0
76.8646	0	0	0	0	0	0	0	2	0	0	0	0	1	0	0	0	0	0	0	0	0	0	0	0	0	0	0	0	0	0	0	0	0	0	0	0	0	0	1	0	0	0	0	0	0	0	0	0	0
76.9741	0	0	0	1	0	0	0	0	0	0	0	0	0	0	0	0	0	0	0	0	0	1	0	0	0	0	0	1	0	0	0	0	0	0	0	0	0	1	0	0	0	0	0	1	0	0	0	0	0
77.0836	0	0	0	0	0	0	1	0	0	1	0	0	0	0	0	1	0	0	0	0	0	0	1	0	0	0	0	0	1	0	0	0	0	0	0	0	0	0	0	0	0	0	0	0	0	1	0	0	0
77.1931	0	0	0	0	1	1	0	0	0	0	0	0	0	0	0	0	0	0	1	1	0	0	0	0	0	0	0	0	1	0	0	0	0	0	0	0	0	1	0	0	0	0	0	0	0	1	1	0	0
77.3026	0	0	0	0	0	0	0	0	0	0	0	0	1	0	0	0	0	0	1	0	0	0	0	0	2	0	0	0	2	0	0	1	0	0	1	0	0	0	0	0	0	0	0	0	1	0	2	0	0
77.4121	0	0	0	0	0	0	0	1	0	0	0	0	0	0	0	0	1	0	1	0	0	0	0	0	0	0	0	0	0	0	0	0	0	0	0	0	1	0	0	0	0	0	1	1	0	0	0	0	0
77.5216	0	0	0	1	0	0	0	1	0	2	0	0	1	0	1	0	0	1	0	0	0	0	1	0	1	0	0	0	1	0	0	0	0	0	0	0	0	0	0	0	0	0	0	0	0	0	0	1	0
77.6311	0	0	0	0	0	0	0	0	0	0	1	0	0	0	0	0	0	0	0	0	0	0	0	0	0	0	0	0	0	0	0	0	0	0	0	2	0	0	0	0	0	0	0	0	0	0	0	1	0
77.7406	0	0	1	0	0	0	0	0	0	0	0	0	1	0	0	1	0	0	0	0	0	0	0	0	0	0	0	0	0	0	0	0	0	0	0	0	0	0	0	0	0	0	0	0	0	0	1	0	0
77.8501	0	0	0	0	0	1	1	0	0	0	0	0	0	0	0	1	0	0	0	0	0	0	0	0	1	1	0	0	0	0	0	1	0	0	0	0	0	0	0	0	0	1	0	0	0	0	0	0	0
77.9596	0	0	0	0	0	1	0	0	0	0	0	0	0	0	0	0	0	0	0	0	0	0	1	0	0	0	0	0	0	0	0	0	0	0	1	0	0	0	0	1	1	0	0	0	1	0	0	0	0
78.0691	0	0	0	0	0	0	1	0	0	0	0	0	0	0	1	0	0	1	0	0	0	0	0	0	0	0	0	0	0	0	0	0	0	0	0	0	0	0	0	0	0	0	0	1	0	0	0	1	1
78.1786	0	0	0	0	0	0	0	1	0	0	2	0	0	0	0	0	0	0	0	0	1	0	0	0	0	0	0	0	0	0	0	1	0	1	0	0	0	0	1	0	0	0	0	0	0	1	0	0	0
78.2881	0	0	0	0	0	0	2	0	0	0	0	0	0	0	0	0	0	0	0	0	1	1	0	0	1	0	0	0	0	0	0	0	0	0	0	0	0	0	1	0	0	0	0	0	0	0	0	0	0
78.3976	1	1	0	0	0	0	1	0	0	0	1	0	0	0	0	1	0	0	0	0	0	1	0	0	0	0	0	0	0	0	0	0	1	0	0	0	0	1	0	0	0	1	0	1	0	0	0	0	0
78.5071	0	0	0	0	0	0	1	0	1	0	0	0	0	0	0	0	0	0	0	1	0	0	0	0	0	1	0	0	0	1	1	2	1	0	0	0	0	0	0	0	1	0	0	0	0	0	0	0	0
78.6166	0	0	0	0	0	0	0	0	0	0	0	1	1	0	0	0	0	0	0	0	1	0	1	1	0	0	2	0	1	0	1	0	1	0	0	0	0	0	0	1	0	0	1	0	0	0	0	0	0
78.7261	0	0	0	0	0	2	1	1	0	0	0	0	0	1	2	0	0	0	0	2	0	0	0	0	1	0	0	0	0	0	2	0	0	1	0	1	0	0	1	0	0	1	0	1	0	0	1	0	0
78.8357	0	0	0	0	0	0	0	1	0	0	0	0	1	0	0	0	0	0	0	0	0	0	0	0	0	0	0	0	0	0	0	1	1	0	0	0	0	0	0	0	0	0	1	1	0	1	0	0	0
78.9451	0	0	0	0	1	0	0	0	0	0	0	0	0	0	0	0	1	0	0	0	0	0	0	0	0	0	0	1	0	0	0	1	0	1	0	0	1	0	0	0	1	0	0	0	0	0	0	0	0
79.0547	0	0	0	0	0	0	0	0	0	0	0	0	0	0	0	0	0	0	0	0	0	1	0	0	0	0	0	0	1	0	0	1	0	0	0	0	0	1	0	0	1	0	0	0	0	0	0	0	0
79.1642	0	0	0	0	2	0	0	0	0	0	0	0	0	0	1	0	1	0	1	0	0	0	1	0	0	0	0	0	0	1	0	1	0	0	0	1	2	0	0	0	0	1	0	0	0	0	0	0	0
79.2737	1	0	0	1	0	0	0	0	1	0	0	0	0	0	0	0	0	0	0	0	0	1	0	1	0	1	0	0	0	0	0	0	0	0	1	0	0	0	0	0	0	1	0	0	0	1	1	0	0
79.3832	0	0	0	0	0	0	0	1	0	0	0	0	0	0	0	0	1	0	0	0	0	0	0	0	0	0	0	0	0	1	0	2	0	0	0	0	0	0	0	0	0	0	0	0	0	2	0	1	1
79.4927	0	0	0	0	0	0	0	0	0	1	0	0	1	1	0	0	0	0	0	0	0	0	0	0	0	0	0	0	1	0	0	0	0	0	0	0	1	0	1	0	1	0	1	0	0	0	0	0	0
79.6022	0	0	0	0	0	0	0	0	0	0	0	1	0	0	0	0	0	0	0	0	0	1	0	1	0	1	1	0	0	0	0	0	1	0	0	0	0	0	0	0	0	0	0	0	0	0	0	0	0
79.7117	0	0	1	0	0	0	1	0	0	0	0	0	0	0	0	0	0	0	1	0	0	1	0	0	0	1	0	0	0	0	0	0	0	0	0	1	1	0	0	0	0	0	0	0	0	0	0	0	1
79.8212	0	0	1	1	0	0	0	0	0	1	0	0	0	0	0	0	0	0	1	0	0	0	0	1	0	0	0	0	0	1	0	0	0	0	0	0	0	1	0	0	0	0	0	0	0	0	1	0	0
79.9307	0	0	0	0	0	0	0	0	0	0	0	0	0	0	1	0	1	0	0	0	1	0	0	0	0	0	0	0	0	0	0	0	0	1	1	1	1	0	0	0	0	0	0	0	0	0	0	0	0
80.0402	0	1	0	0	0	0	0	0	0	0	1	0	0	0	0	0	1	0	0	0	0	0	1	1	0	0	0	0	1	0	0	1	0	0	0	0	0	0	0	0	0	0	0	0	0	0	1	0	0
80.1497	0	0	0	0	0	0	0	0	0	0	0	0	0	1	1	0	0	1	0	0	1	0	0	0	0	1	0	0	0	0	0	0	0	1	0	0	0	0	0	0	0	0	0	0	0	1	0	0	0
80.2592	0	0	0	0	0	0	0	0	0	0	1	2	0	0	0	0	0	0	0	0	0	0	0	0	0	0	0	0	0	0	0	1	0	1	0	0	0	0	0	0	0	0	1	1	0	2	0	0	0
80.3687	0	0	0	0	1	1	0	1	0	0	0	1	0	0	0	0	0	1	0	0	0	0	0	1	0	1	0	0	1	0	0	0	2	1	0	0	0	0	1	0	0	0	0	0	0	0	1	0	1
80.4782	0	0	0	0	0	0	1	1	0	1	0	0	0	0	1	1	0	0	0	0	0	0	0	1	0	0	0	0	0	0	0	0	0	0	0	1	1	0	0	0	0	0	0	1	0	0	0	0	0
80.5877	0	1	0	0	0	0	0	0	0	2	0	0	1	0	0	0	0	0	0	0	0	0	0	0	0	0	0	0	0	0	0	1	0	0	0	0	0	0	0	0	0	0	0	0	0	0	0	1	1
80.6972	0	0	0	1	0	0	0	0	0	0	0	0	0	0	1	0	0	0	0	0	0	0	0	0	0	0	0	0	0	0	0	0	0	0	0	0	0	0	0	0	0	0	0	1	0	0	0	0	0
80.8067	0	0	0	0	0	0	0	0	0	1	0	1	1	0	1	0	0	0	0	0	0	0	0	0	0	0	0	0	0	1	0	0	0	0	0	0	0	0	0	0	0	0	0	0	0	0	0	2	0
80.9162	0	1	0	1	1	0	0	0	0	0	1	0	1	0	0	1	0	0	0	0	0	0	0	0	2	0	1	0	0	0	0	0	0	0	0	1	0	0	0	0	0	0	0	0	0	0	0	0	0
81.0257	0	0	0	0	0	2	0	0	0	1	0	0	0	0	0	0	1	1	0	0	0	1	0	0	1	0	0	0	1	0	0	0	0	0	0	0	0	0	0	0	0	1	0	1	0	0	0	0	0
81.1352	0	0	0	1	0	0	0	1	0	0	0	1	1	0	0	0	0	0	0	0	0	0	0	0	0	0	0	0	0	0	0	1	1	0	0	0	0	0	0	0	0	0	0	0	0	0	0	0	0
81.2447	1	1	0	0	0	0	0	0	0	0	0	0	0	0	0	1	0	0	1	0	0	0	0	0	0	0	0	0	0	0	0	0	0	0	0	0	1	0	0	0	0	0	0	1	0	0	1	0	1
81.3543	0	0	1	0	1	0	0	0	1	0	0	0	0	0	0	0	0	0	0	0	0	0	0	1	1	0	0	0	0	0	0	0	0	0	0	0	0	0	1	0	0	0	0	0	0	0	0	1	1
81.4638	0	1	1	0	0	0	0	0	0	0	1	0	0	0	0	1	0	1	0	0	0	0	0	1	0	0	0	1	0	0	0	0	0	0	1	1	0	0	1	0	0	0	1	0	0	0	0	0	0
81.5733	0	0	1	0	0	0	2	0	0	1	0	0	0	0	0	0	0	0	1	0	0	0	0	0	1	0	0	0	0	0	1	0	2	1	0	0	0	0	1	0	0	0	0	0	0	0	0	0	0
81.6828	0	0	0	0	0	0	1	0	0	0	1	0	0	0	0	0	0	0	0	1	0	0	0	1	0	0	0	0	0	0	0	0	0	0	0	0	0	0	1	0	0	0	0	0	0	2	0	0	0
81.7923	0	0	0	0	0	0	0	0	0	1	0	0	1	0	0	0	0	0	0	0	0	1	0	0	0	0	0	0	0	0	1	0	0	0	1	0	1	0	2	0	0	0	0	0	0	0	0	0	0
81.9018	0	2	0	0	0	0	0	0	1	0	0	1	0	0	0	0	1	0	0	0	0	1	0	0	0	0	0	0	0	0	0	0	0	0	1	0	0	0	0	0	0	0	0	0	1	0	0	1	0
82.0113	0	0	0	0	0	0	0	0	0	0	1	1	0	0	0	0	0	0	0	1	0	1	1	0	0	1	0	0	1	0	0	0	0	1	0	0	0	0	0	0	0	0	0	1	0	0	0	1	0
82.1208	0	0	0	1	0	0	0	0	0	0	0	0	0	0	1	0	0	0	0	0	0	0	0	0	0	0	0	0	0	1	0	0	1	1	1	0	0	1	0	0	0	0	0	0	0	0	0	1	1
82.2303	0	0	0	0	1	1	0	0	0	1	0	0	0	0	0	1	0	0	0	0	0	0	0	0	0	0	0	0	0	0	1	1	0	0	0	0	0	2	0	0	0	0	0	0	0	0	0	0	0
82.3398	0	1	0	0	0	0	0	0	0	0	0	0	0	0	0	0	0	0	0	0	0	0	0	0	0	0	0	0	0	0	0	0	0	0	0	0	0	0	0	0	0	0	1	0	1	0	1	0	0
82.4493	0	0	0	1	0	0	1	0	0	0	1	0	0	0	0	0	1	0	0	1	1	0	0	0	0	0	0	0	0	1	0	0	0	0	0	0	0	1	1	0	0	0	0	0	0	0	1	0	0
82.5588	0	0	0	0	0	0	0	0	0	1	0	0	0	1	0	0	0	1	0	0	0	0	0	0	1	1	0	0	1	0	0	0	0	0	0	0	0	0	0	0	0	0	0	1	0	0	0	0	0
82.6683	0	0	0	0	0	0	1	0	0	0	1	0	0	1	0	0	0	0	1	0	0	0	0	0	0	0	0	0	1	0	1	1	0	0	0	1	1	1	0	0	0	1	0	1	0	0	0	0	0
82.7778	1	0	0	0	0	1	0	0	0	0	0	0	0	0	0	0	0	0	0	0	0	0	1	0	0	0	1	0	0	0	0	1	0	1	1	0	0	0	0	0	0	1	0	0	0	0	0	0	0
82.8873	1	0	0	0	0	0	0	0	0	0	0	0	0	0	0	1	0	0	0	0	0	0	0	0	0	0	0	0	0	0	0	2	1	1	0	0	0	0	0	0	0	0	1	0	1	1	0	1	1
82.9968	1	0	0	1	0	0	0	0	0	0	0	0	0	0	0	0	0	0	0	0	1	1	0	0	0	0	1	1	0	1	0	0	0	1	0	0	0	0	0	0	0	0	0	0	0	0	0	0	0
83.1063	1	0	1	0	0	0	0	0	0	0	0	0	0	0	0	0	1	0	0	0	0	0	0	0	0	0	0	0	0	1	0	1	0	0	0	0	0	0	0	0	1	0	0	0	0	0	0	0	0
83.2158	0	0	0	0	0	0	0	0	0	0	0	0	1	0	0	0	0	0	0	0	0	0	0	0	1	0	0	0	0	0	0	0	0	0	0	0	2	1	0	1	0	1	0	1	0	0	0	0	1
83.3254	0	1	0	1	0	0	0	1	0	0	0	0	0	0	0	0	0	0	0	0	0	0	0	0	0	0	1	0	0	0	0	1	0	0	0	0	0	0	0	0	1	0	1	0	1	0	0	0	0
83.4348	0	0	0	0	0	0	0	0	0	0	0	0	1	0	1	0	0	0	0	0	0	0	0	0	0	0	0	1	0	0	0	1	0	2	0	0	1	0	1	0	0	0	0	0	1	0	0	0	1
83.5444	0	0	0	1	0	0	0	1	1	0	0	0	0	0	0	0	1	0	1	0	1	0	0	0	0	0	0	1	2	0	0	0	0	0	0	0	0	0	0	0	1	0	0	0	0	0	0	0	0
83.6539	0	0	0	1	0	0	0	0	0	0	2	0	0	0	0	0	0	0	0	0	0	0	0	1	0	0	0	0	1	0	0	0	0	0	0	0	0	0	0	0	0	0	0	1	0	1	0	0	0
83.7634	0	0	0	0	0	0	0	0	0	0	0	1	0	0	2	0	0	0	1	1	0	0	1	1	0	0	0	1	2	0	0	0	0	0	0	0	0	0	1	0	0	0	0	0	0	1	0	0	0
83.8729	1	0	1	0	0	0	0	0	0	0	0	0	0	0	0	0	1	0	0	0	0	0	1	0	0	1	0	0	0	1	0	0	0	0	0	0	0	0	0	0	1	0	0	0	0	0	1	0	0
83.9824	0	0	1	0	0	1	0	0	0	0	0	0	0	0	0	0	0	0	0	1	0	0	0	0	0	0	0	0	0	2	0	0	0	0	0	0	2	0	0	0	0	0	0	0	0	0	1	0	0
84.0919	0	0	0	0	0	0	0	0	0	0	0	1	0	0	0	1	0	0	0	1	0	0	0	0	0	0	0	0	1	0	1	0	1	0	0	0	1	0	0	0	1	1	0	0	1	0	0	0	0
84.2014	0	1	0	0	0	1	0	1	0	1	0	0	0	0	0	0	0	0	0	0	0	0	0	0	1	2	1	0	1	0	0	1	0	0	0	0	1	0	0	0	0	0	0	0	0	0	0	0	0
84.3109	0	0	2	0	0	1	0	0	0	0	1	1	0	1	0	0	0	0	0	0	0	1	0	0	0	0	0	0	0	1	0	0	0	0	0	0	0	1	0	0	1	0	0	0	0	0	0	1	0
84.4204	0	0	0	0	0	0	0	1	0	0	0	0	0	0	0	0	0	0	0	0	0	0	0	0	0	0	0	0	0	1	1	0	0	0	0	0	0	0	0	0	1	0	0	0	0	0	0	0	0
84.5299	0	0	0	0	0	0	0	0	1	0	0	0	1	0	0	0	0	0	1	0	0	0	0	0	1	0	0	0	0	0	0	0	0	0	0	0	0	1	1	0	0	2	0	0	0	0	0	1	0
84.6394	0	0	0	0	0	0	0	0	0	0	0	0	0	0	0	1	0	0	1	0	0	0	0	0	1	0	0	0	0	0	0	0	0	0	0	0	0	0	0	0	0	0	0	0	0	0	0	1	0
84.7489	0	0	0	0	0	0	0	1	0	0	0	1	0	0	0	0	0	0	0	0	0	2	0	0	0	0	0	0	1	0	0	0	0	0	1	0	0	0	0	0	0	1	0	0	1	1	1	0	0
84.8584	1	0	0	1	0	0	0	0	0	0	0	0	0	1	1	0	0	1	0	0	0	0	0	0	3	0	0	1	0	1	0	1	0	1	0	0	1	0	0	0	0	1	0	0	1	0	2	0	0
84.9679	1	0	1	0	0	0	0	0	0	0	0	0	0	0	0	0	0	0	1	0	1	0	0	0	0	0	0	0	0	0	0	0	0	0	0	0	0	0	0	0	0	0	0	0	0	1	0	0	0
85.0774	0	0	0	0	0	0	0	1	1	0	0	1	0	0	0	0	0	0	0	1	1	0	0	0	0	0	0	0	0	0	0	0	1	0	0	2	1	0	0	0	0	0	0	0	0	0	0	0	0
85.1869	0	0	0	0	0	0	0	0	1	0	0	1	1	0	0	0	1	0	0	0	0	0	0	0	0	0	1	0	0	0	0	0	0	0	0	1	0	1	0	1	0	2	0	0	0	0	0	0	2
85.2964	0	1	0	0	1	0	0	0	0	0	0	0	0	0	0	0	0	0	0	0	0	0	0	0	0	1	0	0	0	0	0	0	0	0	0	0	0	0	0	1	0	0	0	0	0	0	0	0	0
85.4059	0	0	0	0	0	0	0	0	0	0	0	0	0	0	1	0	0	0	0	0	0	0	0	1	0	0	0	0	1	2	0	0	0	0	0	0	0	1	0	0	0	0	0	0	0	1	0	0	0
85.5155	0	0	1	0	0	0	0	1	0	0	0	0	0	0	0	0	0	0	0	0	0	0	1	0	0	0	0	0	1	0	0	1	0	0	0	1	0	0	0	0	1	0	0	0	0	0	1	0	0
85.6249	0	0	0	0	1	0	0	0	0	0	0	0	0	0	0	0	0	0	0	0	0	0	0	0	0	0	0	0	0	0	0	0	0	0	0	0	0	0	0	0	0	0	0	0	0	0	0	0	0
85.7345	1	0	0	0	0	0	0	0	0	1	0	0	0	2	0	0	0	1	1	0	1	0	0	0	0	0	0	0	0	0	0	0	0	0	0	0	0	0	0	0	0	1	0	1	0	0	0	0	0
85.844	0	0	0	1	0	0	0	0	0	0	0	0	0	0	0	0	0	0	1	0	1	0	0	0	0	0	0	0	0	0	2	2	0	1	0	0	0	0	0	0	0	0	0	0	0	0	0	0	0
85.9535	0	2	0	1	1	0	1	0	0	0	1	1	0	0	0	0	0	0	0	0	0	0	0	0	0	0	0	0	0	0	0	0	0	0	1	0	0	0	0	0	0	0	0	1	0	0	0	0	0
86.063	0	0	0	0	0	1	0	0	0	0	0	0	1	0	0	1	0	0	0	0	0	0	1	0	1	0	0	0	0	0	1	0	0	0	0	0	0	0	0	0	0	0	0	0	0	0	0	0	0
86.1725	1	0	0	0	0	0	0	0	0	0	0	0	0	0	0	0	1	1	0	0	0	0	0	1	0	0	1	0	0	0	0	0	1	0	0	0	0	0	0	0	0	0	0	0	0	0	0	1	0
86.282	0	0	0	1	0	0	0	0	0	0	0	0	0	0	0	1	0	0	0	0	0	0	0	2	0	0	0	0	0	0	1	0	0	0	0	0	0	0	1	1	0	1	0	1	0	0	0	0	0
86.3915	0	1	0	1	0	0	1	0	1	0	0	0	0	0	1	0	1	0	0	0	0	0	0	0	2	0	1	0	0	0	0	0	1	0	0	0	0	0	0	0	0	0	0	0	0	0	0	0	0
86.501	0	0	0	0	0	0	0	1	1	0	0	0	0	0	0	0	0	1	0	0	1	0	0	1	0	0	0	0	0	0	0	0	0	0	0	0	0	0	0	1	0	0	0	0	0	0	0	0	0
86.6105	0	1	0	0	0	0	0	0	3	0	0	0	0	0	0	0	0	0	0	0	0	0	0	0	1	0	1	0	0	0	1	0	0	0	0	0	0	2	0	0	0	0	0	0	0	0	0	1	2
86.72	2	0	0	0	1	0	0	0	0	0	0	0	1	0	0	0	0	1	0	0	1	0	0	0	1	0	0	0	0	0	0	0	0	0	0	0	0	0	0	1	0	0	0	0	0	0	0	0	0
86.8295	0	1	0	1	0	0	0	0	0	0	1	0	1	0	0	0	0	0	0	0	0	0	1	1	0	1	0	0	0	0	0	1	0	0	1	1	0	1	1	0	0	0	0	0	0	0	0	0	0
86.939	0	0	1	0	0	0	0	0	0	0	0	0	0	0	0	0	0	0	0	1	0	1	0	0	0	0	0	0	0	0	2	0	0	0	0	0	2	0	0	1	0	1	0	0	0	0	1	1	0
87.0485	0	0	1	0	0	0	1	0	0	0	0	0	1	0	0	2	0	0	1	0	0	0	0	1	0	0	0	0	0	0	0	0	0	0	0	0	0	0	0	0	0	0	0	0	0	0	0	0	0
87.158	0	0	1	0	0	0	0	0	0	0	0	0	0	0	0	0	0	2	0	0	0	0	0	0	0	0	0	0	1	0	1	0	1	0	0	0	0	0	0	0	0	0	0	0	0	0	0	0	0
87.2675	0	0	0	0	0	1	0	0	0	0	0	0	1	1	0	1	0	0	0	0	1	1	0	0	0	0	0	0	0	0	0	0	0	0	0	0	0	0	0	0	0	0	0	0	0	0	0	0	0
87.377	0	0	0	0	0	0	0	0	0	0	0	0	1	0	0	1	0	0	0	0	0	0	0	0	0	0	0	0	0	0	0	0	0	1	0	0	0	0	0	0	0	0	0	0	0	0	0	0	1
87.4865	0	0	0	0	0	0	0	0	0	0	0	0	0	0	0	0	0	0	0	0	0	0	0	0	0	0	0	0	1	0	0	0	0	0	0	1	0	0	0	0	1	0	0	0	0	0	0	0	0
87.596	0	0	0	0	0	0	0	0	0	0	0	0	0	0	0	1	0	1	0	0	1	1	0	0	0	0	0	0	0	0	0	0	0	0	0	0	0	0	0	1	1	0	0	0	0	0	1	0	1
87.7056	0	0	0	0	0	0	0	0	0	0	0	0	0	0	0	0	0	0	0	0	0	0	0	0	0	0	0	1	0	0	0	1	0	0	0	0	0	0	0	0	0	0	0	0	0	0	0	1	0
87.815	0	0	1	0	0	0	0	0	0	2	0	0	1	0	0	1	0	2	0	1	0	0	0	0	0	0	0	0	0	0	0	0	0	0	0	0	0	0	0	0	0	0	0	0	0	0	1	0	0
87.9246	0	0	0	1	1	0	0	0	3	0	0	0	1	0	0	0	0	0	0	0	0	0	0	0	0	1	0	0	1	0	0	0	0	0	0	0	0	0	0	0	0	0	1	0	0	0	1	1	0
88.0341	0	0	1	1	0	0	0	2	0	0	0	1	0	0	0	0	0	0	0	0	0	0	0	0	0	0	1	0	0	0	0	0	0	0	1	0	1	0	0	0	0	0	0	0	0	0	0	0	0
88.1436	0	0	0	0	0	0	0	0	0	0	0	0	1	0	0	0	0	0	0	0	0	0	0	0	0	1	1	0	1	0	0	0	1	0	0	0	0	0	0	0	0	0	0	0	0	0	0	0	0
88.2531	0	0	0	0	0	0	0	0	1	0	0	0	0	0	1	0	1	0	1	2	0	0	0	0	0	0	0	0	0	0	0	0	0	0	0	1	0	0	0	0	0	0	0	0	0	0	0	1	1
88.3626	0	0	0	0	0	0	0	0	0	0	0	0	0	0	0	0	1	1	0	0	0	0	0	0	0	1	1	0	0	1	0	0	0	0	1	1	0	0	1	0	0	1	1	0	1	0	0	0	0
88.4721	0	0	0	0	0	0	1	0	1	0	0	0	0	0	0	0	0	0	0	0	0	0	0	1	1	1	0	0	1	0	0	0	0	0	0	1	0	0	0	0	1	0	0	0	0	0	1	0	0
88.5816	0	0	0	0	0	0	0	0	0	0	0	0	0	1	0	0	0	0	0	0	0	0	0	0	1	0	0	0	0	1	0	0	1	0	0	0	0	1	0	0	0	0	0	0	0	0	0	0	1
88.6911	0	0	0	0	0	0	0	0	0	0	1	0	0	0	0	1	0	0	0	0	0	0	0	1	0	0	0	0	1	0	0	0	0	0	1	0	0	0	0	0	0	1	0	0	0	1	1	0	0
88.8006	1	0	0	0	0	0	1	0	0	0	0	0	0	0	1	0	0	0	0	0	0	1	0	1	0	1	1	0	0	0	0	1	0	1	1	0	0	0	0	0	1	0	0	0	0	1	0	1	1
88.9101	0	0	0	0	0	0	0	0	1	0	0	0	0	0	0	0	0	0	0	0	0	0	0	0	0	1	1	0	0	1	0	0	0	1	0	0	1	0	0	0	0	0	1	0	0	0	0	0	1
89.0196	0	0	0	0	0	0	0	0	0	0	1	0	0	0	0	0	0	0	0	0	1	0	1	0	1	1	0	0	0	1	0	0	0	0	0	1	0	1	0	0	0	0	0	0	0	0	0	0	0
89.1291	0	0	0	0	0	0	0	0	0	0	0	0	1	0	1	0	0	0	0	1	0	0	0	0	1	0	0	1	0	0	0	0	0	1	0	0	1	0	0	0	0	0	1	0	0	2	0	0	0
89.2386	0	0	0	0	0	1	0	0	0	0	0	0	1	0	0	0	0	1	1	0	0	0	0	0	0	0	1	0	0	0	0	0	0	1	1	1	0	0	0	0	0	0	0	0	0	0	0	0	0
89.3481	0	0	0	0	0	0	0	0	0	0	0	0	0	1	0	0	0	0	0	0	0	0	0	0	0	0	0	1	0	0	0	0	0	0	0	0	0	0	1	0	0	0	0	0	0	0	0	0	0
89.4576	0	0	0	0	1	0	1	0	0	0	1	1	0	0	0	1	2	0	0	0	0	0	0	1	1	0	0	1	0	0	0	0	0	0	0	0	0	0	1	1	0	0	0	0	1	0	0	0	0
89.5671	0	0	1	1	0	0	0	1	0	0	0	1	1	0	0	1	0	0	0	0	0	1	0	0	1	0	0	1	1	0	1	0	0	0	0	1	0	0	0	0	0	0	0	0	0	1	1	0	1
89.6766	0	1	0	0	0	0	0	0	1	0	1	0	0	0	0	1	0	0	0	0	0	0	1	0	0	0	0	0	0	0	0	0	0	0	1	0	0	1	0	0	0	1	0	0	0	1	0	0	0
89.7861	0	0	1	0	0	0	0	0	0	1	0	0	0	0	0	0	0	0	0	1	0	0	0	0	0	0	1	0	0	0	1	0	0	1	0	0	0	0	0	0	1	0	0	0	0	0	0	0	0
89.8956	0	0	0	0	0	0	0	0	0	0	1	0	0	0	0	0	0	0	1	0	0	0	0	0	0	0	1	0	2	0	0	0	0	0	0	0	0	0	0	0	2	0	0	1	0	0	0	0	1
90.0052	0	0	0	0	0	0	0	1	0	0	0	0	0	1	0	0	0	0	0	0	0	0	1	0	0	0	0	0	0	0	0	0	0	1	0	1	0	0	0	0	0	0	0	0	1	0	0	0	0
90.1146	0	1	0	0	0	0	0	0	0	0	0	0	0	0	0	0	0	1	0	0	0	0	1	0	0	0	1	0	0	0	0	0	0	0	0	0	1	1	1	0	0	1	1	0	0	0	0	0	1
90.2242	0	0	0	0	0	1	0	0	0	0	0	0	0	0	0	0	0	1	0	0	0	0	0	0	0	1	0	0	1	0	0	0	0	0	0	1	0	0	0	0	0	0	1	0	0	2	0	0	0
90.3337	0	0	0	0	0	0	0	0	0	0	0	0	0	0	1	1	0	0	0	0	0	1	0	0	0	0	0	2	0	0	1	0	0	0	0	0	0	0	0	0	0	0	0	0	0	0	0	0	0
90.4432	0	2	0	0	1	0	0	0	1	0	0	0	1	1	2	0	0	0	0	0	0	1	0	0	0	0	0	1	0	0	1	0	0	0	0	1	1	0	0	0	0	0	0	0	0	1	0	0	1
90.5527	1	0	0	0	0	0	0	0	0	0	1	0	0	0	0	0	0	0	0	0	0	0	0	0	0	0	0	0	0	0	0	0	0	0	0	0	0	0	0	0	0	0	0	0	0	0	1	1	0
90.6622	0	0	0	0	0	0	0	0	0	0	0	0	0	0	0	0	0	0	0	0	0	1	1	0	0	1	0	0	1	1	1	0	0	0	0	0	0	0	0	0	1	0	0	0	1	0	0	0	0
90.7717	0	0	0	0	0	0	0	0	0	0	0	0	1	0	0	0	0	1	0	0	0	0	0	0	0	0	0	1	0	1	0	0	0	0	0	0	0	0	0	0	0	0	0	0	0	0	0	0	0
90.8812	0	0	0	0	0	0	0	0	0	0	0	1	0	0	0	1	1	1	0	0	0	0	0	0	0	0	0	0	1	0	0	0	0	0	0	0	0	0	0	0	0	0	0	1	0	0	0	0	0
90.9907	0	0	0	0	0	1	0	0	0	0	0	0	1	0	0	0	0	0	0	1	1	0	0	0	1	1	0	1	2	0	0	0	0	0	1	0	0	0	1	0	0	0	1	1	0	0	0	0	0
91.1002	0	0	0	0	0	0	1	0	0	0	0	0	0	1	0	0	0	1	0	0	1	1	1	0	0	0	0	0	0	1	0	0	0	1	0	0	0	0	0	0	0	0	0	0	0	0	0	0	0
91.2097	0	0	0	1	0	0	1	0	0	0	0	0	0	0	0	0	0	0	0	0	0	0	0	0	0	0	1	0	0	0	0	0	0	0	0	1	0	0	0	0	1	0	0	0	1	0	0	1	0
91.3192	1	0	0	0	0	1	0	1	0	1	0	0	0	0	1	0	0	0	0	0	0	0	0	0	0	0	0	1	1	0	0	0	0	0	0	0	0	0	0	0	0	0	0	1	1	0	0	0	0
91.4287	0	0	0	0	0	0	0	0	0	0	1	0	0	0	0	0	0	0	0	0	0	0	0	0	1	0	1	1	1	0	0	0	0	0	1	1	0	1	0	1	0	0	0	1	0	0	0	0	0
91.5382	1	0	0	0	0	0	0	0	0	0	0	0	1	0	0	0	0	0	0	0	0	0	0	0	0	0	0	0	0	0	0	2	0	0	0	0	0	0	1	0	0	0	0	0	0	0	0	0	0
91.6477	0	0	0	1	0	0	0	0	0	0	0	1	0	0	0	0	0	0	0	0	0	0	0	0	0	0	0	0	1	0	1	0	1	0	0	0	1	0	0	0	0	0	0	0	0	0	0	0	0
91.7572	0	0	0	0	0	0	0	0	0	0	1	0	0	0	1	0	0	0	1	0	1	0	0	0	0	0	1	0	0	0	0	0	0	0	0	0	0	0	0	0	0	0	0	0	0	0	0	0	0
91.8667	0	0	0	0	0	1	1	0	0	0	0	0	0	1	0	0	0	0	0	0	0	1	0	0	0	1	0	0	0	0	0	0	0	0	0	0	0	0	0	1	0	0	0	0	0	0	1	0	0
91.9762	0	0	0	0	0	1	0	0	0	0	0	0	0	0	0	0	0	1	0	0	0	0	0	0	0	1	0	0	0	0	0	0	0	1	0	0	0	0	1	1	0	0	0	0	0	0	0	0	0
92.0857	0	0	0	0	1	0	0	0	1	0	0	0	0	0	1	1	1	0	0	0	0	0	0	0	2	0	0	0	0	0	1	0	0	0	0	0	0	0	0	0	0	0	1	0	0	0	0	0	0
92.1953	0	0	0	0	0	0	0	1	1	0	1	0	0	1	0	1	0	0	0	1	0	0	0	0	0	0	0	1	0	0	0	1	0	0	0	0	0	1	0	0	0	0	0	0	1	0	0	1	0
92.3047	0	0	0	0	0	0	0	0	2	1	0	1	0	0	0	0	0	0	0	0	1	0	0	0	1	1	1	0	0	0	0	0	0	0	1	0	0	0	0	2	0	0	0	0	0	0	0	0	0
92.4143	1	0	0	0	1	0	0	0	0	0	0	0	0	1	0	0	0	0	0	0	1	0	0	0	1	1	0	0	1	0	0	0	0	0	0	0	0	0	0	0	0	1	0	1	0	0	0	0	0
92.5238	0	1	0	0	0	0	0	0	0	0	0	1	1	0	0	0	0	0	0	0	0	0	0	0	0	0	0	0	0	0	0	0	0	0	0	0	0	0	0	0	1	0	0	0	0	0	0	0	0
92.6333	0	0	0	0	0	0	0	0	0	1	0	0	0	0	0	0	0	0	0	0	0	0	0	0	0	0	0	0	0	0	0	0	0	0	1	0	1	0	0	1	0	0	0	0	0	0	0	0	0
92.7428	0	0	0	0	0	0	0	0	0	1	0	0	1	0	1	0	0	0	0	0	0	0	0	0	0	0	0	0	0	2	0	0	0	0	0	0	0	0	0	0	0	0	0	0	0	0	0	0	0
92.8523	0	0	0	0	1	0	0	0	0	0	0	1	0	0	0	1	1	0	0	0	1	0	0	1	1	0	0	1	0	0	0	0	0	1	0	0	0	0	0	0	0	0	0	0	0	0	0	0	0
92.9618	1	0	0	0	0	0	0	0	0	0	1	0	1	0	0	0	0	0	0	0	0	0	0	0	0	0	0	1	1	0	0	0	1	1	1	0	0	0	0	0	0	0	0	0	0	0	0	0	0
93.0713	0	0	0	0	0	0	0	0	0	0	1	0	1	0	0	0	0	0	1	0	0	0	0	0	1	0	0	0	0	1	0	0	0	0	1	0	0	0	0	1	0	0	0	0	0	0	0	0	1
93.1808	0	0	0	0	0	0	0	0	0	0	0	0	0	0	0	1	0	0	0	0	0	0	1	0	1	0	0	0	0	0	0	0	0	0	0	1	0	0	0	0	0	0	1	0	0	1	0	0	1
93.2903	0	0	1	1	0	1	0	0	1	1	0	0	0	1	0	0	0	0	0	1	0	0	0	0	1	0	0	0	0	0	0	0	0	0	0	0	0	0	0	0	0	0	0	0	0	0	0	1	0
93.3998	0	0	0	0	1	0	0	0	0	1	0	0	0	1	0	0	0	0	0	0	0	0	0	0	0	0	1	1	0	0	0	0	0	0	0	0	0	0	0	0	0	0	0	0	0	0	0	0	0
93.5093	0	0	0	0	0	0	0	0	0	1	0	0	0	1	0	1	0	0	0	0	0	0	0	1	0	0	1	0	0	0	0	0	0	0	0	0	0	1	0	0	0	0	0	0	0	1	0	0	0
93.6188	0	0	0	0	0	1	0	0	0	0	0	0	0	0	0	0	2	0	0	0	0	0	0	0	1	0	0	0	0	0	0	0	0	0	0	0	0	0	0	1	0	0	0	0	0	0	1	0	0
93.7283	0	1	1	0	0	0	0	0	0	0	0	1	0	0	0	0	0	0	0	0	0	0	0	0	0	0	1	0	1	0	0	0	0	1	0	0	0	0	0	0	0	0	0	0	0	0	0	0	2
93.8378	2	0	0	0	0	1	0	0	0	0	0	0	0	0	0	0	0	0	1	1	0	0	1	0	0	0	0	0	0	0	2	0	0	0	0	0	0	0	0	0	0	0	0	0	0	0	0	0	0
93.9473	0	0	0	0	0	0	0	0	0	0	0	0	0	0	1	0	0	0	0	0	0	1	0	0	0	1	0	0	0	0	0	0	0	1	0	0	0	0	0	0	0	0	0	0	0	0	0	0	0
94.0568	0	0	1	1	1	0	0	0	0	0	0	1	0	0	0	0	0	0	0	0	0	0	0	0	1	0	0	1	1	0	0	0	0	0	0	0	0	0	0	0	1	0	1	0	0	0	0	0	0
94.1663	0	0	0	0	1	0	0	0	0	0	0	0	0	0	0	0	0	0	1	0	1	0	0	1	0	0	0	0	1	0	0	0	0	0	0	1	0	0	0	0	0	0	0	0	0	0	0	0	0
94.2758	0	0	0	0	0	0	0	0	0	1	0	0	0	0	0	1	0	0	0	0	0	0	0	1	0	1	0	0	0	0	0	0	1	1	0	0	0	0	0	1	0	0	0	0	0	0	0	0	0
94.3854	1	0	0	0	0	1	0	0	0	1	0	0	0	1	0	0	0	0	0	0	0	0	0	0	0	0	0	0	0	0	0	0	0	0	0	0	1	0	0	0	1	0	0	0	0	0	0	0	0
94.4948	0	0	0	0	0	0	0	0	0	0	1	1	0	0	0	0	0	0	0	0	0	0	0	0	0	0	0	1	1	0	0	0	0	0	0	0	0	0	0	1	0	0	0	0	0	1	0	0	1
94.6044	0	0	0	0	0	0	0	0	0	1	0	0	1	0	1	0	0	0	0	0	0	0	0	0	0	1	0	0	0	0	0	0	0	0	0	0	0	0	0	0	1	0	0	1	0	0	0	0	0
94.7139	0	0	0	0	0	0	0	1	0	0	0	0	0	0	0	0	0	0	0	0	0	0	0	0	0	0	0	0	0	0	0	0	0	1	0	0	0	0	0	1	0	0	1	0	0	0	0	0	0
94.8234	0	0	0	0	1	0	0	0	0	0	0	0	0	0	0	0	1	0	0	0	0	0	0	0	0	0	0	0	1	0	0	0	0	0	0	0	0	0	1	0	0	1	0	0	0	0	0	0	0
94.9329	0	1	0	0	0	0	1	1	0	1	0	0	0	1	0	0	0	0	0	1	0	0	0	0	0	1	0	0	0	0	0	0	0	1	0	1	0	0	1	1	0	0	0	0	2	0	0	1	0
95.0424	0	0	0	0	0	0	0	0	0	0	1	0	0	0	0	0	1	1	0	0	1	0	1	0	1	0	0	0	0	0	0	0	0	0	0	0	0	2	0	0	1	0	1	0	0	0	0	0	0
95.1519	0	0	0	0	0	0	0	0	0	0	0	0	0	0	0	1	0	1	0	0	1	0	0	0	0	0	0	1	0	0	0	1	0	0	0	0	0	0	0	0	0	0	1	0	1	0	0	0	0
95.2614	0	0	1	0	0	1	0	0	0	0	0	0	1	1	0	1	0	0	1	0	0	0	0	1	0	0	0	1	0	0	0	0	0	0	0	0	0	2	1	0	0	0	0	0	0	0	0	0	0
95.3709	1	0	0	0	1	0	0	0	1	0	0	0	0	0	0	1	0	0	1	1	0	0	0	0	0	0	0	0	0	0	0	0	0	0	0	2	0	0	0	0	0	0	0	0	0	0	0	0	0
95.4804	0	0	0	0	0	0	0	0	0	0	0	0	0	1	1	1	0	0	1	0	0	0	1	0	0	0	0	0	0	0	0	0	0	0	0	0	0	0	0	0	0	1	0	0	1	1	0	1	0
95.5899	0	0	0	0	0	0	1	0	0	1	0	1	0	0	0	0	0	0	0	0	0	0	0	0	0	0	0	0	0	0	0	0	0	0	0	0	0	1	0	0	1	0	0	1	0	0	1	0	0
95.6994	0	0	0	0	0	0	0	0	0	0	0	0	0	2	0	0	0	0	1	1	0	0	1	0	0	0	0	0	0	0	0	1	0	0	1	0	0	0	0	0	0	0	0	0	0	0	1	0	0
95.8089	0	0	0	0	0	1	0	0	0	0	1	0	0	0	0	0	0	1	0	0	0	0	0	0	0	0	0	0	0	0	0	0	0	0	1	0	0	0	0	0	0	1	0	0	0	0	1	0	0
95.9184	0	0	1	0	0	0	0	0	0	1	0	0	0	0	0	0	0	0	0	1	0	0	0	0	0	0	2	0	0	1	0	0	0	0	0	0	0	0	0	0	1	0	0	0	1	0	0	0	0
96.0279	0	0	0	0	0	0	1	0	1	0	0	0	0	0	0	0	0	0	1	0	0	0	0	1	0	0	0	0	0	0	0	0	0	0	0	1	1	0	0	0	0	0	0	0	0	0	1	0	0
96.1374	0	1	1	0	0	0	0	0	0	0	0	0	0	0	0	0	0	0	0	0	0	0	0	0	0	0	0	0	0	0	0	0	0	0	0	1	0	0	0	0	0	0	0	0	1	0	0	1	0
96.2469	0	0	0	0	0	0	0	0	0	0	0	0	0	0	0	0	0	2	0	0	0	0	0	1	0	0	0	1	0	0	0	0	0	0	0	1	0	0	0	0	0	0	0	0	0	1	1	0	0
96.3564	0	0	0	0	0	1	1	0	0	0	1	0	0	0	1	0	1	0	0	0	0	0	1	1	0	0	0	0	0	0	1	0	0	0	0	0	0	1	0	0	0	0	0	0	0	1	0	0	0
96.4659	0	0	0	1	0	0	0	0	0	1	0	0	0	1	1	0	0	0	0	0	0	0	0	0	0	0	0	0	0	0	0	0	0	0	0	0	0	1	0	0	1	0	2	0	0	0	0	0	1
96.5755	0	0	0	0	0	1	2	0	0	2	0	0	0	0	0	0	0	0	1	0	0	0	0	0	1	0	0	0	0	0	0	0	0	0	1	0	0	0	0	0	0	0	0	0	0	0	0	0	0
96.685	0	0	0	0	0	0	0	0	0	0	0	1	0	0	0	0	0	1	0	1	0	0	0	0	1	0	0	0	0	0	0	1	0	0	0	0	1	0	0	0	0	0	0	0	0	0	0	0	0
96.7945	0	0	1	0	1	0	0	0	0	0	0	0	0	0	0	0	0	1	1	0	0	0	0	0	0	0	0	0	0	0	0	0	0	0	0	0	1	0	0	0	0	0	0	0	0	0	1	1	0
96.904	0	0	0	0	0	0	0	0	0	0	0	0	0	0	0	0	0	1	0	0	1	1	0	0	0	0	1	0	0	0	0	0	0	0	0	0	0	0	0	0	0	0	0	0	0	0	0	0	0
97.0135	0	0	0	0	1	0	0	0	0	0	0	0	0	0	0	0	0	1	0	1	0	0	0	0	0	0	0	0	1	0	0	0	0	0	0	0	0	0	0	0	0	0	0	0	0	0	0	0	0
97.123	0	0	0	0	0	0	0	0	0	0	0	0	0	0	0	0	0	1	0	0	0	1	0	0	0	1	0	0	0	0	1	0	0	0	0	0	0	0	0	0	0	0	0	2	0	0	0	1	0
97.2325	0	0	0	0	0	0	0	0	0	0	0	0	1	0	1	0	1	0	0	0	0	0	0	1	0	0	1	0	0	0	0	0	0	1	0	0	0	0	0	0	0	0	1	0	0	0	0	0	0
97.342	0	0	0	0	0	0	0	0	0	0	0	0	0	1	0	0	0	1	0	0	0	0	0	0	0	0	0	0	1	0	0	0	0	0	0	0	0	0	0	1	0	0	0	0	0	0	1	0	0
97.4515	0	0	0	0	0	0	0	0	0	0	0	0	1	0	0	0	0	1	0	0	0	0	1	0	0	0	0	1	0	0	0	0	1	0	0	0	1	0	0	1	0	0	0	0	0	0	0	0	0
97.561	0	0	0	0	0	1	0	0	0	0	0	0	0	0	0	0	0	0	0	0	0	0	0	0	0	0	0	0	0	1	0	0	0	0	0	0	1	2	0	0	0	0	1	1	0	0	0	0	0
97.6705	0	0	0	0	0	1	0	0	0	0	0	2	0	1	1	1	1	0	0	0	0	1	0	0	0	0	2	0	0	0	0	0	0	0	0	0	1	0	0	1	0	0	0	0	0	1	0	0	0
97.78	0	0	0	0	1	1	0	0	0	0	1	0	0	0	0	0	0	1	0	0	0	0	1	0	0	0	1	0	0	0	0	0	0	0	0	0	0	0	0	0	1	0	0	2	0	0	0	1	1
97.8895	0	0	0	0	0	0	0	0	0	0	0	2	0	0	0	0	0	0	0	1	0	0	0	1	0	0	0	0	0	0	0	0	0	0	0	0	0	0	0	0	1	1	0	0	0	0	0	0	0
97.999	0	0	0	0	0	0	0	0	0	0	0	0	0	0	0	0	0	0	0	0	0	0	0	0	0	0	0	0	0	0	1	1	0	0	1	1	0	0	1	0	0	0	0	0	0	0	0	0	0
98.1085	0	2	0	0	0	0	0	0	1	0	0	0	0	0	0	0	0	0	0	1	0	1	1	1	0	0	0	0	0	0	0	0	0	0	0	0	1	0	0	0	0	0	0	0	0	0	0	1	1
98.218	0	1	0	0	0	0	0	0	0	2	0	0	0	1	0	0	0	0	2	0	0	0	0	0	0	0	0	1	0	1	1	1	0	0	0	0	0	0	0	0	0	0	1	0	0	0	0	0	0
98.3275	1	0	0	0	0	0	0	1	0	1	0	0	0	0	0	0	0	0	0	0	0	0	0	1	0	0	0	0	0	0	0	1	0	0	0	0	0	0	0	0	0	0	0	0	0	0	0	1	0
98.437	0	0	0	0	0	0	0	0	0	0	0	0	1	0	0	0	0	0	0	1	1	1	0	0	0	0	1	0	0	1	0	1	0	0	0	0	0	0	0	0	0	0	0	0	0	0	0	0	0
98.5465	0	0	0	0	0	0	0	0	0	1	0	1	1	1	0	0	0	0	0	0	0	1	0	0	0	0	1	0	0	0	1	0	0	0	0	0	0	0	0	0	0	0	0	1	0	0	1	0	0
98.656	0	0	0	0	1	0	0	0	0	0	0	0	0	0	0	0	1	0	0	0	0	0	1	0	0	0	0	0	1	0	0	0	0	0	0	0	0	0	0	0	0	1	0	0	0	0	1	1	0
98.7655	0	1	0	0	0	0	0	0	0	0	0	1	0	0	0	0	0	0	0	0	0	0	0	0	0	0	0	0	0	0	0	0	0	0	0	1	0	0	0	1	0	0	0	0	1	0	0	1	0
98.8751	0	0	0	0	0	0	0	1	0	0	0	0	0	1	0	0	0	0	0	0	0	0	0	1	0	0	0	0	0	0	0	0	0	1	0	0	2	0	0	0	0	1	0	0	0	0	0	1	1
98.9845	0	0	0	0	1	0	0	0	0	0	0	0	1	0	0	1	0	1	0	0	0	0	0	0	0	0	0	0	0	0	0	0	0	0	0	0	0	0	0	0	0	0	0	0	0	0	0	0	1
99.0941	0	0	0	0	0	0	0	0	1	0	0	0	0	1	0	0	0	0	1	1	0	0	0	0	0	1	0	0	0	0	0	1	0	0	0	0	0	0	0	0	0	0	0	0	0	0	0	1	1
99.2036	0	0	0	0	0	0	0	0	0	1	0	0	0	0	0	1	0	0	0	0	0	0	1	1	0	0	0	0	0	0	1	0	0	0	0	0	0	0	0	0	0	0	0	1	0	0	0	0	0
99.3131	0	0	0	1	0	0	0	0	0	0	0	0	1	0	2	0	0	0	0	0	0	1	0	0	0	0	0	0	0	0	1	0	0	0	0	0	0	0	0	0	1	0	1	0	0	0	4	0	0
99.4226	0	0	0	0	0	1	0	0	0	0	1	1	0	0	0	0	1	1	0	0	0	0	1	0	0	0	0	0	1	0	0	0	0	0	0	0	0	0	0	1	0	1	0	0	0	3	0	1	0
99.5321	0	0	0	0	0	0	0	0	0	0	1	0	1	0	1	0	1	0	0	0	0	0	0	0	0	0	0	0	0	0	1	0	0	0	0	0	0	0	2	1	0	0	0	0	0	0	0	3	1
99.6416	0	0	0	0	0	0	0	1	1	0	0	0	0	0	0	0	0	0	0	0	0	0	0	1	0	0	1	0	0	0	1	0	0	0	0	0	1	0	0	0	0	0	0	0	0	0	0	0	0
99.7511	0	0	0	0	1	0	0	0	0	0	0	0	0	0	0	0	1	0	0	0	1	0	2	0	0	0	0	0	0	0	0	0	0	0	1	0	0	2	0	0	0	0	0	0	0	0	0	0	0
99.8606	0	0	0	0	0	0	0	0	0	0	0	1	0	0	0	0	2	0	0	0	0	0	0	0	0	0	0	1	0	0	0	0	0	0	0	0	0	0	0	0	1	0	0	0	0	0	0	1	0
99.9701	0	0	0	0	0	0	0	0	0	1	0	0	0	1	0	0	0	1	0	0	0	0	0	0	0	0	0	1	0	0	0	0	0	1	0	0	1	0	1	0	1	0	0	0	0	0	1	0	0
100.08	0	0	0	0	0	0	0	0	0	0	0	0	0	0	0	2	0	0	0	0	0	1	0	0	0	0	0	0	0	0	0	0	0	0	0	0	1	0	0	0	0	0	0	0	0	0	0	0	1
[truncated: 113 more columns]

## Sheet: Figure 4
Temp	m/z = 47_9.50	m/z = 47_10.49_blank	m/z = 47_9.10
0	2.6	3	0.2
2	1.3	2.5	1.2
4	1.3	3	1.2
6	3.9	3	0.2
8	2.6	2	1.2
10	1.3	3.5	1.2
12	1.3	3	1.2
14	1.3	2	2.2
16	2.6	2	0.2
18	1.3	3	2.2
20	2.6	4	2.2
22	2.6	3	3.2
24	1.3	3	3.2
26	2.6	0	1.2
28	3.9	3	0.2
30	1.3	3	1.2
32	1.3	2	0.2
34	0	1	4.2
36	1.3	0	1.2
38	3.9	0	2.2
40	3.9	0	1.2
42	0	1	1.2
44	2.6	0	1.2
46	6.5	0	2.2
48	1.3	2	0.2
50	2.6	1	1.2
52	1.3	1	3.2
54	1.3	0	3.2
56	1.3	2	2.2
58	3.9	1	1.2
60	0	2	1.2
62	0	0	0.2
64	0	3	0.2
66	1.3	3	0.2
68	2.6	2	0.2
70	3.9	1	1.2
72	2.6	2	3.2
74	0	4	3.2
76	0	1	2.2
78	0	5	1.2
80	1.3	3	3.2
82	0	0	2.2
84	3.9	1	2.2
86	1.3	3	3.2
88	2.6	2	1.2
90	1.3	1	0.2
92	1.3	1	1.2
94	3.9	1	1.2
96	1.3	3	1.2
98	2.6	1	2.2
100	3.9	1	5.2
102	3.9	3	2.2
104	3.9	0	3.2
106	2.6	3	2.2
108	1.3	1	1.2
110	3.9	2	0.2
112	1.3	1	1.2
114	3.9	4	4.2
116	1.3	2	3.2
118	0	1	2.2
120	2.6	5	0.2
122	0	1	1.2
124	1.3	1	2.2
126	2.6	3	1.2
128	2.6	0	3.2
130	0	2	1.2
132	3.9	1	4.2
134	1.3	5	3.2
136	1.3	0	0.2
138	2.6	3	0.2
140	1.3	2	1.2
142	2.6	1	6.2
144	3.9	1	3.2
146	1.3	2	2.2
148	3.9	0	1.2
150	2.6	2	0.2
152	0	3	3.2
154	1.3	1	0.2
156	2.6	3	0.2
158	3.9	1	1.2
160	1.3	2	1.2
162	0	0	2.2
164	0	1	3.2
166	2.6	1	3.2
168	3.9	2	2.2
170	3.9	3	2.2
172	1.3	1	2.2
174	2.6	2	1.2
176	1.3	0	1.2
178	2.6	0	2.2
180	1.3	1	2.2
182	3.9	0	3.2
184	0	1	0.2
186	1.3	4	1.2
188	1.3	1	5.2
190	1.3	0	2.2
192	3.9	1	6.2
194	5.2	3	3.2
196	6.5	2	3.2
198	7.8	1	1.2
200	6.5	1	4.2
202	7.8	1	1.2
204	10.4	0	6.2
206	10.4	2	3.2
208	15.6	1	5.2
210	19.5	3	4.2
212	13	1	3.2
214	9.1	3	2.2
216	14.3	1	4.2
218	3.9	3	3.2
220	6.5	1	3.2
222	3.9	2	4.2
224	0	0	2.2
226	3.9	1	3.2
228	1.3	2	1.2
230	0	2	0.2
232	1.3	1	0.2
234	0	2	1.2
236	1.3	2	4.2
238	1.3	3	2.2
240	0	0	1.2
242	3.9	1	0.2
244	3.9	0	1.2
246	1.3	1	2.2
248	0	1	2.2
250	3.9	1	2.2
252	1.3	2	1.2
254	3.9	3	2.2
256	2.6	2	1.2
258	1.3	0	2.2
260	3.9	1	1.2
262	2.6	2	2.2
264	3.9	3	1.2
266	1.3	1	1.2
268	1.3	1	1.2
270	2.6	0	0.2
272	1.3	2	3.2
274	6.5	3	0.2
276	5.2	2	1.2
278	1.3	4	1.2
280	2.6	2	1.2
282	2.6	0	1.2
284	1.3	2	1.2
286	3.9	1	4.2
288	2.6	0	2.2
290	0	2	3.2
292	0	1	5.2
294	0	2	1.2
296	2.6	2	1.2
298	0	1	3.2
300	2.6	1	4.2
302	1.3	2	3.2
304	1.3	1	1.2
306	1.3	2	1.2
308	2.6	1	1.2
310	3.9	1	4.2
312	2.6	0	0.2
314	0	2	1.2
316	2.6	0	1.2
318	5.2	1	1.2
320	5.2	0	0.2
322	3.9	0	0.2
		--
		--
		--
		--
		--
		--
		--
		--
		--
		--
		--
		--
		--
		--
		--
		--
		--
		--
		--
		--
		--
		--
		--
		--
		--
		--
		--
		--
		--
		--
		--
		--
		--
		--
		--
		--
		--
		--
		--
		--
		--
		--
		--
		--
		--
		--
		--
		--
		--
		--
		--
		--
		--
		--
		--
		--
		--
		--
		--
		--
		--
		--
		--
		--
		--
		--
		--
		--
		--
		--
		--
		--
		--
		--
		--
		--
		--
		--
		--
		--
		--
		--
		--
		--

## Sheet: Figure 5
Temp	m/z = 47_9.50	m/z = 52_9.50	m/z = 49_9.50
0	2.6	0	1
2	1.3	0	2
4	1.3	0	1.8
6	3.9	2.4	1.6
8	2.6	0	1.2
10	1.3	0	1
12	1.3	3.6	1
14	1.3	1.2	0.6
16	2.6	2.4	1.2
18	1.3	2.4	1.2
20	2.6	1.2	1
22	2.6	2.4	1.2
24	1.3	1.2	1.6
26	2.6	3.6	1
28	3.9	1.2	1.2
30	1.3	2.4	1.2
32	1.3	2.4	1.2
34	0	1.2	0.6
36	1.3	1.2	0.8
38	3.9	4.8	0.8
40	3.9	0	1
42	0	0	1.2
44	2.6	2.4	1.4
46	6.5	3.6	1.4
48	1.3	1.2	1.6
50	2.6	2.4	1.4
52	1.3	1.2	1.2
54	1.3	2.4	1.2
56	1.3	0	1.2
58	3.9	1.2	1.2
60	0	1.2	1.6
62	0	0	1.6
64	0	4.8	2
66	1.3	3.6	1.8
68	2.6	2.4	1.8
70	3.9	0	1.8
72	2.6	0	1.8
74	0	1.2	1.8
76	0	4.8	2
78	0	2.4	2.6
80	1.3	0	2.4
82	0	2.4	2.2
84	3.9	2.4	2
86	1.3	3.6	2.2
88	2.6	1.2	1.6
90	1.3	2.4	1.4
92	1.3	2.4	1.8
94	3.9	1.2	1.4
96	1.3	2.4	1.4
98	2.6	2.4	1
100	3.9	1.2	1.2
102	3.9	2.4	1.2
104	3.9	3.6	1.4
106	2.6	2.4	1
108	1.3	1.2	1.2
110	3.9	1.2	1.6
112	1.3	1.2	2
114	3.9	2.4	1.8
116	1.3	1.2	2.2
118	0	2.4	2
120	2.6	0	1.4
122	0	3.6	0.6
124	1.3	2.4	0.8
126	2.6	2.4	1
128	2.6	2.4	1.2
130	0	2.4	1.6
132	3.9	2.4	2
134	1.3	2.4	2
136	1.3	2.4	1.8
138	2.6	2.4	1.4
140	1.3	2.4	1.4
142	2.6	1.2	1.4
144	3.9	0	1.4
146	1.3	2.4	1.6
148	3.9	2.4	2
150	2.6	1.2	1.6
152	0	3.6	1.4
154	1.3	1.2	1.2
156	2.6	1.8	0.6
158	3.9	0.6	0.2
160	1.3	0.6	0.6
162	0	0.6	0.6
164	0	0.6	0.6
166	2.6	1.8	0.6
168	3.9	1.8	0.8
170	3.9	3	0.6
172	1.3	2.4	1.4
174	2.6	2.4	1.8
176	1.3	4.8	3.6
178	2.6	3.6	4.8
180	1.3	3	6.2
182	3.9	6.6	6.8
184	0	7.2	7.6
186	1.3	4.2	7.8
188	1.3	2.4	8.2
190	1.3	6.6	8.8
192	3.9	3.6	9.2
194	5.2	11.4	10.6
196	6.5	15	10.2
198	7.8	13.8	11.8
200	6.5	15.6	13.2
202	7.8	26.4	13.4
204	10.4	27.6	13.2
206	10.4	19.2	13.8
208	15.6	28.8	15.4
210	19.5	21.6	15.4
212	13	33.6	16.8
214	9.1	33.6	17.8
216	14.3	19.2	18.6
218	3.9	13.2	16
220	6.5	18	14.2
222	3.9	16.8	12.6
224	0	9.6	12
226	3.9	15.6	10.4
228	1.3	7.2	9
230	0	3.6	8
232	1.3	3.6	6.8
234	0	6	4.6
236	1.3	1.2	3.6
238	1.3	1.2	3.2
240	0	7.2	2.6
242	3.9	4.8	2.2
244	3.9	2.4	2
246	1.3	4.8	2.6
248	0	1.2	2.6
250	3.9	2.4	2.6
252	1.3	0	2.6
254	3.9	0	2.8
256	2.6	3.6	2.4
258	1.3	1.2	2
260	3.9	2.4	2.2
262	2.6	2.4	2.6
264	3.9	1.44	2.8
266	1.3	2.88	2.8
268	1.3	1.44	3
270	2.6	2.88	3.6
272	1.3	2.88	3.4
274	6.5	1.44	3.4
276	5.2	4.32	3
278	1.3	1.44	3
280	2.6	1.8	2.4
282	2.6	0.6	2.6
284	1.3	0.6	2
286	3.9	2.3	2
288	2.6	0.6	3
290	0	1.8	2.8
292	0	2.16	2.4
294	0	2.88	2.2
296	2.6	1.44	2.8
298	0	1.44	2.2
300	2.6	2.88	2.4
302	1.3	1.44	2.4
304	1.3	2.88	2.6
306	1.3	1.2	2.6
308	2.6	1.2	2.6
310	3.9	0	2.6
312	2.6	2.4	3.2
314	0	0	3.6
316	2.6	1.2	2.8
318	5.2	0.8	2
320	5.2	1.5	1.6
322	3.9	0	0.6

## Sheet: Supplementary Fig. 2
Wavenumber	Before Irrad_intensity	Wavenumber	After Irrad_intensity
649.893	0.00161	649.893	0.000572426
651.822	0.00131	651.822	9.1538e-05
653.75	0.00111	653.75	-7.40153e-05
655.679	0.00109	655.679	-7.02625e-05
657.607	0.0011	657.607	-8.7327e-05
659.536	0.00114	659.536	-9.73275e-05
661.464	0.000880364	661.464	-0.000491657
663.393	0.000669321	663.393	-0.000854408
665.321	0.000770099	665.321	-0.000827621
667.25	0.000869394	667.25	-0.000804865
669.178	0.000905449	669.178	-0.000875541
671.106	0.00087624	671.106	-0.000965714
673.035	0.000840724	673.035	-0.000967869
674.963	0.00112	674.963	-0.000550886
676.892	0.00138	676.892	-0.000173232
678.82	0.00137	678.82	-0.000121774
680.749	0.00135	680.749	-6.22617e-05
682.677	0.00134	682.677	2.40379e-05
684.606	0.00138	684.606	0.000156576
686.534	0.00143	686.534	0.000273796
688.463	0.00146	688.463	0.000378058
690.391	0.00152	690.391	0.000485396
692.32	0.00164	692.32	0.000590602
694.248	0.0017	694.248	0.000653941
696.177	0.00171	696.177	0.00070773
698.105	0.00172	698.105	0.000745754
700.033	0.00177	700.033	0.000779548
701.962	0.00178	701.962	0.00080607
703.89	0.00172	703.89	0.000821835
705.819	0.00164	705.819	0.000822664
707.747	0.00159	707.747	0.000850145
709.676	0.00155	709.676	0.000843735
711.604	0.00147	711.604	0.000799045
713.533	0.00135	713.533	0.00075164
715.461	0.00121	715.461	0.000732549
717.39	0.00112	717.39	0.000704803
719.318	0.000968904	719.318	0.000673907
721.247	0.00078704	721.247	0.000631611
723.175	0.000720044	723.175	0.000604009
725.104	0.00065603	725.104	0.000536092
727.032	0.000627684	727.032	0.000482573
728.96	0.000695407	728.96	0.000444847
730.889	0.000719695	730.889	0.000424327
732.817	0.00078143	732.817	0.000407798
734.746	0.000872228	734.746	0.000384029
736.674	0.000851835	736.674	0.000348897
738.603	0.000790525	738.603	0.000312955
740.531	0.000707378	740.531	0.000278769
742.46	0.000598023	742.46	0.000254465
744.388	0.00053398	744.388	0.000219056
746.317	0.00046157	746.317	0.00015874
748.245	0.000355543	748.245	9.18192e-05
750.174	0.000293578	750.174	8.56046e-05
752.102	0.000268149	752.102	0.00012506
754.03	0.000249511	754.03	0.000149501
755.959	0.000178804	755.959	0.000106951
757.888	-2.3253e-05	757.888	-1.79051e-05
759.816	-0.000156839	759.816	-6.36197e-05
761.744	-0.000196564	761.744	-3.17695e-05
763.673	-0.000202206	763.673	-1.55951e-05
765.601	-0.000188658	765.601	-4.98289e-06
767.53	-0.000192829	767.53	-3.49896e-06
769.458	-0.000116153	769.458	7.30611e-05
771.387	8.19077e-05	771.387	0.000214311
773.315	0.000241612	773.315	0.000259385
775.244	0.000375474	775.244	0.000276328
777.172	0.000465401	777.172	0.000282886
779.101	0.000528216	779.101	0.000274409
781.029	0.000648016	781.029	0.000276269
782.957	0.000789434	782.957	0.000265791
784.886	0.00094393	784.886	0.000289659
786.814	0.00108	786.814	0.000370975
788.743	0.00117	788.743	0.000449653
790.671	0.00124	790.671	0.000470103
792.6	0.0013	792.6	0.000466298
794.528	0.00135	794.528	0.000457177
796.457	0.0014	796.457	0.000450402
798.385	0.00141	798.385	0.000418315
800.314	0.00141	800.314	0.000392302
802.242	0.00144	802.242	0.000390163
804.171	0.00148	804.171	0.000447331
806.099	0.0015	806.099	0.000487775
808.028	0.00153	808.028	0.000519918
809.956	0.0015	809.956	0.000528394
811.885	0.0015	811.885	0.000516035
813.813	0.00153	813.813	0.000458539
815.741	0.00157	815.741	0.000380151
817.67	0.00168	817.67	0.000329549
819.598	0.00183	819.598	0.000359513
821.527	0.00193	821.527	0.000375536
823.455	0.00207	823.455	0.00039341
825.384	0.00219	825.384	0.000426155
827.312	0.00227	827.312	0.000450646
829.241	0.00232	829.241	0.000411169
831.169	0.00233	831.169	0.000338098
833.098	0.00225	833.098	0.000234876
835.026	0.00221	835.026	0.000156882
836.955	0.00218	836.955	7.05857e-05
838.883	0.00216	838.883	-2.13985e-05
840.812	0.00214	840.812	-8.63045e-05
842.74	0.00214	842.74	-8.66749e-05
844.668	0.00217	844.668	-8.01377e-05
846.597	0.00223	846.597	-8.52967e-05
848.525	0.00227	848.525	-0.000129996
850.454	0.00231	850.454	-0.000149062
852.382	0.00237	852.382	-0.000148166
854.311	0.00247	854.311	-0.000132095
856.239	0.00256	856.239	-0.00012202
858.168	0.00264	858.168	-0.000105246
860.096	0.00275	860.096	-5.11536e-05
862.025	0.00292	862.025	0.000131257
863.953	0.00306	863.953	0.000333503
865.882	0.00315	865.882	0.000406664
867.81	0.00315	867.81	0.000415883
869.739	0.00314	869.739	0.000406774
871.667	0.00312	871.667	0.000343743
873.596	0.00309	873.596	0.00025961
875.524	0.00305	875.524	0.000105036
877.452	0.00302	877.452	-5.05656e-05
879.381	0.00303	879.381	-8.87837e-05
881.309	0.00307	881.309	-0.000102243
883.238	0.0031	883.238	-0.000132164
885.166	0.00314	885.166	-0.00011073
887.095	0.0032	887.095	-5.16903e-05
889.023	0.00327	889.023	-7.90937e-07
890.952	0.00328	890.952	2.53092e-06
892.88	0.00325	892.88	1.06744e-05
894.809	0.00327	894.809	5.16187e-05
896.737	0.00332	896.737	9.97787e-05
898.665	0.00335	898.665	0.000123207
900.594	0.00334	900.594	0.000125972
902.523	0.00327	902.523	9.76512e-05
904.451	0.00321	904.451	7.77985e-05
906.379	0.00318	906.379	5.63549e-05
908.308	0.00309	908.308	2.20135e-05
910.236	0.00297	910.236	5.16718e-06
912.165	0.00288	912.165	8.18304e-06
914.093	0.0028	914.093	1.07178e-05
916.022	0.00274	916.022	6.01352e-06
917.95	0.00268	917.95	-1.3295e-05
919.879	0.0026	919.879	-1.71571e-05
921.807	0.00254	921.807	1.87087e-06
923.736	0.00247	923.736	1.59478e-05
925.664	0.00238	925.664	8.24374e-06
927.592	0.00229	927.592	-8.01818e-06
929.521	0.00221	929.521	-1.5353e-05
931.449	0.00212	931.449	-1.21353e-05
933.378	0.00203	933.378	-1.64076e-05
935.306	0.00197	935.306	-2.71444e-05
937.235	0.00192	937.235	-5.00297e-05
939.163	0.00185	939.163	-5.3111e-05
941.092	0.00174	941.092	-6.3027e-05
943.02	0.00164	943.02	-7.53231e-05
944.949	0.00158	944.949	-7.74838e-05
946.877	0.00153	946.877	-8.51858e-05
948.806	0.00145	948.806	-0.000121629
950.734	0.00138	950.734	-0.000161592
952.663	0.00132	952.663	-0.000202208
954.591	0.00128	954.591	-0.000219471
956.519	0.00123	956.519	-0.000210923
958.448	0.0012	958.448	-0.000207916
960.376	0.00116	960.376	-0.000198181
962.305	0.00116	962.305	-0.000145034
964.233	0.00117	964.233	-9.17976e-05
966.162	0.00118	966.162	-7.12402e-05
968.09	0.00114	968.09	-9.22779e-05
970.019	0.0011	970.019	-0.00012071
971.947	0.0011	971.947	-0.000125365
973.876	0.0011	973.876	-0.000129308
975.804	0.00109	975.804	-0.00014574
977.733	0.00107	977.733	-0.000161017
979.661	0.00105	979.661	-0.000180614
981.59	0.00113	981.59	-0.00016892
983.518	0.00124	983.518	-0.000116248
985.447	0.00128	985.447	-8.18295e-05
987.375	0.00132	987.375	-7.6501e-05
989.303	0.00137	989.303	-7.91404e-05
991.232	0.00142	991.232	-6.90536e-05
993.16	0.00144	993.16	-3.53743e-05
995.089	0.00145	995.089	5.68822e-06
997.017	0.00145	997.017	4.19574e-05
998.946	0.00146	998.946	7.14175e-05
1000.87	0.00144	1000.87	0.000120244
1002.8	0.0014	1002.8	0.000171186
1004.73	0.00137	1004.73	0.000197073
1006.66	0.00132	1006.66	0.000212472
1008.59	0.00125	1008.59	0.000208852
1010.52	0.00117	1010.52	0.000188363
1012.45	0.00111	1012.45	0.000163828
1014.37	0.00109	1014.37	0.000144703
1016.3	0.00108	1016.3	0.000130534
1018.23	0.00107	1018.23	0.000139552
1020.16	0.0011	1020.16	0.000165741
1022.09	0.00112	1022.09	0.000190942
1024.02	0.00111	1024.02	0.000246193
1025.94	0.00106	1025.94	0.000412171
1027.87	0.00103	1027.87	0.000767393
1029.8	0.00102	1029.8	0.00127
1031.73	0.00103	1031.73	0.00178
1033.66	0.00107	1033.66	0.00221
1035.59	0.00117	1035.59	0.00255
1037.52	0.00128	1037.52	0.00271
1039.44	0.00141	1039.44	0.00263
1041.37	0.00153	1041.37	0.00231
1043.3	0.00154	1043.3	0.00178
1045.23	0.00147	1045.23	0.00123
1047.16	0.00136	1047.16	0.000793387
1049.09	0.00123	1049.09	0.000467997
1051.01	0.00104	1051.01	0.000225496
1052.94	0.000838013	1052.94	9.62456e-05
1054.87	0.000623644	1054.87	1.62602e-05
1056.8	0.000499273	1056.8	-1.73396e-05
1058.73	0.000438677	1058.73	-4.14542e-05
1060.66	0.000290735	1060.66	-0.000134788
1062.59	0.000134065	1062.59	-0.000231662
1064.51	0.000102404	1064.51	-0.000255816
1066.44	8.45433e-05	1066.44	-0.000248305
1068.37	2.97666e-05	1068.37	-0.000240774
1070.3	-1.73471e-05	1070.3	-0.000228402
1072.23	-5.98968e-05	1072.23	-0.000237055
1074.16	-8.11209e-05	1074.16	-0.000271052
1076.08	-0.000111411	1076.08	-0.00034286
1078.01	-0.000149284	1078.01	-0.000382838
1079.94	-0.000150069	1079.94	-0.000389581
1081.87	-0.000117672	1081.87	-0.000391649
1083.8	-0.000130752	1083.8	-0.000410478
1085.73	-0.000148629	1085.73	-0.000396116
1087.65	-9.18863e-05	1087.65	-0.000325409
1089.58	-5.13701e-05	1089.58	-0.00023527
1091.51	-6.98729e-05	1091.51	-0.000191584
1093.44	-0.000118105	1093.44	-0.000180947
1095.37	-0.000150386	1095.37	-0.000168077
1097.3	-0.000137916	1097.3	-0.00014183
1099.23	-0.000124163	1099.23	-0.000106992
1101.15	-0.000102538	1101.15	-7.20177e-05
1103.08	-3.72867e-05	1103.08	-8.90553e-05
1105.01	1.88897e-05	1105.01	-9.78151e-05
1106.94	3.90953e-05	1106.94	-7.78959e-05
1108.87	6.75029e-05	1108.87	-4.96156e-05
1110.8	6.96762e-05	1110.8	-4.10235e-05
1112.72	6.40972e-05	1112.72	-8.08303e-05
1114.65	4.43862e-05	1114.65	-0.000139035
1116.58	3.69858e-05	1116.58	-0.000101005
1118.51	5.30496e-05	1118.51	-5.05457e-05
1120.44	9.55756e-05	1120.44	-4.74782e-05
1122.37	9.89657e-05	1122.37	-7.08897e-05
1124.3	8.33938e-05	1124.3	-9.5507e-05
1126.22	0.000109542	1126.22	-5.31706e-05
1128.15	0.000165851	1128.15	2.55525e-05
1130.08	0.000173052	1130.08	5.48645e-05
1132.01	0.000163907	1132.01	5.00118e-05
1133.94	0.00016958	1133.94	3.43315e-05
1135.87	0.000209541	1135.87	2.24883e-05
1137.8	0.000269888	1137.8	2.15964e-05
1139.72	0.000335407	1139.72	4.86557e-06
1141.65	0.000384548	1141.65	-3.34855e-05
1143.58	0.000431837	1143.58	-6.86051e-05
1145.51	0.000478415	1145.51	-6.38776e-05
1147.44	0.000516052	1147.44	-4.06401e-05
1149.37	0.000522779	1149.37	-3.34324e-05
1151.3	0.000508227	1151.3	-2.89843e-05
1153.22	0.000442479	1153.22	-3.53828e-05
1155.15	0.000356551	1155.15	-4.33848e-05
1157.08	0.000283343	1157.08	-7.08225e-05
1159.01	0.000222531	1159.01	-0.000128787
1160.94	0.000168891	1160.94	-0.000159987
1162.87	0.000127974	1162.87	-0.000152874
1164.79	7.07823e-05	1164.79	-0.000145706
1166.72	1.6584e-05	1166.72	-0.000167113
1168.65	-5.43765e-06	1168.65	-0.000193097
1170.58	3.64874e-07	1170.58	-0.000184053
1172.51	-4.46243e-06	1172.51	-0.000186026
1174.44	-4.05369e-05	1174.44	-0.000230942
1176.37	-9.24112e-05	1176.37	-0.000306416
1178.29	-0.000107181	1178.29	-0.000363325
1180.22	-8.95845e-05	1180.22	-0.000368884
1182.15	-9.69685e-05	1182.15	-0.000364125
1184.08	-0.000137403	1184.08	-0.000374766
1186.01	-0.000168168	1186.01	-0.000368859
1187.94	-0.000146238	1187.94	-0.000318538
1189.86	-8.95496e-05	1189.86	-0.000222466
1191.79	-5.1113e-05	1191.79	-0.000140647
1193.72	-3.55536e-05	1193.72	-0.000114471
1195.65	-9.05772e-06	1195.65	-9.99205e-05
1197.58	2.64964e-05	1197.58	-9.17519e-05
1199.51	5.91809e-05	1199.51	-9.29984e-05
1201.43	7.94417e-05	1201.43	-0.000107168
1203.36	5.81365e-05	1203.36	-0.000157522
1205.29	1.39642e-05	1205.29	-0.000247864
1207.22	-1.52523e-06	1207.22	-0.000293339
1209.15	1.25221e-05	1209.15	-0.000303741
1211.08	7.83515e-06	1211.08	-0.000310006
1213.01	-7.61439e-06	1213.01	-0.000312083
1214.93	-1.4991e-05	1214.93	-0.000302052
1216.86	3.65663e-05	1216.86	-0.00027302
1218.79	0.000121931	1218.79	-0.000222196
1220.72	0.000149905	1220.72	-0.000188159
1222.65	0.000136781	1222.65	-0.000178657
1224.58	0.000148891	1224.58	-0.000153875
1226.51	0.000170047	1226.51	-0.000112184
1228.43	0.000165928	1228.43	-8.9298e-05
1230.36	0.000106893	1230.36	-9.37308e-05
1232.29	6.63388e-05	1232.29	-6.67891e-05
1234.22	6.83197e-05	1234.22	-3.74026e-05
1236.15	8.40551e-05	1236.15	-7.72895e-06
1238.08	0.000104891	1238.08	-2.45382e-05
1240	0.000110576	1240	-5.79153e-05
1241.93	0.000106109	1241.93	-6.6353e-05
1243.86	0.000121069	1243.86	-4.98041e-05
1245.79	0.000108534	1245.79	-5.08187e-05
1247.72	9.48542e-05	1247.72	-4.83881e-05
1249.65	9.07862e-05	1249.65	-4.03946e-05
1251.58	6.3958e-05	1251.58	-1.34338e-05
1253.5	2.74691e-05	1253.5	1.29536e-05
1255.43	1.66503e-05	1255.43	3.46291e-05
1257.36	1.53125e-05	1257.36	3.47904e-05
1259.29	1.73106e-05	1259.29	2.90261e-05
1261.22	3.07874e-05	1261.22	2.64664e-05
1263.15	3.59137e-05	1263.15	8.58134e-06
1265.07	3.27616e-05	1265.07	-1.50144e-07
1267	4.52494e-05	1267	-4.95707e-06
1268.93	4.30893e-05	1268.93	-3.2964e-05
1270.86	3.44783e-05	1270.86	-4.78542e-05
1272.79	5.49592e-05	1272.79	-4.30491e-05
1274.72	8.04673e-05	1274.72	-5.13509e-05
1276.64	8.23503e-05	1276.64	-7.03238e-05
1278.57	8.82616e-05	1278.57	-6.91716e-05
1280.5	0.000106646	1280.5	-4.30458e-05
1282.43	0.000133737	1282.43	1.02057e-05
1284.36	0.000168614	1284.36	9.68773e-05
1286.29	0.000179206	1286.29	0.000164039
1288.22	0.000140502	1288.22	0.000204659
1290.14	0.000115499	1290.14	0.000272263
1292.07	0.000104548	1292.07	0.000341072
1294	8.85543e-05	1294	0.000392981
1295.93	3.7302e-05	1295.93	0.000376607
1297.86	-7.89895e-05	1297.86	0.000251218
1299.79	-0.000220043	1299.79	0.000102274
1301.71	-0.000251003	1301.71	5.57612e-05
1303.64	-0.00023163	1303.64	4.60617e-05
1305.57	-0.000220883	1305.57	5.38578e-06
1307.5	-0.00021988	1307.5	-3.98275e-05
1309.43	-0.000173989	1309.43	-2.30831e-05
1311.36	-4.92502e-05	1311.36	4.82903e-05
1313.29	0.000100782	1313.29	0.00015196
1315.21	0.000161153	1315.21	0.000196955
1317.14	0.000161305	1317.14	0.000193331
1319.07	0.000170166	1319.07	0.000210134
1321	0.000164188	1321	0.000202963
1322.93	0.000149944	1322.93	0.000186974
1324.86	0.000121767	1324.86	0.000192151
1326.79	7.8226e-05	1326.79	0.00016809
1328.71	6.63876e-05	1328.71	0.000146092
1330.64	5.89331e-05	1330.64	0.000118419
1332.57	5.41853e-05	1332.57	9.97191e-05
1334.5	7.73034e-05	1334.5	0.000105207
1336.43	5.54392e-05	1336.43	6.00132e-05
1338.36	3.77699e-05	1338.36	3.28463e-05
1340.28	3.8482e-05	1340.28	4.66924e-05
1342.21	9.82124e-06	1342.21	3.16258e-05
1344.14	-4.24463e-06	1344.14	3.14508e-05
1346.07	-2.81956e-05	1346.07	8.58793e-06
1348	-5.00291e-05	1348	-2.29237e-05
1349.93	-3.62671e-05	1349.93	-2.99179e-05
1351.86	-3.3905e-05	1351.86	-5.69698e-05
1353.78	-3.03593e-05	1353.78	-9.82199e-05
1355.71	-1.64077e-05	1355.71	-0.000127762
1357.64	-1.1055e-05	1357.64	-0.000166127
1359.57	-1.04757e-05	1359.57	-0.00021483
1361.5	-3.46013e-06	1361.5	-0.000267117
1363.43	2.88701e-05	1363.43	-0.00028046
1365.35	4.47021e-05	1365.35	-0.000293019
1367.28	4.87638e-05	1367.28	-0.000295081
1369.21	4.25754e-05	1369.21	-0.000277664
1371.14	3.64989e-05	1371.14	-0.000248538
1373.07	4.44943e-05	1373.07	-0.000197879
1375	4.38061e-05	1375	-0.000127836
1376.92	1.15169e-05	1376.92	-7.5558e-05
1378.85	-8.85056e-06	1378.85	-2.18747e-05
1380.78	-2.30991e-05	1380.78	1.78724e-05
1382.71	-3.30247e-05	1382.71	2.76438e-05
1384.64	-2.5452e-05	1384.64	2.39656e-05
1386.57	-2.39637e-05	1386.57	8.67833e-06
1388.5	-5.04612e-05	1388.5	-2.96632e-05
1390.42	-6.16152e-05	1390.42	-6.95254e-05
1392.35	-5.25407e-05	1392.35	-7.77709e-05
1394.28	-3.01194e-05	1394.28	-5.33364e-05
1396.21	-6.334e-06	1396.21	-7.98266e-06
1398.14	-2.47105e-07	1398.14	4.76383e-05
1400.07	-5.4532e-06	1400.07	0.00010859
1401.99	2.31115e-05	1401.99	0.000206305
1403.92	5.26507e-05	1403.92	0.000309884
1405.85	5.53529e-05	1405.85	0.000355364
1407.78	3.44636e-05	1407.78	0.000338187
1409.71	1.85952e-05	1409.71	0.00031107
1411.64	6.02955e-06	1411.64	0.000282989
1413.57	3.39466e-07	1413.57	0.000246623
1415.49	-3.66497e-05	1415.49	0.000160733
1417.42	-6.31315e-05	1417.42	9.70054e-05
1419.35	-4.60545e-05	1419.35	0.000123122
1421.28	-9.45375e-06	1421.28	0.000192187
1423.21	2.47072e-05	1423.21	0.000238406
1425.14	4.55113e-05	1425.14	0.000264118
1427.07	4.30125e-05	1427.07	0.000279964
1428.99	5.06754e-05	1428.99	0.000285917
1430.92	3.63163e-05	1430.92	0.000235599
1432.85	2.88741e-06	1432.85	0.000138556
1434.78	-3.09965e-05	1434.78	5.68994e-05
1436.71	-6.97917e-05	1436.71	-3.96359e-06
1438.64	-9.9706e-05	1438.64	-5.7206e-05
1440.57	-9.65637e-05	1440.57	-0.000100068
1442.49	-7.51201e-05	1442.49	-9.67261e-05
1444.42	-2.78603e-05	1444.42	-5.35676e-05
1446.35	1.7496e-05	1446.35	-3.00421e-05
1448.28	7.10257e-05	1448.28	-3.90877e-05
1450.21	0.000138996	1450.21	-8.54948e-05
1452.13	0.000261173	1452.13	-0.000113826
1454.06	0.000441243	1454.06	-9.71255e-05
1455.99	0.000613845	1455.99	-6.94793e-05
1457.92	0.000711007	1457.92	-4.22408e-05
1459.85	0.000720952	1459.85	-1.8911e-05
1461.78	0.000679882	1461.78	1.82778e-05
1463.71	0.00064137	1463.71	0.00011305
1465.63	0.000568137	1465.63	0.000186116
1467.56	0.000460869	1467.56	0.000207566
1469.49	0.000401315	1469.49	0.000206576
1471.42	0.00043393	1471.42	0.000197462
1473.35	0.000591118	1473.35	0.00020425
1475.28	0.000763382	1475.28	0.000197405
1477.21	0.000831969	1477.21	0.000149929
1479.13	0.000830778	1479.13	0.000111827
1481.06	0.000808489	1481.06	0.000106181
1482.99	0.000741233	1482.99	9.17859e-05
1484.92	0.000604946	1484.92	5.85626e-05
1486.85	0.000413146	1486.85	7.80924e-06
1488.78	0.00025309	1488.78	-3.25341e-05
1490.7	0.000186373	1490.7	-1.98873e-05
1492.63	0.000165992	1492.63	4.76291e-06
1494.56	0.000121297	1494.56	-7.96829e-06
1496.49	7.60169e-05	1496.49	-9.95703e-06
1498.42	7.27743e-05	1498.42	-5.33282e-06
1500.35	8.74653e-05	1500.35	8.70919e-06
1502.28	9.72676e-05	1502.28	3.03391e-05
1504.2	9.8515e-05	1504.2	1.67297e-05
1506.13	9.86851e-05	1506.13	-9.0007e-06
1508.06	0.000115633	1508.06	-9.91084e-06
1509.99	0.000139784	1509.99	6.18737e-06
1511.92	0.000146565	1511.92	3.98948e-05
1513.85	0.000143339	1513.85	6.19617e-05
1515.78	0.000146235	1515.78	8.48407e-05
1517.7	0.00015464	1517.7	0.000111192
1519.63	0.000164627	1519.63	0.00012472
1521.56	0.000161164	1521.56	0.000122531
1523.49	0.000149851	1523.49	0.000112451
1525.42	0.00015139	1525.42	0.000109842
1527.35	0.000162067	1527.35	0.000147803
1529.27	0.000150064	1529.27	0.000180259
1531.2	0.000142182	1531.2	0.000213236
1533.13	0.000152701	1533.13	0.000294239
1535.06	0.000180643	1535.06	0.000401784
1536.99	0.00020658	1536.99	0.000496677
1538.92	0.00022226	1538.92	0.000609948
1540.85	0.000206932	1540.85	0.00071392
1542.77	0.000224754	1542.77	0.000861073
1544.7	0.00024977	1544.7	0.00105
1546.63	0.000238211	1546.63	0.00119
1548.56	0.0002036	1548.56	0.00131
1550.49	0.000182076	1550.49	0.00148
1552.42	0.000180621	1552.42	0.00165
1554.34	0.000161206	1554.34	0.00175
1556.27	0.000156169	1556.27	0.0018
1558.2	0.000150489	1558.2	0.0018
1560.13	0.000140176	1560.13	0.00177
1562.06	0.000145656	1562.06	0.00171
1563.99	0.000141988	1563.99	0.00157
1565.91	0.00011935	1565.91	0.00139
1567.84	0.000139014	1567.84	0.00127
1569.77	0.000106207	1569.77	0.00116
1571.7	3.30399e-05	1571.7	0.00103
1573.63	-2.4828e-05	1573.63	0.00093309
1575.56	-5.2881e-05	1575.56	0.000881497
1577.49	-7.72678e-05	1577.49	0.000835355
1579.41	-0.000112671	1579.41	0.000777005
1581.34	-0.000131798	1581.34	0.00073489
1583.27	-0.000110319	1583.27	0.000703176
1585.2	-6.43782e-05	1585.2	0.000678599
1587.13	-9.34869e-07	1587.13	0.000674062
1589.06	5.0116e-05	1589.06	0.000668921
1590.98	8.60264e-05	1590.98	0.000678908
1592.91	0.000138762	1592.91	0.000703628
1594.84	0.000180369	1594.84	0.000704622
1596.77	0.000203347	1596.77	0.000719923
1598.7	0.000231144	1598.7	0.000764728
1600.63	0.00027113	1600.63	0.00082368
1602.56	0.0003054	1602.56	0.000911806
1604.48	0.00034879	1604.48	0.00103
1606.41	0.000402437	1606.41	0.00117
1608.34	0.000455117	1608.34	0.00131
1610.27	0.000502975	1610.27	0.00141
1612.2	0.000556075	1612.2	0.00144
1614.13	0.000606569	1614.13	0.00145
1616.06	0.000650312	1616.06	0.00144
1617.98	0.000699603	1617.98	0.00141
1619.91	0.000746637	1619.91	0.00136
1621.84	0.000778507	1621.84	0.00133
1623.77	0.000768543	1623.77	0.0013
1625.7	0.000736667	1625.7	0.00133
1627.63	0.000697312	1627.63	0.00136
1629.55	0.000655214	1629.55	0.00141
1631.48	0.000589292	1631.48	0.00145
1633.41	0.000510913	1633.41	0.00149
1635.34	0.000424705	1635.34	0.00152
1637.27	0.000364061	1637.27	0.00158
1639.2	0.000309684	1639.2	0.00162
1641.12	0.000253126	1641.12	0.00166
1643.05	0.000194784	1643.05	0.0017
1644.98	0.000167222	1644.98	0.00174
1646.91	0.000124022	1646.91	0.00176
1648.84	7.95792e-05	1648.84	0.00174
1650.77	8.59792e-05	1650.77	0.00172
1652.7	0.000120803	1652.7	0.00176
1654.62	0.000136088	1654.62	0.0018
1656.55	0.000124364	1656.55	0.00178
1658.48	8.72009e-05	1658.48	0.00175
1660.41	8.24778e-05	1660.41	0.00175
1662.34	0.000115916	1662.34	0.00179
1664.27	0.000109894	1664.27	0.00182
1666.19	6.14194e-05	1666.19	0.00178
1668.12	1.22571e-05	1668.12	0.00174
1670.05	-1.87978e-05	1670.05	0.00174
1671.98	-2.34942e-05	1671.98	0.00177
1673.91	-2.92819e-05	1673.91	0.00181
1675.84	-4.90074e-05	1675.84	0.00186
1677.77	-3.43738e-05	1677.77	0.00192
1679.69	-1.52578e-05	1679.69	0.00199
1681.62	1.07776e-05	1681.62	0.00207
1683.55	4.5958e-05	1683.55	0.00216
1685.48	6.50367e-05	1685.48	0.00224
1687.41	7.33017e-05	1687.41	0.00228
1689.34	6.65311e-05	1689.34	0.00229
1691.27	4.51853e-05	1691.27	0.00233
1693.19	2.75324e-05	1693.19	0.00233
1695.12	-2.1502e-05	1695.12	0.00225
1697.05	-4.37812e-05	1697.05	0.00215
1698.98	-4.23619e-05	1698.98	0.00205
1700.91	-4.42559e-05	1700.91	0.00197
1702.84	-4.52208e-05	1702.84	0.00187
1704.77	-6.50398e-05	1704.77	0.00173
1706.69	-6.18633e-05	1706.69	0.00164
1708.62	-1.62903e-05	1708.62	0.00162
1710.55	4.55914e-07	1710.55	0.00158
1712.48	-1.43671e-05	1712.48	0.00151
1714.41	-2.92034e-05	1714.41	0.00144
1716.34	-1.32597e-05	1716.34	0.0014
1718.26	-6.69655e-07	1718.26	0.00137
1720.19	-1.94957e-05	1720.19	0.00129
1722.12	-3.85544e-05	1722.12	0.00119
1724.05	-4.56307e-05	1724.05	0.0011
1725.98	-4.35225e-05	1725.98	0.00101
1727.91	-5.9628e-05	1727.91	0.000886244
1729.84	-0.000116309	1729.84	0.000737097
1731.76	-0.000140017	1731.76	0.000604423
1733.69	-0.000124876	1733.69	0.000505033
1735.62	-0.000113306	1735.62	0.000443278
1737.55	-0.000112178	1737.55	0.000380427
1739.48	-0.000104776	1739.48	0.000333882
1741.4	-6.59968e-05	1741.4	0.000336277
1743.33	-3.7345e-06	1743.33	0.000342872
1745.26	1.82721e-05	1745.26	0.000321945
1747.19	1.73937e-05	1747.19	0.000301347
1749.12	1.9504e-05	1749.12	0.000259833
1751.05	2.0257e-05	1751.05	0.000205991
1752.98	1.28378e-05	1752.98	0.000144195
1754.9	-1.40521e-05	1754.9	7.92952e-05
1756.83	-6.11098e-05	1756.83	2.62145e-05
1758.76	-9.54967e-05	1758.76	-2.27346e-05
1760.69	-0.000123814	1760.69	-8.75734e-05
1762.62	-0.000154371	1762.62	-0.000128953
1764.55	-0.000147631	1764.55	-0.000124863
1766.47	-0.000125938	1766.47	-0.000108314
1768.4	-0.000110001	1768.4	-9.96871e-05
1770.33	-9.1528e-05	1770.33	-8.97111e-05
1772.26	-8.11627e-05	1772.26	-7.12514e-05
1774.19	-4.93749e-05	1774.19	-3.78303e-05
1776.12	-2.07657e-05	1776.12	-2.46446e-05
1778.05	-4.41194e-05	1778.05	-4.95971e-05
1779.97	-8.71819e-05	1779.97	-8.22667e-05
1781.9	-0.000115135	1781.9	-0.000100533
1783.83	-0.000128247	1783.83	-0.000119127
1785.76	-0.000125558	1785.76	-0.000133335
1787.69	-0.000146572	1787.69	-0.000141053
1789.62	-0.00015249	1789.62	-0.000125526
1791.55	-0.00015101	1791.55	-0.000124693
1793.47	-0.000149255	1793.47	-0.000118591
1795.4	-0.000148043	1795.4	-0.000112364
1797.33	-0.000143088	1797.33	-0.000109929
1799.26	-0.000141869	1799.26	-9.85147e-05
1801.19	-0.000135537	1801.19	-8.56992e-05
1803.12	-0.000139012	1803.12	-8.93677e-05
1805.05	-0.000135281	1805.05	-8.04251e-05
1806.97	-0.000112659	1806.97	-7.49761e-05
1808.9	-9.15391e-05	1808.9	-7.43515e-05
1810.83	-9.09793e-05	1810.83	-7.09896e-05
1812.76	-9.53481e-05	1812.76	-7.98744e-05
1814.69	-9.98581e-05	1814.69	-9.48421e-05
1816.62	-0.000109609	1816.62	-0.000110179
1818.54	-0.000108617	1818.54	-0.000123364
1820.47	-0.000119646	1820.47	-0.000137139
1822.4	-0.000115869	1822.4	-0.000127708
1824.33	-9.39371e-05	1824.33	-0.00010265
1826.26	-8.25851e-05	1826.26	-8.66935e-05
1828.19	-7.15407e-05	1828.19	-6.82344e-05
1830.12	-5.34292e-05	1830.12	-4.28399e-05
1832.04	-4.56234e-05	1832.04	-1.70249e-05
1833.97	-4.34481e-05	1833.97	2.91398e-06
1835.9	-3.91202e-05	1835.9	1.29108e-05
1837.83	-5.03599e-05	1837.83	1.77679e-05
1839.76	-5.50464e-05	1839.76	2.41578e-05
1841.69	-4.2576e-05	1841.69	3.37662e-05
1843.61	-4.5523e-05	1843.61	4.15891e-05
1845.54	-5.44983e-05	1845.54	4.35311e-05
1847.47	-5.86627e-05	1847.47	4.49653e-05
1849.4	-8.55338e-05	1849.4	3.30711e-05
1851.33	-9.82959e-05	1851.33	1.40269e-05
1853.26	-9.63984e-05	1853.26	1.31347e-05
1855.18	-0.000106952	1855.18	1.88986e-05
1857.11	-0.000113354	1857.11	1.44304e-05
1859.04	-0.000114434	1859.04	1.99638e-05
1860.97	-9.65265e-05	1860.97	4.90914e-05
1862.9	-7.02447e-05	1862.9	8.39413e-05
1864.83	-5.55905e-05	1864.83	0.000123791
1866.76	-5.3716e-05	1866.76	0.000169921
1868.68	-6.01036e-05	1868.68	0.000202545
1870.61	-6.35077e-05	1870.61	0.000231685
1872.54	-5.79999e-05	1872.54	0.000253739
1874.47	-6.61091e-05	1874.47	0.00026864
1876.4	-8.10029e-05	1876.4	0.000274742
1878.33	-9.0094e-05	1878.33	0.000263548
1880.26	-9.17063e-05	1880.26	0.000238624
1882.18	-8.29229e-05	1882.18	0.000221009
1884.11	-7.60125e-05	1884.11	0.000205409
1886.04	-8.16465e-05	1886.04	0.00018759
1887.97	-7.81919e-05	1887.97	0.000173704
1889.9	-6.93289e-05	1889.9	0.000155509
1891.83	-6.39542e-05	1891.83	0.000134331
1893.75	-6.33281e-05	1893.75	0.000117713
1895.68	-6.5294e-05	1895.68	9.74711e-05
1897.61	-6.665e-05	1897.61	7.60109e-05
1899.54	-5.74976e-05	1899.54	7.07766e-05
1901.47	-5.76655e-05	1901.47	5.99448e-05
1903.4	-6.2063e-05	1903.4	5.42955e-05
1905.33	-6.50768e-05	1905.33	5.2885e-05
1907.25	-6.81321e-05	1907.25	4.00538e-05
1909.18	-6.9361e-05	1909.18	2.86955e-05
1911.11	-6.39833e-05	1911.11	3.17893e-05
1913.04	-5.85926e-05	1913.04	3.6284e-05
1914.97	-5.79468e-05	1914.97	4.32894e-05
1916.9	-5.74825e-05	1916.9	5.89397e-05
1918.82	-5.71816e-05	1918.82	7.25027e-05
1920.75	-6.41661e-05	1920.75	7.51761e-05
1922.68	-7.6293e-05	1922.68	7.67587e-05
1924.61	-8.09283e-05	1924.61	7.90156e-05
1926.54	-8.42439e-05	1926.54	6.83445e-05
1928.47	-9.15394e-05	1928.47	3.83074e-05
1930.39	-0.000100124	1930.39	4.82358e-06
1932.32	-0.000102203	1932.32	-1.39894e-05
1934.25	-7.85768e-05	1934.25	-1.71496e-06
1936.18	-5.23548e-05	1936.18	1.32999e-05
1938.11	-4.39472e-05	1938.11	1.00029e-05
1940.04	-4.66342e-05	1940.04	2.1639e-06
1941.97	-4.69671e-05	1941.97	5.35604e-06
1943.89	-5.24884e-05	1943.89	2.65873e-06
1945.82	-5.58589e-05	1945.82	-1.46856e-05
1947.75	-6.57042e-05	1947.75	-4.41018e-05
1949.68	-7.58e-05	1949.68	-6.59881e-05
1951.61	-7.73354e-05	1951.61	-7.28342e-05
1953.54	-7.97277e-05	1953.54	-6.08496e-05
1955.46	-7.35956e-05	1955.46	-4.87575e-05
1957.39	-4.55952e-05	1957.39	-4.11006e-05
1959.32	-2.21086e-05	1959.32	-3.17085e-05
1961.25	-4.17445e-06	1961.25	-1.89477e-05
1963.18	8.11398e-06	1963.18	-1.62526e-05
1965.11	7.42729e-07	1965.11	-2.26454e-05
1967.04	-2.34152e-06	1967.04	-4.23543e-05
1968.96	-1.09296e-06	1968.96	-6.60981e-05
1970.89	-1.34385e-05	1970.89	-7.75746e-05
1972.82	-2.55223e-05	1972.82	-7.54306e-05
1974.75	-3.91722e-05	1974.75	-7.36014e-05
1976.68	-4.5544e-05	1976.68	-7.29589e-05
1978.61	-3.10489e-05	1978.61	-6.36376e-05
1980.54	-9.39771e-06	1980.54	-4.73088e-05
1982.46	5.59183e-06	1982.46	-2.68922e-05
1984.39	2.18658e-05	1984.39	-1.43198e-05
1986.32	3.04604e-05	1986.32	-2.21987e-05
1988.25	2.0181e-05	1988.25	-4.76012e-05
1990.18	5.30464e-06	1990.18	-7.12037e-05
1992.11	1.11718e-06	1992.11	-8.69787e-05
1994.04	-1.4024e-05	1994.04	-0.000103357
1995.96	-4.23758e-05	1995.96	-0.000116367
1997.89	-6.49114e-05	1997.89	-0.000123145
1999.82	-7.50915e-05	1999.82	-0.000117291
2001.75	-6.50233e-05	2001.75	-9.28224e-05
2003.68	-4.56116e-05	2003.68	-6.50818e-05
2005.61	-3.10563e-05	2005.61	-4.07476e-05
2007.53	-1.14716e-05	2007.53	-1.96797e-05
2009.46	1.45712e-05	2009.46	-4.51608e-06
2011.39	2.51667e-05	2011.39	4.04124e-06
2013.32	3.31567e-05	2013.32	4.58098e-06
2015.25	4.04043e-05	2015.25	-3.287e-06
2017.18	2.83802e-05	2017.18	-1.59816e-05
2019.11	3.82072e-06	2019.11	-3.73187e-05
2021.03	7.9129e-07	2021.03	-5.11841e-05
2022.96	1.10356e-05	2022.96	-6.53425e-05
2024.89	2.57401e-05	2024.89	-7.49041e-05
2026.82	3.99242e-05	2026.82	-6.36686e-05
2028.75	4.83284e-05	2028.75	-4.08655e-05
2030.67	6.12874e-05	2030.67	-2.11012e-05
2032.6	7.42719e-05	2032.6	-2.74045e-06
2034.53	6.91646e-05	2034.53	1.35096e-05
2036.46	5.22433e-05	2036.46	2.1282e-05
2038.39	3.65803e-05	2038.39	2.0883e-05
2040.32	1.94544e-05	2040.32	1.46544e-05
2042.25	1.51863e-05	2042.25	5.22898e-06
2044.17	9.21101e-06	2044.17	-2.34976e-06
2046.1	-5.23134e-06	2046.1	-3.996e-06
2048.03	-2.37742e-05	2048.03	-1.57849e-06
2049.96	-4.04214e-05	2049.96	1.06145e-05
2051.89	-5.53361e-05	2051.89	2.18838e-05
2053.82	-7.00116e-05	2053.82	2.47383e-05
2055.75	-8.63459e-05	2055.75	2.32504e-05
2057.67	-8.33731e-05	2057.67	3.51762e-05
2059.6	-6.35971e-05	2059.6	4.83615e-05
2061.53	-3.28448e-05	2061.53	5.72583e-05
2063.46	-5.58784e-06	2063.46	6.58267e-05
2065.39	1.17093e-05	2065.39	7.52783e-05
2067.32	2.67337e-05	2067.32	9.39592e-05
2069.24	3.46715e-05	2069.24	0.000117352
2071.17	2.51247e-05	2071.17	0.000130841
2073.1	2.34896e-05	2073.1	0.000160679
2075.03	1.6471e-05	2075.03	0.000205425
2076.96	4.99738e-06	2076.96	0.000257693
2078.89	-3.8911e-06	2078.89	0.000312785
2080.82	-1.06394e-05	2080.82	0.000367119
2082.74	-1.9475e-05	2082.74	0.000417626
2084.67	-2.39434e-05	2084.67	0.000460754
2086.6	-3.27042e-05	2086.6	0.000485518
2088.53	-3.67256e-05	2088.53	0.000500428
2090.46	-3.46094e-05	2090.46	0.000508956
2092.39	-2.98647e-05	2092.39	0.000519723
2094.32	-3.11682e-05	2094.32	0.000530855
2096.24	-2.73939e-05	2096.24	0.000550021
2098.17	-2.45073e-05	2098.17	0.000578394
2100.1	-3.98802e-05	2100.1	0.000595095
2102.03	-5.94741e-05	2102.03	0.000590292
2103.96	-8.39561e-05	2103.96	0.000574199
2105.89	-0.000110125	2105.89	0.000555138
2107.81	-0.000117193	2107.81	0.000529028
2109.74	-0.000121462	2109.74	0.000484061
2111.67	-0.0001281	2111.67	0.000430549
2113.6	-0.000127468	2113.6	0.000383817
2115.53	-0.000127042	2115.53	0.000353118
2117.46	-0.000115285	2117.46	0.000331368
2119.39	-9.17632e-05	2119.39	0.000312992
2121.31	-8.40375e-05	2121.31	0.000300167
2123.24	-8.31744e-05	2123.24	0.00030822
2125.17	-7.83651e-05	2125.17	0.000324185
2127.1	-6.57569e-05	2127.1	0.000362014
2129.03	-5.20079e-05	2129.03	0.000434388
2130.96	-3.84306e-05	2130.96	0.000562133
2132.88	-3.13231e-05	2132.88	0.000733479
2134.81	-2.54571e-05	2134.81	0.000907495
2136.74	-2.24484e-05	2136.74	0.00105
2138.67	-1.91641e-05	2138.67	0.00116
2140.6	-1.47619e-05	2140.6	0.00124
2142.53	-1.14693e-05	2142.53	0.00129
2144.45	-2.07639e-05	2144.45	0.0013
2146.38	-2.91312e-05	2146.38	0.00129
2148.31	-3.02281e-05	2148.31	0.0013
2150.24	-2.04461e-05	2150.24	0.00136
2152.17	-8.64068e-06	2152.17	0.00148
2154.1	-1.12474e-05	2154.1	0.00163
2156.03	-2.30361e-05	2156.03	0.0018
2157.95	-2.71693e-05	2157.95	0.00199
2159.88	-2.24571e-05	2159.88	0.00217
2161.81	-1.36069e-05	2161.81	0.00235
2163.74	-1.75616e-05	2163.74	0.00251
2165.67	-2.7865e-05	2165.67	0.00263
2167.6	-2.33226e-05	2167.6	0.00272
2169.53	-9.87515e-06	2169.53	0.00276
2171.45	3.18196e-06	2171.45	0.00274
2173.38	9.53382e-06	2173.38	0.00268
2175.31	4.73268e-06	2175.31	0.00256
2177.24	8.36614e-06	2177.24	0.00241
2179.17	2.10643e-05	2179.17	0.00223
2181.1	2.62094e-05	2181.1	0.00203
2183.02	2.89853e-05	2183.02	0.00184
2184.95	3.5302e-05	2184.95	0.00166
2186.88	4.15184e-05	2186.88	0.00149
2188.81	5.76424e-05	2188.81	0.00133
2190.74	7.27208e-05	2190.74	0.00119
2192.67	7.50999e-05	2192.67	0.00107
2194.59	7.58617e-05	2194.59	0.00097339
2196.52	7.26741e-05	2196.52	0.000879369
2198.45	5.82969e-05	2198.45	0.000794007
2200.38	4.38377e-05	2200.38	0.000725314
2202.31	2.90187e-05	2202.31	0.000677291
2204.24	2.08052e-05	2204.24	0.000652775
2206.17	2.90359e-05	2206.17	0.000641461
2208.09	3.93397e-05	2208.09	0.000632218
2210.02	3.98381e-05	2210.02	0.000628044
2211.95	4.95682e-05	2211.95	0.000627801
2213.88	6.5266e-05	2213.88	0.000619649
2215.81	6.91675e-05	2215.81	0.000595692
2217.74	6.48583e-05	2217.74	0.000577593
2219.66	4.84745e-05	2219.66	0.000568082
2221.59	3.87155e-05	2221.59	0.000584039
2223.52	4.59835e-05	2223.52	0.000625141
2225.45	5.43515e-05	2225.45	0.000699068
2227.38	5.94001e-05	2227.38	0.000782248
2229.31	6.322e-05	2229.31	0.000881224
2231.24	6.4526e-05	2231.24	0.000971203
2233.16	7.63245e-05	2233.16	0.00106
2235.09	7.69317e-05	2235.09	0.00112
2237.02	7.24437e-05	2237.02	0.00116
2238.95	6.89645e-05	2238.95	0.00115
2240.88	5.96968e-05	2240.88	0.00112
2242.81	5.13393e-05	2242.81	0.00107
2244.74	5.18167e-05	2244.74	0.00103
2246.66	5.12017e-05	2246.66	0.00097188
2248.59	5.42136e-05	2248.59	0.000932286
2250.52	4.64287e-05	2250.52	0.000895205
2252.45	3.80816e-05	2252.45	0.00089073
2254.38	3.24644e-05	2254.38	0.000901558
2256.31	2.56607e-05	2256.31	0.000925129
2258.24	9.73152e-06	2258.24	0.000930553
2260.16	-5.07654e-06	2260.16	0.000926843
2262.09	-1.25716e-05	2262.09	0.000898336
2264.02	-1.50944e-05	2264.02	0.000836789
2265.95	-1.9221e-05	2265.95	0.00073607
2267.88	-2.24788e-05	2267.88	0.000633952
2269.8	-1.99231e-05	2269.8	0.000527666
2271.73	-1.36779e-05	2271.73	0.000425689
2273.66	-1.4873e-05	2273.66	0.000330215
2275.59	-1.20652e-05	2275.59	0.000260679
2277.52	-9.06852e-06	2277.52	0.000196354
2279.45	-2.02492e-05	2279.45	0.000107368
2281.38	-3.04664e-05	2281.38	-2.68553e-05
2283.3	-3.7103e-05	2283.3	-0.000196454
2285.23	-4.40438e-05	2285.23	-0.000404666
2287.16	-4.99979e-05	2287.16	-0.000668394
2289.09	-5.99293e-05	2289.09	-0.00097023
2291.02	-5.7852e-05	2291.02	-0.00125
2292.95	-4.98807e-05	2292.95	-0.00149
2294.88	-5.06212e-05	2294.88	-0.00167
2296.8	-4.21798e-05	2296.8	-0.00176
2298.73	-2.92643e-05	2298.73	-0.00181
2300.66	-1.88087e-05	2300.66	-0.00183
2302.59	-2.07882e-05	2302.59	-0.00181
2304.52	-3.52887e-05	2304.52	-0.00172
2306.45	-3.14599e-05	2306.45	-0.00148
2308.38	-1.41695e-05	2308.38	-0.00112
2310.3	-1.19131e-05	2310.3	-0.000859073
2312.23	-2.07974e-05	2312.23	-0.000641968
2314.16	-3.93084e-05	2314.16	-0.000392986
2316.09	-5.27887e-05	2316.09	-0.000123374
2318.02	-5.5104e-05	2318.02	7.23258e-05
2319.95	-6.36736e-05	2319.95	9.25382e-05
2321.87	-7.68497e-05	2321.87	6.05706e-06
2323.8	-8.43383e-05	2323.8	8.4139e-06
2325.73	-8.79426e-05	2325.73	0.000188352
2327.66	-8.14138e-05	2327.66	0.000415407
2329.59	-7.36455e-05	2329.59	0.000528939
2331.52	-6.00086e-05	2331.52	0.000685759
2333.45	-4.55606e-05	2333.45	0.000994598
2335.37	-3.10903e-05	2335.37	0.00138
2337.3	-1.89348e-05	2337.3	0.00177
2339.23	-3.21114e-06	2339.23	0.00186
2341.16	1.30596e-05	2341.16	0.00184
2343.09	3.24095e-05	2343.09	0.00188
2345.02	4.47678e-05	2345.02	0.00185
2346.94	5.1555e-05	2346.94	0.0016
2348.87	6.1377e-05	2348.87	0.00116
2350.8	6.94946e-05	2350.8	0.00063228
2352.73	7.40424e-05	2352.73	0.000377055
2354.66	8.10445e-05	2354.66	0.000153366
2356.59	8.91108e-05	2356.59	-1.61802e-05
2358.51	9.45356e-05	2358.51	-0.000111841
2360.44	9.71648e-05	2360.44	-9.7997e-05
2362.37	0.000100908	2362.37	1.51354e-05
2364.3	0.00010548	2364.3	0.000116472
2366.23	0.000109032	2366.23	7.92459e-05
2368.16	0.000107346	2368.16	9.55159e-05
2370.09	0.000102539	2370.09	0.000122947
2372.01	0.000106533	2372.01	0.000124171
2373.94	0.000118245	2373.94	8.99809e-05
2375.87	0.000114323	2375.87	6.1589e-05
2377.8	0.000105296	2377.8	0.000106273
2379.73	9.62951e-05	2379.73	0.000209186
2381.66	9.22811e-05	2381.66	0.000312187
2383.59	9.36203e-05	2383.59	0.000364684
2385.51	8.46267e-05	2385.51	0.000396476
2387.44	6.83533e-05	2387.44	0.000452935
2389.37	5.84143e-05	2389.37	0.000528775
2391.3	4.93051e-05	2391.3	0.000580197
2393.23	3.71306e-05	2393.23	0.000595968
2395.16	2.77867e-05	2395.16	0.000610534
2397.08	1.64039e-05	2397.08	0.000625014
2399.01	1.13529e-05	2399.01	0.000649735
2400.94	8.40306e-06	2400.94	0.000677262
2402.87	9.46107e-06	2402.87	0.000675106
2404.8	6.70492e-06	2404.8	0.000650448
2406.73	1.16788e-05	2406.73	0.000641416
2408.66	1.47678e-05	2408.66	0.000628007
2410.58	1.52482e-05	2410.58	0.000616527
2412.51	6.91793e-06	2412.51	0.000591577
2414.44	-4.79142e-06	2414.44	0.0005692
2416.37	-1.04099e-05	2416.37	0.000574405
2418.3	1.74866e-06	2418.3	0.000599924
2420.23	1.26614e-05	2420.23	0.000614179
2422.15	1.13576e-05	2422.15	0.000620366
2424.08	5.93119e-06	2424.08	0.00063314
2426.01	6.43733e-06	2426.01	0.000663835
2427.94	8.73161e-06	2427.94	0.000686166
2429.87	3.62055e-06	2429.87	0.000692625
2431.8	-6.36559e-06	2431.8	0.000701211
2433.72	-2.15293e-05	2433.72	0.000714933
2435.65	-2.62397e-05	2435.65	0.00072845
2437.58	-2.65707e-05	2437.58	0.000742547
2439.51	-3.95695e-05	2439.51	0.000748364
2441.44	-4.96341e-05	2441.44	0.000759622
2443.37	-4.28384e-05	2443.37	0.000778526
2445.3	-3.64229e-05	2445.3	0.000794791
2447.22	-2.46953e-05	2447.22	0.000819486
2449.15	-1.32582e-05	2449.15	0.000851522
2451.08	-8.9879e-06	2451.08	0.000880319
2453.01	2.27848e-06	2453.01	0.000907891
2454.94	1.46946e-05	2454.94	0.000933581
2456.87	1.89865e-05	2456.87	0.00095891
2458.8	1.89966e-05	2458.8	0.00097407
2460.72	9.23134e-06	2460.72	0.000981361
2462.65	3.64131e-06	2462.65	0.000996171
2464.58	7.37727e-06	2464.58	0.00101
2466.51	6.99945e-06	2466.51	0.00103
2468.44	6.15039e-06	2468.44	0.00103
2470.37	4.03206e-06	2470.37	0.00103
2472.29	3.91075e-06	2472.29	0.00103
2474.22	7.53443e-06	2474.22	0.00103
2476.15	1.26986e-06	2476.15	0.00102
2478.08	-4.13923e-06	2478.08	0.00101
2480.01	8.82827e-06	2480.01	0.00102
2481.94	2.84233e-05	2481.94	0.00104
2483.86	4.16766e-05	2483.86	0.00107
2485.79	4.34805e-05	2485.79	0.0011
2487.72	4.35396e-05	2487.72	0.00113
2489.65	4.57812e-05	2489.65	0.00116
2491.58	4.4806e-05	2491.58	0.00119
2493.51	3.78278e-05	2493.51	0.00122
2495.44	2.31331e-05	2495.44	0.00123
2497.36	4.61899e-06	2497.36	0.00123
2499.29	-4.76604e-06	2499.29	0.00123
2501.22	-1.12704e-05	2501.22	0.00123
2503.15	-1.49307e-05	2503.15	0.00123
2505.08	-2.05939e-05	2505.08	0.00122
2507.01	-2.66568e-05	2507.01	0.00122
2508.93	-1.7662e-05	2508.93	0.00124
2510.86	-2.30741e-06	2510.86	0.00127
2512.79	9.26737e-06	2512.79	0.00128
2514.72	2.56475e-05	2514.72	0.0013
2516.65	3.78271e-05	2516.65	0.00132
2518.58	4.57748e-05	2518.58	0.00135
2520.51	4.18457e-05	2520.51	0.00136
2522.43	4.33525e-06	2522.43	0.00134
2524.36	-2.53526e-05	2524.36	0.00133
2526.29	-3.36155e-05	2526.29	0.00133
2528.22	-4.29891e-05	2528.22	0.00133
2530.15	-4.4757e-05	2530.15	0.00134
2532.08	-3.90775e-05	2532.08	0.00134
2534.01	-2.91733e-05	2534.01	0.00135
2535.93	-7.98166e-06	2535.93	0.00137
2537.86	9.09962e-06	2537.86	0.00138
2539.79	1.60814e-05	2539.79	0.00138
2541.72	1.88626e-05	2541.72	0.00139
2543.65	1.99126e-05	2543.65	0.0014
2545.58	2.51573e-05	2545.58	0.00139
2547.51	2.82582e-05	2547.51	0.00138
2549.43	2.9351e-05	2549.43	0.00137
2551.36	2.39565e-05	2551.36	0.00137
2553.29	2.07307e-05	2553.29	0.00137
2555.22	2.96736e-05	2555.22	0.00138
2557.15	4.65782e-05	2557.15	0.00139
2559.07	6.09141e-05	2559.07	0.00141
2561	7.45317e-05	2561	0.00142
2562.93	9.8496e-05	2562.93	0.00145
2564.86	0.000118885	2564.86	0.00147
2566.79	0.000125622	2566.79	0.00147
2568.72	0.000119939	2568.72	0.00147
2570.65	0.000112497	2570.65	0.00147
2572.57	0.000112092	2572.57	0.00147
2574.5	0.000107898	2574.5	0.00148
2576.43	8.92583e-05	2576.43	0.00148
2578.36	7.63542e-05	2578.36	0.00147
2580.29	6.92227e-05	2580.29	0.00147
2582.22	6.89455e-05	2582.22	0.00148
2584.15	6.23648e-05	2584.15	0.00148
2586.07	4.17448e-05	2586.07	0.00147
2588	3.12935e-05	2588	0.00148
2589.93	3.9196e-05	2589.93	0.00149
2591.86	5.12311e-05	2591.86	0.00151
2593.79	6.39857e-05	2593.79	0.00153
2595.72	7.25121e-05	2595.72	0.00154
2597.64	8.1224e-05	2597.64	0.00155
2599.57	9.04649e-05	2599.57	0.00157
2601.5	0.000104318	2601.5	0.00159
2603.43	0.000118748	2603.43	0.00161
2605.36	0.000119387	2605.36	0.00161
2607.29	0.0001093	2607.29	0.00163
2609.22	0.000112068	2609.22	0.00165
2611.14	0.000120156	2611.14	0.00166
2613.07	0.000129625	2613.07	0.00168
2615	0.000131811	2615	0.00169
2616.93	0.000120324	2616.93	0.0017
2618.86	0.000117514	2618.86	0.00171
2620.79	0.000129921	2620.79	0.00172
2622.72	0.000134977	2622.72	0.00173
2624.64	0.000133801	2624.64	0.00174
2626.57	0.000132122	2626.57	0.00175
2628.5	0.000133755	2628.5	0.00174
2630.43	0.000143698	2630.43	0.00175
2632.36	0.000151502	2632.36	0.00176
2634.28	0.000150727	2634.28	0.00178
2636.21	0.000137293	2636.21	0.00178
2638.14	0.000126886	2638.14	0.00178
2640.07	0.000116228	2640.07	0.00179
2642	0.000103146	2642	0.0018
2643.93	9.3716e-05	2643.93	0.0018
2645.86	9.01261e-05	2645.86	0.00179
2647.78	8.26841e-05	2647.78	0.00179
2649.71	7.35292e-05	2649.71	0.00178
2651.64	6.2226e-05	2651.64	0.00178
2653.57	5.655e-05	2653.57	0.00178
2655.5	5.99403e-05	2655.5	0.00178
2657.43	6.31265e-05	2657.43	0.0018
2659.36	6.17937e-05	2659.36	0.00181
2661.28	6.74572e-05	2661.28	0.00181
2663.21	7.32733e-05	2663.21	0.00182
2665.14	7.67548e-05	2665.14	0.00183
2667.07	8.32449e-05	2667.07	0.00184
2669	8.50674e-05	2669	0.00185
2670.93	7.86636e-05	2670.93	0.00185
2672.86	5.9708e-05	2672.86	0.00185
2674.78	3.58771e-05	2674.78	0.00185
2676.71	2.3569e-05	2676.71	0.00186
2678.64	1.21849e-05	2678.64	0.00188
2680.57	-3.5329e-06	2680.57	0.0019
2682.5	-1.30081e-05	2682.5	0.00193
2684.43	-1.47076e-05	2684.43	0.00197
2686.35	-1.08708e-05	2686.35	0.002
2688.28	-1.11765e-05	2688.28	0.00202
2690.21	-1.21259e-05	2690.21	0.00205
2692.14	-1.04708e-05	2692.14	0.00208
2694.07	-7.76967e-06	2694.07	0.00211
2696	-6.04749e-06	2696	0.00213
2697.93	-5.97083e-06	2697.93	0.00215
2699.85	-4.07356e-06	2699.85	0.00217
2701.78	7.18265e-07	2701.78	0.00221
2703.71	6.40176e-06	2703.71	0.00223
2705.64	9.96849e-06	2705.64	0.00225
2707.57	1.09932e-05	2707.57	0.00226
2709.5	8.80467e-06	2709.5	0.00227
2711.42	-1.64526e-06	2711.42	0.00229
2713.35	-8.89198e-06	2713.35	0.00231
2715.28	-3.8817e-06	2715.28	0.00233
2717.21	-9.01592e-06	2717.21	0.00235
2719.14	-2.34729e-05	2719.14	0.00237
2721.07	-3.30506e-05	2721.07	0.0024
2722.99	-4.1781e-05	2722.99	0.00243
2724.92	-4.45249e-05	2724.92	0.00245
2726.85	-4.17179e-05	2726.85	0.00247
2728.78	-4.02072e-05	2728.78	0.00249
2730.71	-3.28931e-05	2730.71	0.00252
2732.64	-1.2463e-05	2732.64	0.00257
2734.57	9.94917e-06	2734.57	0.0026
2736.49	2.28313e-05	2736.49	0.00262
2738.42	3.98232e-05	2738.42	0.00264
2740.35	4.93557e-05	2740.35	0.00267
2742.28	5.14467e-05	2742.28	0.00269
2744.21	5.10987e-05	2744.21	0.00271
2746.14	4.31551e-05	2746.14	0.00272
2748.07	3.5038e-05	2748.07	0.00273
2749.99	3.05778e-05	2749.99	0.00275
2751.92	2.21739e-05	2751.92	0.00277
2753.85	2.75335e-05	2753.85	0.0028
2755.78	3.77693e-05	2755.78	0.00282
2757.71	5.02424e-05	2757.71	0.00284
2759.64	6.33488e-05	2759.64	0.00286
2761.56	6.77492e-05	2761.56	0.00288
2763.49	8.0271e-05	2763.49	0.00291
2765.42	9.51448e-05	2765.42	0.00294
2767.35	9.89684e-05	2767.35	0.00297
2769.28	0.000109048	2769.28	0.003
2771.21	0.000139855	2771.21	0.00303
2773.14	0.000189271	2773.14	0.00308
2775.06	0.000254295	2775.06	0.00312
2776.99	0.00033552	2776.99	0.00316
2778.92	0.000448751	2778.92	0.00321
2780.85	0.000612299	2780.85	0.00325
2782.78	0.000838404	2782.78	0.00329
2784.71	0.00113	2784.71	0.00334
2786.63	0.00147	2786.63	0.00339
2788.56	0.00182	2788.56	0.00343
2790.49	0.00214	2790.49	0.00347
2792.42	0.00236	2792.42	0.0035
2794.35	0.00246	2794.35	0.00353
2796.28	0.00242	2796.28	0.00357
2798.2	0.00224	2798.2	0.00358
2800.13	0.00198	2800.13	0.00359
2802.06	0.00172	2802.06	0.00362
2803.99	0.00153	2803.99	0.00364
2805.92	0.00145	2805.92	0.00366
2807.85	0.00146	2807.85	0.00369
2809.78	0.00151	2809.78	0.0037
2811.7	0.00155	2811.7	0.00373
2813.63	0.00152	2813.63	0.00374
2815.56	0.0014	2815.56	0.00375
2817.49	0.00121	2817.49	0.00376
2819.42	0.000954758	2819.42	0.00376
2821.35	0.000675769	2821.35	0.00376
2823.28	0.000417372	2823.28	0.00375
2825.2	0.000228261	2825.2	0.00372
2827.13	0.000126074	2827.13	0.00372
2829.06	8.71741e-05	2829.06	0.00372
2830.99	7.85447e-05	2830.99	0.00371
2832.92	8.09e-05	2832.92	0.0037
2834.85	8.39297e-05	2834.85	0.0037
2836.77	0.000107085	2836.77	0.00371
2838.7	0.000151903	2838.7	0.00375
2840.63	0.000183697	2840.63	0.00375
2842.56	0.000198532	2842.56	0.00373
2844.49	0.000217606	2844.49	0.00373
2846.42	0.000246037	2846.42	0.00374
2848.34	0.000295352	2848.34	0.00374
2850.27	0.000365974	2850.27	0.00373
2852.2	0.000483423	2852.2	0.00372
2854.13	0.000698742	2854.13	0.00374
2856.06	0.00104	2856.06	0.00375
2857.99	0.0015	2857.99	0.00377
2859.92	0.00205	2859.92	0.0038
2861.84	0.00263	2861.84	0.00383
2863.77	0.00315	2863.77	0.00386
2865.7	0.00353	2865.7	0.00389
2867.63	0.00372	2867.63	0.00392
2869.56	0.00373	2869.56	0.00395
2871.49	0.0036	2871.49	0.00399
2873.41	0.00337	2873.41	0.00401
2875.34	0.00314	2875.34	0.00404
2877.27	0.00299	2877.27	0.00406
2879.2	0.003	2879.2	0.00407
2881.13	0.00319	2881.13	0.00411
2883.06	0.00349	2883.06	0.00416
2884.99	0.00376	2884.99	0.00419
2886.91	0.00395	2886.91	0.00421
2888.84	0.00401	2888.84	0.00423
2890.77	0.00394	2890.77	0.00425
2892.7	0.00375	2892.7	0.00429
2894.63	0.00346	2894.63	0.00431
2896.56	0.00316	2896.56	0.00432
2898.49	0.00291	2898.49	0.00432
2900.41	0.00274	2900.41	0.00432
2902.34	0.00262	2902.34	0.00431
2904.27	0.00251	2904.27	0.00429
2906.2	0.0024	2906.2	0.00428
2908.13	0.00228	2908.13	0.00427
2910.06	0.00208	2910.06	0.00423
2911.99	0.00183	2911.99	0.00419
2913.91	0.00161	2913.91	0.00417
2915.84	0.00147	2915.84	0.00417
2917.77	0.0014	2917.77	0.00416
2919.7	0.00137	2919.7	0.00413
2921.63	0.00135	2921.63	0.00408
2923.55	0.00135	2923.55	0.00407
2925.48	0.00136	2925.48	0.00408
2927.41	0.00135	2927.41	0.00408
2929.34	0.00133	2929.34	0.00405
2931.27	0.00129	2931.27	0.00402
2933.2	0.0013	2933.2	0.004
2935.13	0.00145	2935.13	0.00403
2937.05	0.00174	2937.05	0.00406
2938.98	0.00214	2938.98	0.00407
2940.91	0.0026	2940.91	0.00407
2942.84	0.00305	2942.84	0.00407
2944.77	0.00347	2944.77	0.00413
2946.7	0.00381	2946.7	0.0042
2948.62	0.00402	2948.62	0.00425
2950.55	0.00406	2950.55	0.00426
2952.48	0.00394	2952.48	0.00424
2954.41	0.00376	2954.41	0.0043
2956.34	0.00354	2956.34	0.00438
2958.27	0.00328	2958.27	0.00443
2960.2	0.00303	2960.2	0.00446
2962.12	0.00284	2962.12	0.00447
2964.05	0.00276	2964.05	0.00452
2965.98	0.00282	2965.98	0.00462
2967.91	0.00292	2967.91	0.00467
2969.84	0.00304	2969.84	0.0047
2971.77	0.00313	2971.77	0.0047
2973.7	0.00317	2973.7	0.00469
2975.62	0.00316	2975.62	0.00473
2977.55	0.00302	2977.55	0.00477
2979.48	0.00274	2979.48	0.00479
2981.41	0.00236	2981.41	0.0048
2983.34	0.0019	2983.34	0.0048
2985.27	0.0015	2985.27	0.00485
2987.2	0.00115	2987.2	0.00494
2989.12	0.000819467	2989.12	0.005
2991.05	0.000527784	2991.05	0.00504
2992.98	0.000292127	2992.98	0.00507
2994.91	0.000147771	2994.91	0.00512
2996.84	8.7887e-05	2996.84	0.00519
2998.77	4.25085e-05	2998.77	0.00524
3000.69	9.90139e-07	3000.69	0.00527
3002.62	-3.84771e-05	3002.62	0.00529
3004.55	-7.64077e-05	3004.55	0.0053
3006.48	-0.000134546	3006.48	0.00529
3008.41	-0.000271202	3008.41	0.00519
3010.34	-0.000546198	3010.34	0.00495
3012.26	-0.000805239	3012.26	0.00474
3014.19	-0.000879234	3014.19	0.00471
3016.12	-0.000862981	3016.12	0.00477
3018.05	-0.000817673	3018.05	0.00486
3019.98	-0.000737536	3019.98	0.00499
3021.91	-0.000591618	3021.91	0.00519
3023.84	-0.000319139	3023.84	0.00553
3025.76	-4.62352e-05	3025.76	0.00585
3027.69	4.40867e-05	3027.69	0.00599
3029.62	4.9405e-05	3029.62	0.00604
3031.55	2.57298e-05	3031.55	0.00607
3033.48	-1.22086e-05	3033.48	0.00609
3035.41	-3.54793e-05	3035.41	0.00612
3037.34	-4.62557e-05	3037.34	0.00616
3039.26	-6.54727e-05	3039.26	0.0062
3041.19	-8.82708e-05	3041.19	0.00621
3043.12	-0.000108163	3043.12	0.00621
3045.05	-9.12516e-05	3045.05	0.00624
3046.98	-6.06043e-05	3046.98	0.00629
3048.91	-5.27555e-05	3048.91	0.00633
3050.83	-9.08151e-05	3050.83	0.00631
3052.76	-0.000134297	3052.76	0.00628
3054.69	-0.000128776	3054.69	0.00632
3056.62	-0.000102096	3056.62	0.00639
3058.55	-0.000101317	3058.55	0.00643
3060.48	-0.000154147	3060.48	0.0064
3062.41	-0.000186905	3062.41	0.00639
3064.33	-0.000130024	3064.33	0.00649
3066.26	-5.00882e-05	3066.26	0.00662
3068.19	-2.41476e-05	3068.19	0.00669
3070.12	-6.41131e-05	3070.12	0.00669
3072.05	-7.5044e-05	3072.05	0.00672
3073.98	1.41547e-05	3073.98	0.00685
3075.9	0.000112211	3075.9	0.00699
3077.83	0.000129822	3077.83	0.00705
3079.76	5.87873e-05	3079.76	0.00701
3081.69	4.20598e-05	3081.69	0.00702
3083.62	0.000134214	3083.62	0.00715
3085.55	0.000207596	3085.55	0.00727
3087.47	0.000210686	3087.47	0.0073
3089.4	0.000180924	3089.4	0.00731
3091.33	0.000229375	3091.33	0.00739
3093.26	0.000378725	3093.26	0.00757
3095.19	0.000500249	3095.19	0.00772
3097.12	0.000536004	3097.12	0.00778
3099.05	0.00054827	3099.05	0.00783
3100.97	0.000627072	3100.97	0.00797
3102.9	0.000762577	3102.9	0.00816
3104.83	0.000859009	3104.83	0.00831
3106.76	0.000898495	3106.76	0.00839
3108.69	0.00093797	3108.69	0.00848
3110.62	0.00105	3110.62	0.00864
3112.55	0.00119	3112.55	0.00883
3114.47	0.00129	3114.47	0.00895
3116.4	0.00133	3116.4	0.00902
3118.33	0.00138	3118.33	0.00912
3120.26	0.0015	3120.26	0.00929
3122.19	0.00161	3122.19	0.00946
3124.12	0.00169	3124.12	0.00958
3126.04	0.00175	3126.04	0.00969
3127.97	0.00184	3127.97	0.00983
3129.9	0.00197	3129.9	0.01
3131.83	0.00207	3131.83	0.01015
3133.76	0.00214	3133.76	0.01025
3135.69	0.00222	3135.69	0.01034
3137.61	0.00231	3137.61	0.01047
3139.54	0.00241	3139.54	0.01059
3141.47	0.0025	3141.47	0.01069
3143.4	0.00259	3143.4	0.01078
3145.33	0.00268	3145.33	0.01087
3147.26	0.0028	3147.26	0.01098
3149.19	0.00294	3149.19	0.01108
3151.11	0.00306	3151.11	0.01115
3153.04	0.00319	3153.04	0.0113
3154.97	0.00333	3154.97	0.01155
3156.9	0.00351	3156.9	0.01174
3158.83	0.00371	3158.83	0.01185
3160.76	0.00389	3160.76	0.01194
3162.68	0.00409	3162.68	0.01204
3164.61	0.00431	3164.61	0.01215
3166.54	0.00455	3166.54	0.01217
3168.47	0.00479	3168.47	0.01208
3170.4	0.00503	3170.4	0.01208
3172.33	0.00527	3172.33	0.01216
3174.26	0.00551	3174.26	0.01223
3176.18	0.00575	3176.18	0.01231
3178.11	0.00596	3178.11	0.01239
3180.04	0.00612	3180.04	0.01249
3181.97	0.00624	3181.97	0.01259
3183.9	0.00631	3183.9	0.01267
3185.83	0.00632	3185.83	0.01275
3187.76	0.00628	3187.76	0.01283
3189.68	0.0062	3189.68	0.01292
3191.61	0.00609	3191.61	0.013
3193.54	0.00599	3193.54	0.01308
3195.47	0.0059	3195.47	0.01317
3197.4	0.00581	3197.4	0.01327
3199.33	0.00574	3199.33	0.01337
3201.26	0.00571	3201.26	0.01348
3203.18	0.0057	3203.18	0.0136
3205.11	0.00569	3205.11	0.01373
3207.04	0.00569	3207.04	0.01384
3208.97	0.00568	3208.97	0.01394
3210.9	0.00567	3210.9	0.01404
3212.82	0.00566	3212.82	0.01414
3214.75	0.00563	3214.75	0.01422
3216.68	0.0056	3216.68	0.0143
3218.61	0.00556	3218.61	0.01436
3220.54	0.00553	3220.54	0.01441
3222.47	0.0055	3222.47	0.01445
3224.4	0.00546	3224.4	0.01447
3226.32	0.00544	3226.32	0.01447
3228.25	0.00543	3228.25	0.01446
3230.18	0.00543	3230.18	0.01444
3232.11	0.00543	3232.11	0.01441
3234.04	0.00543	3234.04	0.01439
3235.97	0.00544	3235.97	0.01434
3237.9	0.00546	3237.9	0.0143
3239.82	0.00549	3239.82	0.01427
3241.75	0.00552	3241.75	0.01423
3243.68	0.00557	3243.68	0.01419
3245.61	0.00563	3245.61	0.01415
3247.54	0.00569	3247.54	0.01411
3249.47	0.00575	3249.47	0.01407
3251.39	0.00582	3251.39	0.01405
3253.32	0.0059	3253.32	0.01401
3255.25	0.00597	3255.25	0.01397
3257.18	0.00603	3257.18	0.01393
3259.11	0.00611	3259.11	0.01388
3261.04	0.0062	3261.04	0.01385
3262.97	0.00627	3262.97	0.01381
3264.89	0.00632	3264.89	0.01375
3266.82	0.00636	3266.82	0.01369
3268.75	0.0064	3268.75	0.01363
3270.68	0.00643	3270.68	0.01357
3272.61	0.00643	3272.61	0.01352
3274.54	0.00641	3274.54	0.01346
3276.47	0.0064	3276.47	0.01342
3278.39	0.00638	3278.39	0.01339
3280.32	0.00634	3280.32	0.01336
3282.25	0.00628	3282.25	0.01333
3284.18	0.0062	3284.18	0.01329
3286.11	0.0061	3286.11	0.01325
3288.04	0.00598	3288.04	0.01321
3289.96	0.00584	3289.96	0.01318
3291.89	0.00568	3291.89	0.01311
3293.82	0.00551	3293.82	0.01304
3295.75	0.00533	3295.75	0.01298
3297.68	0.00515	3297.68	0.01294
3299.61	0.00498	3299.61	0.01289
3301.53	0.00481	3301.53	0.01283
3303.46	0.00466	3303.46	0.01278
3305.39	0.00453	3305.39	0.01273
3307.32	0.0044	3307.32	0.01269
3309.25	0.00429	3309.25	0.01267
3311.18	0.0042	3311.18	0.01263
3313.11	0.00413	3313.11	0.01259
3315.03	0.00406	3315.03	0.01255
3316.96	0.004	3316.96	0.01253
3318.89	0.00396	3318.89	0.0125
3320.82	0.00392	3320.82	0.01247
3322.75	0.00389	3322.75	0.01243
3324.68	0.00387	3324.68	0.01239
3326.61	0.00384	3326.61	0.01236
3328.53	0.00382	3328.53	0.01233
3330.46	0.00381	3330.46	0.01231
3332.39	0.0038	3332.39	0.01229
3334.32	0.00378	3334.32	0.01228
3336.25	0.00375	3336.25	0.01227
3338.18	0.00371	3338.18	0.01226
3340.1	0.00367	3340.1	0.01227
3342.03	0.00362	3342.03	0.01227
3343.96	0.00356	3343.96	0.01226
3345.89	0.0035	3345.89	0.01226
3347.82	0.00346	3347.82	0.01226
3349.75	0.00341	3349.75	0.01227
3351.68	0.00335	3351.68	0.01227
3353.6	0.0033	3353.6	0.01227
3355.53	0.00325	3355.53	0.01228
3357.46	0.00322	3357.46	0.01228
3359.39	0.00321	3359.39	0.01229
3361.32	0.0032	3361.32	0.01231
3363.25	0.00323	3363.25	0.01233
3365.17	0.0033	3365.17	0.01234
3367.1	0.00341	3367.1	0.01235
3369.03	0.00354	3369.03	0.01236
3370.96	0.00367	3370.96	0.01236
3372.89	0.00378	3372.89	0.01236
3374.82	0.00388	3374.82	0.01236
3376.74	0.00393	3376.74	0.01234
3378.67	0.00392	3378.67	0.01229
3380.6	0.00383	3380.6	0.01225
3382.53	0.00369	3382.53	0.0122
3384.46	0.00351	3384.46	0.01215
3386.39	0.00331	3386.39	0.01208
3388.32	0.00309	3388.32	0.01202
3390.24	0.00287	3390.24	0.01196
3392.17	0.00266	3392.17	0.0119
3394.1	0.00249	3394.1	0.01184
3396.03	0.00236	3396.03	0.01178
3397.96	0.00225	3397.96	0.01171
3399.89	0.00218	3399.89	0.01165
3401.82	0.00211	3401.82	0.01159
3403.74	0.00208	3403.74	0.01152
3405.67	0.00206	3405.67	0.01146
3407.6	0.00204	3407.6	0.01139
3409.53	0.00199	3409.53	0.01131
3411.46	0.00194	3411.46	0.01123
3413.39	0.00187	3413.39	0.01115
3415.31	0.0018	3415.31	0.01105
3417.24	0.00172	3417.24	0.01095
3419.17	0.00164	3419.17	0.01085
3421.1	0.00158	3421.1	0.01076
3423.03	0.00153	3423.03	0.01067
3424.96	0.00148	3424.96	0.01057
3426.89	0.00145	3426.89	0.01046
3428.81	0.00142	3428.81	0.01036
3430.74	0.0014	3430.74	0.01026
3432.67	0.00139	3432.67	0.01018
3434.6	0.00137	3434.6	0.01009
3436.53	0.00136	3436.53	0.01002
3438.46	0.00135	3438.46	0.00995
3440.39	0.00134	3440.39	0.00989
3442.31	0.00133	3442.31	0.00984
3444.24	0.00131	3444.24	0.00977
3446.17	0.0013	3446.17	0.00969
3448.1	0.00129	3448.1	0.00961
3450.03	0.00127	3450.03	0.00954
3451.95	0.00124	3451.95	0.00946
3453.88	0.00122	3453.88	0.00937
3455.81	0.00121	3455.81	0.0093
3457.74	0.00119	3457.74	0.00923
3459.67	0.00117	3459.67	0.00916
3461.6	0.00114	3461.6	0.00909
3463.53	0.00111	3463.53	0.009
3465.45	0.00109	3465.45	0.00893
3467.38	0.00106	3467.38	0.00885
3469.31	0.00104	3469.31	0.00877
3471.24	0.00102	3471.24	0.00869
3473.17	0.000999281	3473.17	0.00861
3475.1	0.000982008	3475.1	0.00854
3477.03	0.000968825	3477.03	0.00847
3478.95	0.000952799	3478.95	0.0084
3480.88	0.000936464	3480.88	0.00831
3482.81	0.000918976	3482.81	0.00824
3484.74	0.000907199	3484.74	0.00817
3486.67	0.00089401	3486.67	0.0081
3488.6	0.000878847	3488.6	0.00803
3490.53	0.000851212	3490.53	0.00796
3492.45	0.000827783	3492.45	0.00788
3494.38	0.0008098	3494.38	0.0078
3496.31	0.000787349	3496.31	0.00772
3498.24	0.000755634	3498.24	0.00763
3500.17	0.000739695	3500.17	0.00754
3502.09	0.000737986	3502.09	0.00745
3504.02	0.000741344	3504.02	0.00737
3505.95	0.000741162	3505.95	0.00728
3507.88	0.000739082	3507.88	0.0072
3509.81	0.000732067	3509.81	0.00713
3511.74	0.000733029	3511.74	0.00705
3513.67	0.000729032	3513.67	0.00696
3515.59	0.000717501	3515.59	0.00686
3517.52	0.000697218	3517.52	0.00676
3519.45	0.000664323	3519.45	0.00666
3521.38	0.000646116	3521.38	0.00657
3523.31	0.000641052	3523.31	0.00648
3525.24	0.000622762	3525.24	0.00638
3527.17	0.00059397	3527.17	0.00628
3529.09	0.000556202	3529.09	0.00618
3531.02	0.000536628	3531.02	0.00608
3532.95	0.000545171	3532.95	0.006
3534.88	0.000547351	3534.88	0.00591
3536.81	0.000532828	3536.81	0.00581
3538.74	0.000527995	3538.74	0.0057
3540.66	0.000526413	3540.66	0.00559
3542.59	0.000516342	3542.59	0.00547
3544.52	0.000502515	3544.52	0.00536
3546.45	0.000485571	3546.45	0.00524
3548.38	0.000456342	3548.38	0.00512
3550.31	0.000432884	3550.31	0.00499
3552.24	0.000410521	3552.24	0.00488
3554.16	0.00039053	3554.16	0.00479
3556.09	0.000374183	3556.09	0.0047
3558.02	0.000356703	3558.02	0.00462
3559.95	0.000349695	3559.95	0.00452
3561.88	0.000361272	3561.88	0.00444
3563.81	0.000374411	3563.81	0.00435
3565.74	0.000383416	3565.74	0.00427
3567.66	0.000382397	3567.66	0.00418
3569.59	0.000391845	3569.59	0.00409
3571.52	0.000399851	3571.52	0.004
3573.45	0.000387157	3573.45	0.0039
3575.38	0.000360609	3575.38	0.00382
3577.31	0.00033173	3577.31	0.00373
3579.23	0.000305615	3579.23	0.00362
3581.16	0.000290368	3581.16	0.0035
3583.09	0.000269185	3583.09	0.00339
3585.02	0.000261119	3585.02	0.00331
3586.95	0.000261843	3586.95	0.00323
3588.88	0.000272522	3588.88	0.00316
3590.8	0.000284448	3590.8	0.0031
3592.73	0.000305635	3592.73	0.00307
3594.66	0.000343274	3594.66	0.00305
3596.59	0.000375843	3596.59	0.00301
3598.52	0.000375144	3598.52	0.00293
3600.45	0.000356783	3600.45	0.00283
3602.38	0.000324745	3602.38	0.00272
3604.3	0.000292745	3604.3	0.00263
3606.23	0.000257631	3606.23	0.00252
3608.16	0.000208867	3608.16	0.00241
3610.09	0.000185034	3610.09	0.00233
3612.02	0.000194086	3612.02	0.00226
3613.95	0.00021861	3613.95	0.00222
3615.88	0.000250209	3615.88	0.00218
3617.8	0.000286115	3617.8	0.00212
3619.73	0.000303788	3619.73	0.00207
3621.66	0.000306427	3621.66	0.002
3623.59	0.000315394	3623.59	0.00193
3625.52	0.000332825	3625.52	0.00188
3627.45	0.000338042	3627.45	0.00184
3629.37	0.000317749	3629.37	0.00179
3631.3	0.000297829	3631.3	0.00173
3633.23	0.000302219	3633.23	0.00168
3635.16	0.000325687	3635.16	0.00168
3637.09	0.000318047	3637.09	0.00164
3639.02	0.0002762	3639.02	0.00157
3640.95	0.000240597	3640.95	0.0015
3642.87	0.000250597	3642.87	0.00144
3644.8	0.000280527	3644.8	0.00142
3646.73	0.000287801	3646.73	0.00139
3648.66	0.000274901	3648.66	0.00134
3650.59	0.000251576	3650.59	0.00131
3652.52	0.00025315	3652.52	0.00129
3654.44	0.000279257	3654.44	0.00127
3656.37	0.000285895	3656.37	0.00125
3658.3	0.000251809	3658.3	0.00121
3660.23	0.000216696	3660.23	0.00115
3662.16	0.000189313	3662.16	0.0011
3664.09	0.000184888	3664.09	0.00107
3666.01	0.000174058	3666.01	0.00107
3667.94	0.000151278	3667.94	0.00105
3669.87	0.000122239	3669.87	0.00101
3671.8	0.000124015	3671.8	0.000996218
3673.73	0.000154856	3673.73	0.00099144
3675.66	0.000176384	3675.66	0.000978984
3677.59	0.000193938	3677.59	0.000949723
3679.51	0.000209939	3679.51	0.000910659
3681.44	0.000223963	3681.44	0.000911997
3683.37	0.000259706	3683.37	0.000943584
3685.3	0.000289156	3685.3	0.000961084
3687.23	0.000285758	3687.23	0.000953195
3689.16	0.000293071	3689.16	0.0009315
3691.09	0.000299542	3691.09	0.000898084
3693.01	0.000296187	3693.01	0.000847156
3694.94	0.00027774	3694.94	0.000779897
3696.87	0.000239755	3696.87	0.000711725
3698.8	0.000199356	3698.8	0.000615609
3700.73	0.000179473	3700.73	0.000517372
3702.66	0.000157777	3702.66	0.000432152
3704.58	0.000165573	3704.58	0.000381054
3706.51	0.000173098	3706.51	0.000350076
3708.44	0.000173161	3708.44	0.000301628
3710.37	0.000188479	3710.37	0.00022264
3712.3	0.000219427	3712.3	0.000184814
3714.23	0.000232323	3714.23	0.000166133
3716.16	0.000231742	3716.16	0.000130072
3718.08	0.000231426	3718.08	0.00010258
3720.01	0.000249071	3720.01	8.36164e-05
3721.94	0.000257799	3721.94	6.21327e-05
3723.87	0.000231743	3723.87	2.90259e-05
3725.8	0.000202811	3725.8	-7.88476e-06
3727.73	0.000192288	3727.73	-2.19617e-05
3729.66	0.00018208	3729.66	-1.13608e-05
3731.58	0.000125212	3731.58	-3.91612e-05
3733.51	7.29422e-05	3733.51	-3.38226e-05
3735.44	5.29356e-05	3735.44	3.8309e-06
3737.37	5.31883e-05	3737.37	3.58014e-05
3739.3	2.20264e-05	3739.3	5.22718e-05
3741.22	-3.25358e-06	3741.22	8.50472e-05
3743.15	7.225e-06	3743.15	0.000177835
3745.08	6.54935e-05	3745.08	0.000302428
3747.01	0.00010314	3747.01	0.000336603
3748.94	0.000133205	3748.94	0.000366497
3750.87	0.000165123	3750.87	0.000452676
3752.8	0.000218971	3752.8	0.000556947
3754.72	0.000249025	3754.72	0.000616133
3756.65	0.000238608	3756.65	0.000600892
3758.58	0.000184955	3758.58	0.000561727
3760.51	0.000139585	3760.51	0.000573849
3762.44	0.000108891	3762.44	0.000552594
3764.37	7.10378e-05	3764.37	0.000510586
3766.3	4.20357e-05	3766.3	0.000487479
3768.22	3.05848e-05	3768.22	0.000470042
3770.15	3.14311e-05	3770.15	0.00048624
3772.08	2.56818e-05	3772.08	0.000489807
3774.01	3.31432e-05	3774.01	0.000465906
3775.94	3.42058e-05	3775.94	0.000442732
3777.87	2.87723e-05	3777.87	0.000404016
3779.8	3.5983e-06	3779.8	0.000346456
3781.72	-2.14738e-05	3781.72	0.000296727
3783.65	-3.23782e-05	3783.65	0.000235259
3785.58	-2.27732e-05	3785.58	0.00019795
3787.51	-2.78619e-05	3787.51	0.000166276
3789.44	-3.00568e-05	3789.44	0.000147615
3791.36	-1.41126e-05	3791.36	0.000156471
3793.29	5.98378e-06	3793.29	0.000143134
3795.22	3.0468e-05	3795.22	0.0001301
3797.15	3.22724e-05	3797.15	0.000110668
3799.08	3.03083e-05	3799.08	8.91688e-05
3801.01	3.15113e-05	3801.01	0.000110834
3802.94	3.04685e-05	3802.94	9.29219e-05
3804.86	3.43625e-05	3804.86	2.9766e-05
3806.79	3.70146e-05	3806.79	2.36134e-05
3808.72	2.45721e-05	3808.72	2.93879e-05
3810.65	2.52494e-05	3810.65	2.62129e-05
3812.58	4.13538e-05	3812.58	1.56172e-05
3814.51	5.66041e-05	3814.51	2.19226e-06
3816.44	3.91026e-05	3816.44	2.45537e-05
3818.36	2.02577e-05	3818.36	4.21343e-05
3820.29	8.22132e-06	3820.29	2.24285e-05
3822.22	-1.32542e-05	3822.22	3.58683e-05
3824.15	-4.30666e-05	3824.15	4.89416e-05
3826.08	-8.63245e-05	3826.08	4.92652e-05
3828.01	-0.000127182	3828.01	5.38824e-05
3829.93	-0.000126162	3829.93	6.81252e-05
3831.86	-0.000124774	3831.86	0.000116532
3833.79	-0.000131541	3833.79	0.000150749
3835.72	-0.000135595	3835.72	0.00013747
3837.65	-0.000121291	3837.65	0.000180885
3839.58	-0.000105443	3839.58	0.000222663
3841.51	-0.000111234	3841.51	0.000191727
3843.43	-0.000136775	3843.43	0.000163383
3845.36	-0.000163105	3845.36	0.000159391
3847.29	-0.000169131	3847.29	0.000174585
3849.22	-0.000155747	3849.22	0.000184351
3851.15	-0.000116227	3851.15	0.000170896
3853.08	-8.48722e-05	3853.08	0.000180587
3855.01	-5.08939e-05	3855.01	0.000224845
3856.93	-2.17722e-05	3856.93	0.000215951
3858.86	-3.34851e-06	3858.86	0.000198317
3860.79	-4.07973e-06	3860.79	0.000197817
3862.72	1.10694e-06	3862.72	0.000218169
3864.65	-3.29555e-05	3864.65	0.000221095
3866.58	-4.56048e-05	3866.58	0.000182975
3868.5	-2.20032e-05	3868.5	0.000163925
3870.43	8.61204e-06	3870.43	0.000221414
3872.36	1.68862e-05	3872.36	0.000237267
3874.29	-1.30521e-06	3874.29	0.000213956
3876.22	-2.5981e-05	3876.22	0.00019692
3878.15	-1.56675e-05	3878.15	0.000172182
3880.07	-1.87558e-05	3880.07	0.000169529
3882	-6.16251e-05	3882	0.000148532
3883.93	-0.000112212	3883.93	0.00010021
3885.86	-0.000134169	3885.86	9.69461e-05
3887.79	-0.000118641	3887.79	0.000100623
3889.72	-0.000104698	3889.72	9.57074e-05
3891.65	-0.000120967	3891.65	0.000107265
3893.57	-0.000150912	3893.57	9.36126e-05
3895.5	-0.000149965	3895.5	8.3364e-05
3897.43	-0.000126146	3897.43	6.99982e-05
3899.36	-9.66722e-05	3899.36	6.19395e-05
3901.29	-6.58662e-05	3901.29	9.07022e-05
3903.22	-4.78637e-05	3903.22	0.000103342
3905.14	-4.46879e-05	3905.14	9.21637e-05
3907.07	-2.11385e-05	3907.07	0.0001199
3909	-5.12096e-07	3909	0.000154217
3910.93	-7.98902e-06	3910.93	0.000174996
3912.86	-3.26635e-05	3912.86	0.00016049
3914.79	-6.55921e-05	3914.79	0.000123737
3916.72	-7.59634e-05	3916.72	0.000114284
3918.64	-6.13123e-05	3918.64	0.000126466
3920.57	-7.04965e-05	3920.57	0.000114997
3922.5	-9.00242e-05	3922.5	9.21381e-05
3924.43	-8.71632e-05	3924.43	8.81951e-05
3926.36	-7.92856e-05	3926.36	9.24741e-05
3928.29	-7.08039e-05	3928.29	9.28628e-05
3930.22	-7.06091e-05	3930.22	9.19488e-05
3932.14	-6.99827e-05	3932.14	9.0296e-05
3934.07	-5.55743e-05	3934.07	9.45905e-05
3936	-5.79136e-05	3936	0.000104308
3937.93	-7.7999e-05	3937.93	0.00010531
3939.86	-8.32397e-05	3939.86	0.000109692
3941.79	-7.99031e-05	3941.79	0.000125003
3943.71	-9.01054e-05	3943.71	0.000104953
3945.64	-0.000100359	3945.64	7.5831e-05
3947.57	-9.78468e-05	3947.57	7.12981e-05
3949.5	-9.36226e-05	3949.5	7.37088e-05
3951.43	-8.98226e-05	3951.43	7.36596e-05
3953.36	-9.63088e-05	3953.36	8.04106e-05
3955.28	-0.00010131	3955.28	8.4255e-05
3957.21	-8.45659e-05	3957.21	0.000108307
3959.14	-7.60744e-05	3959.14	0.000136936
3961.07	-7.89684e-05	3961.07	0.000144444
3963	-6.89785e-05	3963	0.00014668
3964.93	-5.41085e-05	3964.93	0.000160519
3966.86	-4.2649e-05	3966.86	0.000165732
3968.78	-4.4409e-05	3968.78	0.000164773
3970.71	-5.76726e-05	3970.71	0.000157994
3972.64	-6.12526e-05	3972.64	0.000151492
3974.57	-6.19686e-05	3974.57	0.000148254
3976.5	-6.29221e-05	3976.5	0.000145338
3978.43	-6.31531e-05	3978.43	0.000140597
3980.36	-6.64308e-05	3980.36	0.000134714
3982.28	-6.86316e-05	3982.28	0.000113449
3984.21	-6.57823e-05	3984.21	0.000101707
3986.14	-5.69574e-05	3986.14	0.000100473
3988.07	-4.01199e-05	3988.07	0.000109533
3990	-2.45937e-05	3990	0.000118064
3991.93	-9.45569e-06	3991.93	0.0001158
3993.85	3.68847e-06	3993.85	0.000109845
3995.78	4.524e-06	3995.78	0.000117291
3997.71	-6.16598e-06	3997.71	0.00012615
3999.64	-1.94959e-05	3999.64	0.000127875
4001.57	-3.25232e-05	4001.57	0.000123005
4003.5	-4.30996e-05	4003.5	0.000118178
4005.43	-4.86513e-05	4005.43	0.000126372
4007.35	-4.57182e-05	4007.35	0.000142007
4009.28	-3.6212e-05	4009.28	0.00015074
4011.21	-2.31696e-05	4011.21	0.000144181
4013.14	-2.28896e-05	4013.14	0.000132236
4015.07	-3.46054e-05	4015.07	0.000115812
4017	-3.98605e-05	4017	0.000106926
4018.93	-3.72038e-05	4018.93	0.000110161
4020.85	-3.13235e-05	4020.85	0.000112769
4022.78	-2.50033e-05	4022.78	0.000112474
4024.71	-2.33766e-05	4024.71	0.000114937
4026.64	-1.83861e-05	4026.64	0.000121419
4028.57	-2.19584e-05	4028.57	0.000129706
4030.49	-3.77893e-05	4030.49	0.000133794
4032.42	-5.63098e-05	4032.42	0.000121279
4034.35	-7.27312e-05	4034.35	0.000100188
4036.28	-8.44552e-05	4036.28	8.74713e-05
4038.21	-9.04276e-05	4038.21	7.99501e-05
4040.14	-9.70416e-05	4040.14	6.84182e-05
4042.07	-9.11794e-05	4042.07	5.76283e-05
4043.99	-8.32315e-05	4043.99	4.90684e-05
4045.92	-8.9933e-05	4045.92	3.49955e-05
4047.85	-9.81997e-05	4047.85	2.47542e-05
4049.78	-0.00010102	4049.78	2.34167e-05
4051.71	-0.000103928	4051.71	2.16672e-05
4053.64	-0.000104653	4053.64	2.19556e-05
4055.57	-9.66026e-05	4055.57	3.38312e-05
4057.49	-7.21482e-05	4057.49	5.08528e-05
4059.42	-4.61968e-05	4059.42	7.61808e-05
4061.35	-4.57657e-05	4061.35	9.00878e-05
4063.28	-6.05251e-05	4063.28	7.16848e-05
4065.21	-5.8631e-05	4065.21	6.0611e-05
4067.14	-5.86518e-05	4067.14	5.60268e-05
4069.07	-8.29548e-05	4069.07	3.65153e-05
4070.99	-0.000116202	4070.99	1.6442e-05
4072.92	-0.00013603	4072.92	-3.43358e-07
4074.85	-0.000126304	4074.85	-1.61877e-06
4076.78	-9.82274e-05	4076.78	1.67056e-05
4078.71	-9.50279e-05	4078.71	2.39579e-05
4080.64	-8.8241e-05	4080.64	2.82505e-05
4082.56	-6.43811e-05	4082.56	3.86661e-05
4084.49	-4.69422e-05	4084.49	4.55459e-05
4086.42	-3.70063e-05	4086.42	5.07447e-05
4088.35	-3.85989e-05	4088.35	4.8088e-05
4090.28	-5.59632e-05	4090.28	4.39599e-05
4092.21	-5.74478e-05	4092.21	4.88338e-05
4094.14	-4.93267e-05	4094.14	5.43467e-05
4096.06	-4.51589e-05	4096.06	5.64478e-05
4097.99	-4.5677e-05	4097.99	4.91562e-05
4099.92	-5.41903e-05	4099.92	3.01123e-05
4101.85	-5.38636e-05	4101.85	1.69462e-05
4103.78	-3.78206e-05	4103.78	2.39125e-05
4105.71	-3.65769e-05	4105.71	3.3574e-05
4107.63	-6.12202e-05	4107.63	2.95237e-05
4109.56	-8.5231e-05	4109.56	2.33232e-05
4111.49	-9.49035e-05	4111.49	1.99965e-05
4113.42	-8.88824e-05	4113.42	2.83081e-05
4115.35	-7.92043e-05	4115.35	5.41208e-05
4117.28	-7.43841e-05	4117.28	6.28749e-05
4119.2	-6.39424e-05	4119.2	5.40324e-05
4121.13	-4.2729e-05	4121.13	5.90298e-05
4123.06	-3.22737e-05	4123.06	6.98328e-05
4124.99	-3.93491e-05	4124.99	7.10422e-05
4126.92	-4.10412e-05	4126.92	7.57555e-05
4128.85	-4.57316e-05	4128.85	6.91487e-05
4130.78	-5.29243e-05	4130.78	6.21658e-05
4132.7	-6.27468e-05	4132.7	5.90861e-05
4134.63	-6.72436e-05	4134.63	5.62107e-05
4136.56	-4.68598e-05	4136.56	5.23824e-05
4138.49	-1.95343e-05	4138.49	4.63649e-05
4140.42	-1.2994e-05	4140.42	3.53577e-05
4142.35	-1.17485e-05	4142.35	2.65655e-05
4144.27	-1.17495e-05	4144.27	1.70311e-05
4146.2	-9.62276e-06	4146.2	1.30309e-06
4148.13	-1.56743e-05	4148.13	-1.84977e-05
4150.06	-3.4504e-05	4150.06	-3.07374e-05
4151.99	-4.60651e-05	4151.99	-2.30487e-05
4153.92	-5.36188e-05	4153.92	-1.63795e-05
4155.85	-4.87231e-05	4155.85	-3.6438e-06
4157.77	-4.81218e-05	4157.77	1.73479e-05
4159.7	-5.29158e-05	4159.7	3.64527e-05
4161.63	-5.63189e-05	4161.63	4.78513e-05
4163.56	-5.26044e-05	4163.56	5.43247e-05
4165.49	-5.22335e-05	4165.49	5.19751e-05
4167.42	-4.45581e-05	4167.42	5.33878e-05
4169.35	-5.06932e-05	4169.35	4.35303e-05
4171.27	-5.32629e-05	4171.27	2.35207e-05
4173.2	-4.41017e-05	4173.2	1.64302e-05
4175.13	-2.7189e-05	4175.13	1.86762e-05
4177.06	-1.06038e-06	4177.06	2.5771e-05
4178.99	2.42894e-05	4178.99	3.29632e-05
4180.92	3.90598e-05	4180.92	3.28873e-05
4182.84	4.97388e-05	4182.84	2.97264e-05
4184.77	5.20503e-05	4184.77	2.15597e-05
4186.7	4.74008e-05	4186.7	1.69544e-05
4188.63	2.78663e-05	4188.63	9.30471e-06
4190.56	-1.29119e-05	4190.56	-1.19582e-05
4192.49	-4.53348e-05	4192.49	-2.62283e-05
4194.41	-6.48644e-05	4194.41	-3.49527e-05
4196.34	-7.46678e-05	4196.34	-4.29853e-05
4198.27	-7.11688e-05	4198.27	-4.30944e-05
4200.2	-7.50903e-05	4200.2	-4.32313e-05
4202.13	-6.84774e-05	4202.13	-3.40551e-05
4204.06	-4.37003e-05	4204.06	-1.60987e-05
4205.99	-3.1106e-05	4205.99	-1.61924e-05
4207.91	-3.80782e-05	4207.91	-5.18123e-05
4209.84	-5.64682e-05	4209.84	-8.93361e-05
4211.77	-7.23901e-05	4211.77	-0.000102962
4213.7	-6.89648e-05	4213.7	-0.000117303
4215.63	-7.04491e-05	4215.63	-0.000142929
4217.56	-8.18249e-05	4217.56	-0.000168422
4219.48	-7.9493e-05	4219.48	-0.000165643
4221.41	-7.00518e-05	4221.41	-0.000127832
4223.34	-5.25287e-05	4223.34	-8.78947e-05
4225.27	-2.73455e-05	4225.27	-6.11532e-05
4227.2	-1.06103e-05	4227.2	-3.527e-05
4229.13	-5.1532e-07	4229.13	-9.99685e-06
4231.06	6.23032e-06	4231.06	1.80383e-05
4232.98	1.17579e-07	4232.98	1.99004e-05
4234.91	-6.00138e-07	4234.91	9.79549e-06
4236.84	-9.62555e-06	4236.84	-3.18323e-06
4238.77	-2.86448e-05	4238.77	-2.15224e-05
4240.7	-4.21778e-05	4240.7	-4.14083e-05
4242.63	-3.52116e-05	4242.63	-5.22544e-05
4244.56	-3.6701e-05	4244.56	-8.21715e-05
4246.48	-4.45654e-05	4246.48	-0.000112105
4248.41	-4.52826e-05	4248.41	-0.000125782
4250.34	-3.32659e-05	4250.34	-0.000131571
4252.27	-2.2596e-05	4252.27	-0.0001455
4254.2	-2.54539e-05	4254.2	-0.000158201
4256.13	-3.13344e-05	4256.13	-0.000159095
4258.06	-2.55432e-05	4258.06	-0.000142834
4259.98	-2.0318e-05	4259.98	-0.000119562
4261.91	-1.79507e-05	4261.91	-0.000103116
4263.84	-7.94678e-06	4263.84	-8.27716e-05
4265.77	4.5241e-06	4265.77	-5.95479e-05
4267.7	2.32098e-05	4267.7	-4.55028e-05
4269.62	2.44742e-05	4269.62	-5.26129e-05
4271.55	1.4757e-05	4271.55	-5.35088e-05
4273.48	1.53093e-05	4273.48	-4.52502e-05
4275.41	8.6309e-06	4275.41	-4.7148e-05
4277.34	-1.32018e-05	4277.34	-6.08116e-05
4279.27	-2.48937e-05	4279.27	-6.54459e-05
4281.2	-2.69781e-05	4281.2	-5.24665e-05
4283.12	-2.25645e-05	4283.12	-3.48143e-05
4285.05	-1.07841e-05	4285.05	-2.78863e-05
4286.98	2.86155e-06	4286.98	-1.85901e-05
4288.91	1.342e-05	4288.91	-1.56142e-05
4290.84	1.99453e-05	4290.84	-2.50807e-05
4292.77	1.69509e-05	4292.77	-3.83547e-05
4294.69	2.11779e-06	4294.69	-6.20766e-05
4296.62	-6.92169e-06	4296.62	-7.96389e-05
4298.55	-4.834e-06	4298.55	-7.90704e-05
4300.48	-6.43358e-06	4300.48	-8.18365e-05
4302.41	-5.25352e-06	4302.41	-8.02817e-05
4304.34	-3.20521e-06	4304.34	-7.56723e-05
4306.27	-1.13009e-05	4306.27	-7.0148e-05
4308.19	-8.56155e-06	4308.19	-5.81595e-05
4310.12	-6.1587e-07	4310.12	-5.41775e-05
4312.05	-4.35879e-06	4312.05	-6.45118e-05
4313.98	-9.97313e-06	4313.98	-7.30779e-05
4315.91	-1.12049e-05	4315.91	-7.13627e-05
4317.84	-6.59842e-06	4317.84	-6.27687e-05
4319.77	6.9182e-06	4319.77	-4.91079e-05
4321.69	1.75278e-05	4321.69	-3.2587e-05
4323.62	1.48865e-05	4323.62	-2.61208e-05
4325.55	1.57906e-05	4325.55	-3.13519e-05
4327.48	1.83594e-05	4327.48	-4.30796e-05
4329.41	1.60302e-05	4329.41	-6.22096e-05
4331.34	9.54516e-06	4331.34	-6.91357e-05
4333.27	3.10939e-06	4333.27	-7.59296e-05
4335.19	2.80408e-06	4335.19	-9.09958e-05
4337.12	5.77087e-07	4337.12	-0.00010564
4339.05	-1.56878e-06	4339.05	-0.000106529
4340.98	1.92042e-06	4340.98	-9.98376e-05
4342.91	1.52574e-06	4342.91	-9.11154e-05
4344.84	3.09612e-06	4344.84	-9.10596e-05
4346.76	1.47629e-05	4346.76	-9.13353e-05
4348.69	1.99801e-05	4348.69	-9.31754e-05
4350.62	1.08847e-05	4350.62	-9.22819e-05
4352.55	-3.9508e-06	4352.55	-9.76695e-05
4354.48	-6.3162e-06	4354.48	-9.23499e-05
4356.41	1.45443e-05	4356.41	-7.34534e-05
4358.34	3.6929e-05	4358.34	-5.50135e-05
4360.26	4.13958e-05	4360.26	-3.65143e-05
4362.19	2.35729e-05	4362.19	-2.38832e-05
4364.12	2.59516e-05	4364.12	-7.85914e-06
4366.05	3.77517e-05	4366.05	8.21284e-06
4367.98	3.78541e-05	4367.98	1.00025e-05
4369.91	2.84083e-05	4369.91	7.07735e-06
4371.83	2.67023e-05	4371.83	-1.14729e-06
4373.76	2.89381e-05	4373.76	-2.40278e-05
4375.69	4.24125e-05	4375.69	-3.85842e-05
4377.62	5.78755e-05	4377.62	-4.81369e-05
4379.55	7.22511e-05	4379.55	-5.25038e-05
4381.48	7.92916e-05	4381.48	-5.17646e-05
4383.4	7.19497e-05	4383.4	-5.11338e-05
4385.33	5.97666e-05	4385.33	-4.73314e-05
4387.26	5.36523e-05	4387.26	-3.48269e-05
4389.19	4.62762e-05	4389.19	-2.63219e-05
4391.12	2.76685e-05	4391.12	-2.57427e-05
4393.05	-4.06785e-06	4393.05	-3.62645e-05
4394.98	-2.96907e-05	4394.98	-5.85e-05
4396.9	-3.33682e-05	4396.9	-7.32331e-05
4398.83	-3.04447e-05	4398.83	-8.26815e-05
4400.76	-3.38279e-05	4400.76	-8.75521e-05
4402.69	-3.38333e-05	4402.69	-7.43143e-05
4404.62	-2.74618e-05	4404.62	-6.23702e-05
4406.55	-1.62445e-05	4406.55	-5.93714e-05
4408.48	-7.25813e-06	4408.48	-5.07008e-05
4410.4	-1.40992e-05	4410.4	-4.85295e-05
4412.33	-3.36381e-05	4412.33	-5.69814e-05
4414.26	-4.90673e-05	4414.26	-7.17775e-05
4416.19	-6.14465e-05	4416.19	-9.96395e-05
4418.12	-6.73937e-05	4418.12	-0.00012351
4420.05	-6.15733e-05	4420.05	-0.000130757
4421.97	-5.33585e-05	4421.97	-0.00012051
4423.9	-3.85663e-05	4423.9	-0.000103752
4425.83	-3.07182e-05	4425.83	-8.5733e-05
4427.76	-3.80116e-05	4427.76	-7.83689e-05
4429.69	-4.40994e-05	4429.69	-7.11305e-05
4431.62	-4.69921e-05	4431.62	-5.56475e-05
4433.55	-6.14397e-05	4433.55	-4.97823e-05
4435.47	-7.35259e-05	4435.47	-6.4398e-05
4437.4	-8.04231e-05	4437.4	-8.36445e-05
4439.33	-7.21682e-05	4439.33	-9.21252e-05
4441.26	-5.31978e-05	4441.26	-9.13056e-05
4443.19	-3.23064e-05	4443.19	-8.53899e-05
4445.12	-1.17554e-05	4445.12	-6.41581e-05
4447.04	1.09659e-05	4447.04	-3.03429e-05
4448.97	2.98951e-05	4448.97	-8.62501e-06
4450.9	3.48818e-05	4450.9	1.42875e-06
4452.83	2.00982e-05	4452.83	6.63082e-06
4454.76	2.60977e-06	4454.76	1.65986e-05
4456.69	-5.33238e-06	4456.69	3.22951e-05
4458.61	1.98562e-06	4458.61	3.36401e-05
4460.54	6.8609e-06	4460.54	1.86394e-05
4462.47	-5.92437e-06	4462.47	7.94348e-06
4464.4	-1.82764e-05	4464.4	9.64112e-07
4466.33	-1.16202e-05	4466.33	-8.27598e-06
4468.26	5.37074e-06	4468.26	-2.00857e-05
4470.19	6.55798e-06	4470.19	-4.0172e-05
4472.11	-1.22112e-05	4472.11	-6.11492e-05
4474.04	-1.42809e-05	4474.04	-6.97094e-05
4475.97	-3.08171e-06	4475.97	-6.55481e-05
4477.9	1.38172e-05	4477.9	-3.84943e-05
4479.83	2.06203e-05	4479.83	-1.10224e-05
4481.76	4.78799e-06	4481.76	-6.68008e-06
4483.69	-7.79877e-06	4483.69	-8.54276e-06
4485.61	-1.29741e-05	4485.61	3.75067e-06
4487.54	-2.5195e-05	4487.54	2.21778e-05
4489.47	-2.80169e-05	4489.47	4.07793e-05
4491.4	-2.96056e-05	4491.4	3.33539e-05
4493.33	-3.32945e-05	4493.33	7.23774e-06
4495.26	-1.84557e-05	4495.26	-5.1249e-06
4497.19	-6.81874e-06	4497.19	-7.5509e-06
4499.11	-6.67485e-06	4499.11	-1.85914e-05
4501.04	-1.15048e-05	4501.04	-4.61831e-05
4502.97	-2.37081e-05	4502.97	-8.41377e-05
[truncated: 777 more rows]

## Sheet: Supplementary Fig. 3
	2	4	6	8	10	12	14	16	18	20	22	24	26	28	30	32	34	36	38	40	42	44	46	48	50	52	54	56	58	60	62	64	66	68	70	72	74	76	78	80	82	84	86	88	90	92	94	96	98
20.0315	0	0	0	0	1	0	0	0	1	0	1	1	0	1	0	0	0	1	0	1	0	0	0	0	0	0	0	0	0	0	0	1	0	1	0	1	0	0	0	1	0	0	0	0	0	0	0	1	0
20.141	0	0	0	0	1	0	1	0	0	1	0	0	1	0	1	0	0	0	0	0	0	0	1	1	1	0	0	1	0	0	0	0	2	0	0	0	0	1	0	3	0	0	0	2	1	0	0	0	0
20.2505	0	1	0	1	1	1	0	0	0	0	1	0	0	1	0	0	0	0	0	0	1	2	0	0	0	0	0	0	1	0	1	0	0	0	2	0	0	0	1	0	0	0	1	1	0	0	1	0	0
20.36	0	0	0	0	0	0	0	1	0	0	0	1	0	0	0	1	0	0	0	1	0	0	0	0	0	0	1	0	1	1	2	0	0	1	1	1	0	0	0	0	0	0	0	2	0	0	0	0	0
20.4695	1	0	0	0	0	1	0	0	0	1	0	0	0	0	4	0	0	1	1	0	2	0	0	0	0	1	0	0	0	0	1	0	0	1	0	0	0	0	0	0	0	0	0	0	0	0	1	0	1
20.579	0	0	0	0	1	0	0	0	1	0	0	0	0	0	0	0	0	0	0	0	1	0	1	1	0	1	0	0	0	0	0	1	1	0	1	1	0	0	0	0	0	1	0	0	1	0	1	0	0
20.6885	0	0	0	0	0	1	0	0	0	2	0	1	0	1	0	0	0	1	0	1	0	0	2	0	1	0	1	1	0	1	0	0	0	0	1	0	0	0	0	0	0	1	2	0	1	2	0	0	0
20.798	0	0	0	0	0	0	0	0	0	1	0	0	0	0	0	0	0	0	0	1	1	0	0	0	1	0	0	0	0	1	0	0	0	0	1	0	0	0	0	3	0	0	0	0	0	1	0	0	0
20.9075	0	0	0	0	0	0	0	0	0	0	1	1	0	0	0	0	0	0	0	0	0	0	0	2	0	0	0	0	1	0	1	1	0	1	0	0	1	0	0	0	2	0	0	0	0	0	0	1	1
21.017	0	0	0	0	1	0	0	0	0	0	0	0	0	0	0	2	1	0	1	0	0	0	1	0	0	1	0	0	0	0	0	1	0	0	0	0	0	0	0	0	0	0	0	0	0	0	1	0	2
21.1265	0	0	2	1	0	1	0	0	0	0	1	0	0	1	0	0	1	1	0	1	0	0	0	0	1	0	1	0	0	1	1	0	0	0	0	0	0	0	0	0	0	0	1	1	0	0	0	0	0
21.236	0	0	0	0	0	1	0	1	0	0	0	0	0	0	1	0	1	0	1	0	0	1	1	1	0	0	2	1	0	0	2	1	0	0	0	0	0	0	0	0	1	0	1	0	1	0	0	0	0
21.3455	1	1	0	1	0	0	0	0	2	0	1	0	0	0	0	1	1	0	0	1	2	1	0	0	1	0	0	0	0	0	1	0	0	0	0	1	0	1	1	0	0	0	1	0	0	1	0	1	0
21.4551	1	0	0	0	0	0	0	1	0	1	0	0	0	0	0	0	1	0	1	2	0	0	0	1	1	0	0	0	0	0	1	1	1	1	2	0	0	0	0	0	0	0	0	1	0	0	1	2	1
21.5646	0	0	0	1	0	0	1	0	0	0	1	2	0	0	0	0	0	0	0	1	0	0	0	0	1	0	0	0	1	0	1	0	0	0	1	0	0	0	0	0	0	1	0	0	1	1	1	1	0
21.6741	1	0	0	0	0	0	0	3	0	0	0	0	0	0	0	2	1	1	0	0	0	0	1	1	1	0	0	0	0	0	0	0	1	2	0	0	0	1	0	0	0	0	0	0	1	1	2	0	0
21.7836	0	0	0	0	1	0	0	0	0	0	1	0	0	0	0	0	0	0	0	2	1	1	2	0	0	0	0	0	0	0	1	0	0	0	0	0	0	0	0	1	1	0	1	0	1	0	0	0	2
21.8931	1	0	3	1	0	0	0	0	0	0	0	0	1	0	0	1	1	0	1	1	0	0	1	0	1	0	0	0	0	0	1	0	0	0	1	2	1	1	0	0	0	1	0	0	0	0	0	1	0
22.0026	0	0	0	0	1	0	0	0	0	0	0	0	0	1	0	0	0	0	0	0	0	0	0	0	1	0	0	0	0	0	0	0	0	0	0	0	0	1	0	0	0	1	0	1	0	0	1	0	0
22.1121	2	1	0	0	0	1	0	0	0	0	1	1	1	0	0	0	0	0	0	0	0	0	1	2	1	0	0	0	0	0	0	0	0	0	1	0	0	0	3	0	0	0	0	0	0	0	1	0	1
22.2216	0	0	0	0	2	1	2	0	1	0	0	0	1	0	1	0	1	1	0	0	0	0	1	1	0	1	0	2	0	0	1	0	0	3	0	1	0	0	1	1	0	0	0	0	0	0	0	0	1
22.3311	0	0	0	0	0	0	1	1	0	0	0	1	0	0	0	0	1	1	1	0	0	0	0	0	0	0	0	1	0	0	0	0	2	0	0	0	0	1	0	1	2	0	0	0	0	0	0	0	0
22.4406	1	0	0	1	0	1	0	0	0	0	0	0	0	0	0	0	0	1	0	0	1	1	0	1	0	0	0	2	1	0	0	0	0	0	0	0	0	0	0	1	0	0	0	0	0	2	1	0	0
22.5501	1	0	0	0	1	1	0	1	1	1	0	0	1	1	0	0	0	1	0	3	1	0	1	0	0	0	0	1	0	0	0	0	0	0	0	0	2	1	1	0	0	1	0	0	0	1	0	0	0
22.6596	0	0	1	0	0	0	0	0	0	0	0	0	0	0	1	1	0	0	0	0	1	0	0	1	1	0	1	0	0	0	0	0	2	1	0	0	1	1	0	0	1	0	1	0	0	0	1	2	0
22.7691	0	0	0	1	0	1	1	0	0	0	0	0	0	1	0	0	0	2	1	0	1	0	1	0	0	0	0	0	1	0	0	0	0	0	0	1	0	0	0	1	0	0	0	0	0	1	0	1	1
22.8786	0	0	0	1	0	1	0	1	0	0	0	0	1	1	0	0	0	0	0	1	1	0	0	2	0	1	0	1	0	0	1	0	0	0	0	0	0	0	0	1	0	0	0	0	0	0	0	0	1
22.9881	0	0	0	1	0	0	1	0	0	0	0	0	0	1	0	0	0	0	0	1	0	0	0	1	1	1	0	0	0	1	0	0	0	1	1	0	2	0	1	1	0	0	0	0	0	0	0	2	1
23.0976	1	0	0	0	0	0	0	2	0	0	0	1	0	1	0	0	0	2	1	0	1	1	1	1	0	0	0	0	1	0	0	1	0	0	0	0	2	1	0	0	0	1	0	0	0	0	1	0	1
23.2071	0	0	2	1	0	0	0	1	0	0	0	0	0	1	0	0	0	0	0	0	1	0	0	1	0	0	0	1	0	0	0	0	0	2	0	0	0	1	1	0	0	0	0	0	0	0	0	0	0
23.3166	1	0	0	1	1	0	0	0	0	1	0	0	0	1	0	1	1	0	0	0	0	0	1	1	1	0	0	0	0	0	0	0	0	1	0	0	1	0	1	0	0	0	0	1	2	1	0	0	0
23.4261	0	0	0	0	0	1	0	0	0	0	1	0	0	1	0	0	1	0	0	2	0	0	0	1	1	0	0	0	0	0	0	0	0	1	1	0	0	0	0	0	0	0	1	2	0	0	0	1	0
23.5357	0	1	0	0	0	0	0	0	0	1	0	0	0	0	0	0	1	0	1	0	0	0	0	0	1	0	0	0	1	0	0	0	0	0	0	0	1	0	0	1	1	2	0	0	0	1	1	1	0
23.6452	0	0	0	0	0	1	0	0	0	0	0	0	0	0	0	1	0	0	1	0	0	0	0	0	0	0	2	0	0	0	0	0	0	0	1	0	0	0	0	0	0	0	0	0	0	0	1	0	1
23.7547	0	0	0	1	0	1	0	0	0	1	0	0	0	0	0	0	0	0	0	0	0	0	0	0	0	0	0	1	0	0	1	0	0	0	1	1	0	0	0	1	0	0	0	1	0	0	0	0	0
23.8642	0	0	0	0	0	0	0	0	0	0	0	1	0	0	1	0	1	0	0	0	0	1	0	0	0	0	1	0	0	0	0	0	0	0	0	0	0	2	0	1	2	0	0	0	1	0	0	0	0
23.9737	0	0	0	0	0	1	2	0	0	0	1	0	0	0	0	0	0	0	0	1	2	0	0	0	1	0	0	1	0	0	0	1	0	0	1	2	0	1	2	0	0	0	0	0	0	0	1	0	1
24.0832	0	1	1	0	1	1	0	0	0	0	0	1	0	0	0	0	0	1	0	1	0	1	0	2	0	0	0	0	0	1	0	1	0	0	0	0	0	1	0	0	0	0	0	1	0	0	1	0	0
24.1927	0	0	0	0	0	0	0	0	2	1	0	0	0	0	0	1	0	0	0	0	1	0	1	0	1	0	0	0	0	1	0	1	0	1	0	0	0	0	0	0	0	1	1	0	0	0	1	0	0
24.3022	0	1	0	2	0	1	0	0	0	0	0	0	0	0	0	0	0	0	0	0	0	1	0	0	0	0	3	0	0	0	0	0	1	1	1	0	0	0	0	0	0	0	0	0	0	0	0	0	0
24.4117	0	0	0	1	0	0	0	0	1	0	1	0	0	0	0	0	0	0	0	0	0	0	2	0	0	0	1	0	0	0	2	1	0	1	0	0	1	0	0	0	1	0	1	2	2	1	2	1	0
24.5212	0	0	0	0	0	0	0	1	0	1	0	0	0	0	0	2	1	0	0	0	0	0	0	1	1	0	0	1	0	1	1	0	0	0	0	0	0	0	1	1	0	1	0	0	0	0	0	0	0
24.6307	0	1	0	0	0	0	1	0	0	0	1	1	1	0	0	0	0	0	1	1	0	0	0	0	0	0	0	0	0	0	0	0	0	0	0	0	0	1	0	0	1	0	0	0	0	0	0	0	0
24.7402	0	0	2	1	0	0	0	0	0	1	1	0	0	1	0	1	0	0	0	0	1	1	1	0	0	0	0	0	0	1	1	0	0	0	0	0	1	1	0	0	0	1	1	0	0	0	0	1	0
24.8497	1	0	0	0	1	1	0	0	1	0	0	0	0	0	0	0	0	0	0	0	0	0	0	0	0	0	0	0	1	0	0	0	0	0	0	0	2	1	0	0	0	0	0	0	0	0	0	0	1
24.9592	1	0	2	1	1	0	0	0	1	0	1	0	0	0	0	0	0	2	0	0	0	1	0	1	1	0	0	0	0	1	1	0	1	0	1	0	0	0	1	0	0	0	0	0	1	0	0	0	0
25.0687	1	1	1	2	0	0	0	0	1	0	0	1	0	0	1	1	1	1	0	0	0	0	0	0	0	1	0	0	1	0	0	0	0	0	0	0	2	1	0	1	0	0	0	1	0	1	1	1	0
25.1782	0	0	1	0	0	0	0	0	0	1	1	0	1	1	0	0	0	0	0	0	0	0	0	1	2	1	0	0	0	0	0	0	2	0	1	0	0	0	0	0	0	0	1	0	0	0	0	0	0
25.2877	0	0	0	0	1	0	1	0	0	1	0	1	0	1	0	1	0	1	0	0	0	0	0	0	0	2	0	0	0	1	1	0	0	0	1	0	2	0	0	0	0	0	0	0	0	1	0	0	0
25.3972	1	0	0	0	0	0	0	0	1	0	0	1	0	1	0	1	0	0	0	0	1	0	0	0	0	1	1	0	0	0	0	1	0	0	0	0	0	0	1	0	0	0	0	0	1	1	1	0	0
25.5067	1	0	1	0	0	0	1	0	0	0	0	0	2	1	0	0	0	0	0	0	1	1	0	0	0	0	1	0	0	0	0	0	0	1	2	0	0	0	1	1	0	0	0	0	0	0	1	1	1
25.6163	1	0	0	1	1	1	2	1	0	1	0	0	1	0	0	0	0	0	0	0	0	0	2	1	0	0	0	0	0	0	0	2	0	1	0	1	0	2	0	0	0	0	0	0	0	0	0	0	0
25.7258	0	0	0	0	0	1	0	0	1	0	1	0	1	3	0	0	1	0	0	0	1	0	0	1	0	0	0	0	1	0	1	0	2	1	0	0	0	0	1	0	0	0	0	1	0	2	0	1	1
25.8353	0	0	0	1	0	0	0	0	0	0	0	0	0	0	0	2	0	1	0	0	0	0	0	0	0	1	2	0	0	1	0	0	0	0	0	0	0	0	0	0	0	0	0	0	0	1	1	0	0
25.9448	0	0	0	0	0	0	1	2	0	0	0	0	1	0	0	0	0	0	1	0	0	1	0	0	0	0	0	0	0	0	0	0	0	0	0	0	1	0	1	0	0	0	0	0	0	1	0	0	0
26.0543	0	0	0	0	0	0	0	0	1	0	0	1	1	0	0	0	1	0	1	1	0	0	1	1	0	1	0	0	0	1	0	0	1	0	0	0	1	0	0	0	2	0	0	0	0	1	1	1	0
26.1638	0	0	1	0	0	0	0	1	1	1	0	0	0	0	1	0	0	1	0	0	0	0	1	0	0	1	0	0	0	0	0	0	0	1	0	0	1	0	1	0	0	0	1	1	1	1	0	0	0
26.2733	0	1	0	0	0	1	1	1	0	0	0	0	0	1	1	0	0	0	0	0	0	0	0	1	0	0	2	0	0	0	1	1	0	0	0	0	0	0	0	0	1	0	0	0	0	1	0	1	1
26.3828	0	1	1	0	0	1	0	0	1	1	0	0	1	1	0	0	0	0	0	0	1	0	0	0	0	0	0	0	0	0	0	1	2	2	0	1	0	0	1	0	0	1	1	0	0	0	0	0	0
26.4923	0	2	0	2	0	0	0	2	0	2	0	0	0	0	1	0	2	0	0	0	3	2	1	0	0	0	1	0	1	0	0	0	0	0	0	0	0	1	0	2	0	0	0	0	1	0	0	0	1
26.6018	1	0	1	1	1	1	0	0	0	0	0	0	0	0	0	0	1	0	2	0	0	0	0	0	1	0	0	0	0	1	0	0	0	0	0	0	1	0	0	0	0	0	0	0	0	0	0	0	1
26.7113	0	0	0	0	0	0	0	0	1	1	0	0	1	0	0	0	1	0	0	0	1	0	0	1	1	0	0	0	0	0	2	1	0	0	0	0	0	0	0	1	0	0	0	0	0	0	0	1	0
26.8208	0	0	0	1	0	0	0	1	0	1	0	0	0	0	0	0	0	0	0	0	0	0	0	0	0	1	0	0	0	1	0	1	0	0	0	0	0	1	0	0	0	1	0	0	0	0	0	0	0
26.9303	1	1	0	0	0	0	1	0	0	1	0	0	0	0	1	2	0	0	1	0	0	1	0	1	0	2	0	0	0	0	0	0	0	0	1	0	0	0	0	1	1	0	1	0	0	0	1	0	0
27.0398	0	1	1	0	0	2	0	0	0	2	1	0	0	1	0	0	0	0	0	0	0	1	0	0	0	0	0	1	0	0	0	1	0	0	0	0	0	1	0	0	1	0	0	0	0	0	0	1	1
27.1493	1	0	0	2	0	0	2	0	1	1	0	0	1	0	0	0	0	0	0	0	0	0	2	0	0	1	0	0	0	0	0	0	0	0	1	0	0	1	0	0	0	1	0	0	0	1	0	0	0
27.2588	0	0	0	0	0	0	0	0	1	0	0	0	0	2	0	0	0	0	0	0	0	1	0	1	0	0	2	1	0	0	0	1	0	0	0	0	0	0	0	0	1	0	0	0	0	0	1	0	0
27.3683	0	0	0	0	0	0	1	0	1	0	0	0	0	0	0	0	0	0	0	0	0	1	1	1	0	1	0	0	0	0	0	0	0	0	0	0	0	0	0	1	0	0	0	1	0	1	0	0	0
27.4778	0	4	4	5	0	0	0	0	2	0	0	0	0	0	0	0	2	0	0	1	1	1	0	0	1	0	0	1	0	0	1	0	1	0	0	0	0	1	2	0	1	1	2	1	1	0	1	0	0
27.5873	91	95	98	65	73	66	46	28	26	12	2	1	0	0	0	0	1	0	0	1	0	0	1	1	0	1	1	1	0	0	0	0	0	0	0	0	0	1	1	0	0	0	0	0	0	0	0	0	0
27.6968	25	16	21	14	14	11	12	18	19	10	6	0	0	0	0	0	0	0	1	0	0	1	0	0	0	0	0	1	0	0	1	0	0	0	0	0	1	0	0	1	0	0	0	0	0	0	1	0	0
27.8063	2	1	1	2	0	0	0	1	3	0	0	0	1	0	0	2	1	1	0	1	0	0	0	0	1	0	0	0	1	0	0	1	0	0	0	1	1	0	0	0	0	1	0	0	0	0	1	0	0
27.9158	1	0	0	1	3	0	0	1	1	0	0	0	1	0	0	0	1	1	0	1	1	0	0	1	0	0	0	2	1	1	0	0	0	0	1	0	0	0	0	1	0	0	1	1	2	1	0	0	0
28.0253	0	1	0	0	1	0	0	4	0	1	0	1	0	0	0	1	0	2	0	0	0	0	0	0	0	0	0	0	0	1	0	0	1	0	0	0	0	0	0	0	0	0	0	0	0	0	0	0	0
28.1349	0	0	1	0	0	0	0	0	0	0	0	0	1	0	2	0	0	0	1	0	0	0	0	2	1	0	1	0	0	0	0	0	0	0	0	0	0	0	0	1	0	0	0	1	0	2	0	0	0
28.2444	0	1	0	0	0	0	0	0	0	0	0	0	0	0	2	1	0	1	0	0	1	1	0	0	0	0	1	0	0	1	0	2	0	1	0	1	0	0	0	0	0	1	0	0	0	0	1	1	1
28.3539	1	0	0	0	1	0	1	0	1	0	0	0	0	0	1	0	0	0	0	0	0	0	0	0	0	0	0	0	1	0	1	0	2	0	1	0	1	1	0	0	0	0	0	0	0	0	0	1	0
28.4634	3	2	4	3	5	0	0	2	1	0	0	0	0	0	0	0	0	0	0	0	0	1	1	0	0	0	0	0	1	0	1	0	0	1	2	0	0	0	0	0	0	0	0	1	1	0	0	0	1
28.5729	43	50	47	38	40	32	14	10	5	1	1	0	0	1	1	1	0	0	1	0	0	0	0	0	1	1	0	0	1	1	0	0	0	0	0	0	0	0	0	1	0	0	0	1	1	0	0	1	2
28.6824	6	7	5	5	10	8	8	7	9	2	1	1	0	0	1	0	1	2	0	0	0	2	1	1	0	0	0	0	0	0	2	0	0	1	0	0	1	0	0	0	0	0	0	1	1	0	0	1	0
28.7919	0	1	1	1	0	0	1	0	0	0	0	1	0	0	0	0	0	0	0	1	0	0	1	1	0	1	1	0	1	0	1	0	0	1	0	0	1	0	0	1	0	0	0	0	1	0	0	0	1
28.9014	0	1	0	0	0	0	0	0	0	0	0	0	0	0	0	0	0	2	0	0	0	0	0	1	0	1	0	0	1	0	0	0	0	0	1	0	0	0	0	0	1	0	0	2	1	2	0	0	0
29.0109	0	2	0	0	0	0	0	0	0	0	0	0	1	1	0	2	1	0	1	0	0	0	1	0	0	0	0	0	0	0	0	0	2	0	1	0	1	1	0	1	2	0	0	0	0	1	0	0	0
29.1204	0	0	0	0	0	0	0	0	1	0	0	0	0	0	0	0	0	0	0	0	0	1	0	0	1	0	0	1	0	0	0	0	0	0	0	0	0	1	0	0	0	0	1	0	1	0	0	0	0
29.2299	1	0	0	0	2	1	0	0	0	0	0	1	0	0	1	0	0	0	0	0	1	1	0	0	1	0	0	0	0	0	0	0	0	1	0	0	0	0	0	1	0	0	1	0	0	0	0	0	0
29.3394	1	1	1	1	0	0	0	1	0	0	0	1	0	0	0	0	0	0	0	0	0	1	0	0	0	0	0	0	0	0	0	0	0	0	0	0	0	0	1	0	1	1	0	0	0	0	0	0	0
29.4489	6	5	6	6	5	2	4	2	0	0	1	0	0	0	0	1	0	0	0	0	1	1	0	0	0	1	1	0	1	0	1	4	0	0	0	0	1	0	0	0	0	0	0	1	0	0	0	0	0
29.5584	261	248	236	195	193	182	114	84	92	46	11	3	0	0	0	0	0	0	0	0	0	0	1	0	0	0	0	0	0	0	0	0	1	1	1	1	1	0	3	0	0	0	0	0	0	0	1	0	0
29.6679	62	67	51	57	56	70	57	72	138	102	49	18	0	0	0	2	2	3	1	0	0	0	0	1	0	4	0	1	1	0	0	1	1	1	3	1	0	0	0	0	1	1	0	0	1	1	1	1	0
29.7774	3	5	6	4	2	2	5	7	5	7	2	4	0	0	1	1	4	3	4	1	1	0	0	2	1	0	1	2	1	1	0	1	2	0	0	1	1	1	0	1	0	0	1	0	1	15	46	86	197
29.8869	2	1	0	0	2	2	1	0	4	3	0	1	0	1	0	1	1	0	0	1	2	0	1	0	0	0	0	0	0	0	0	0	0	0	0	0	0	0	1	0	0	0	0	0	0	5	6	28	54
29.9964	1	2	1	0	0	1	2	0	1	0	0	0	0	0	0	0	0	2	0	0	0	0	0	1	0	0	0	0	0	0	1	1	0	0	0	0	0	0	0	0	1	0	0	0	0	1	1	0	0
30.1059	1	0	1	0	1	0	1	0	0	0	0	0	1	0	2	0	0	0	1	0	0	1	0	0	1	0	0	0	1	0	1	0	0	0	0	0	1	0	0	0	1	0	0	1	0	0	0	0	0
30.2155	2	0	2	0	0	1	0	0	1	0	0	1	1	0	1	0	0	1	0	2	0	0	0	0	2	0	0	0	1	0	0	0	1	1	1	0	0	0	0	1	0	1	1	0	0	0	1	0	0
30.325	0	0	0	0	0	0	3	1	1	0	0	0	0	0	0	1	0	0	0	0	1	0	0	1	0	1	0	0	0	0	0	0	0	1	1	0	1	0	0	1	0	0	1	0	0	1	1	0	0
30.4345	9	7	7	8	6	2	2	0	0	0	0	0	0	0	1	0	0	0	1	0	1	1	0	0	0	0	0	0	1	0	1	0	1	1	0	2	3	0	0	0	0	0	1	0	1	0	0	1	1
30.544	189	211	194	136	140	118	55	40	37	16	0	0	3	1	1	0	0	0	1	0	1	1	0	0	1	1	0	0	0	0	2	0	1	0	0	0	0	0	1	0	1	0	0	0	0	0	0	0	1
30.6535	44	46	64	46	52	49	35	40	82	26	11	4	0	0	0	0	1	2	0	0	0	2	1	0	0	0	0	0	0	0	0	0	0	0	0	0	1	0	1	0	0	0	1	1	0	0	0	0	0
30.763	4	3	1	2	6	3	3	8	2	2	3	2	7	1	1	1	1	0	4	0	1	0	2	0	2	1	1	1	2	0	0	1	0	1	2	3	1	0	0	0	1	1	1	14	40	91	279	600	1297
30.8725	0	2	1	2	0	1	0	2	0	0	1	0	0	1	0	4	3	0	0	2	2	1	2	2	1	0	1	4	0	0	2	3	0	2	1	2	1	2	0	1	0	1	1	3	9	26	42	154	370
30.982	0	1	0	0	1	0	0	3	0	1	0	0	0	0	0	0	0	1	0	0	0	0	0	0	0	0	1	0	0	0	0	0	0	0	0	0	0	0	0	0	0	0	0	0	0	0	0	1	5
31.0915	0	1	0	0	0	0	0	1	1	1	0	2	0	0	1	1	1	0	1	1	1	1	0	0	0	0	0	0	2	1	1	1	0	1	0	0	0	0	0	0	0	0	0	1	0	0	0	0	0
31.201	1	0	0	2	0	0	0	0	1	0	0	0	0	1	0	0	2	1	0	0	0	0	1	0	0	0	1	0	1	1	0	0	2	0	0	1	0	0	0	0	1	0	0	1	0	1	0	0	1
31.3105	4	4	2	2	1	1	5	1	2	1	2	2	1	0	1	0	0	0	0	1	1	0	1	0	1	0	0	0	0	0	0	0	0	0	2	0	0	1	0	1	1	0	0	0	0	0	1	0	0
31.42	58	53	52	32	33	40	44	31	29	9	7	5	3	4	2	0	2	4	0	0	0	0	0	0	0	0	0	0	0	0	0	0	3	0	0	0	1	2	0	1	0	0	0	0	0	0	0	0	0
31.5295	220	206	219	148	157	185	155	100	128	103	50	38	24	19	20	21	20	5	0	0	0	0	0	0	0	0	1	0	0	0	0	0	0	0	0	1	0	0	0	0	0	0	0	0	0	0	0	0	1
31.639	102	92	83	80	106	127	90	149	398	539	294	103	46	33	55	65	86	32	5	4	3	4	1	3	2	1	2	4	4	2	3	2	2	0	2	1	0	6	3	0	1	2	0	0	2	1	2	1	1
31.7485	3	5	3	1	4	2	5	7	27	46	41	21	6	5	8	25	97	99	22	11	13	8	7	6	5	7	8	1	9	2	3	5	2	5	7	3	4	3	2	4	10	1	6	3	2	7	6	19	28
31.858	1	1	1	0	0	0	1	2	0	6	3	1	1	0	0	5	22	29	5	3	1	1	0	0	1	0	1	1	1	1	0	0	0	0	1	0	0	0	0	1	1	0	0	1	0	1	2	4	10
31.9675	2	1	0	1	3	1	1	2	1	3	0	0	0	0	1	0	0	1	0	1	0	0	0	0	0	0	0	0	1	0	0	2	1	2	0	0	0	0	0	1	2	0	0	0	0	0	0	0	1
32.077	1	1	2	3	1	2	1	0	1	1	1	1	0	0	1	0	1	0	0	0	0	0	1	0	0	0	0	0	1	0	0	1	0	0	0	0	1	1	0	0	0	0	1	0	0	0	1	0	0
32.1865	1	1	1	0	0	1	0	1	3	3	2	0	0	0	0	0	0	1	0	1	0	0	0	1	1	0	0	0	0	0	0	0	0	1	0	0	3	0	0	0	0	1	0	1	1	0	0	0	0
32.2961	1	0	1	2	0	0	0	0	1	2	3	1	1	0	0	0	1	3	2	0	1	0	0	0	0	2	0	0	0	0	0	1	1	1	0	0	0	0	0	0	0	0	0	0	1	1	0	1	0
32.4055	1	2	2	0	2	2	0	1	1	2	1	0	1	0	0	0	1	1	0	0	0	0	0	1	0	2	0	1	1	0	0	1	1	0	0	0	0	0	0	1	0	0	0	0	0	0	0	0	2
32.5151	42	46	47	38	49	38	29	14	17	6	1	0	1	1	0	0	0	1	0	0	0	0	0	0	0	0	0	0	1	2	0	0	0	0	0	1	1	1	0	0	0	0	0	1	1	1	0	0	1
32.6246	11	18	10	10	17	23	15	22	27	18	3	3	1	0	0	0	1	2	0	0	0	2	0	0	2	0	0	0	0	1	0	0	0	0	1	0	1	1	0	1	0	0	0	0	1	0	0	1	1
32.7341	2	2	2	1	2	2	3	1	3	4	2	4	1	0	0	1	0	2	1	0	1	0	0	1	1	0	0	2	2	1	0	0	1	0	1	1	0	0	0	0	0	0	0	2	1	0	1	0	0
32.8436	0	3	0	0	1	1	0	0	1	2	1	0	0	0	1	0	1	1	1	1	0	0	2	0	0	0	0	1	0	0	0	0	0	0	2	0	0	0	0	1	0	1	0	0	0	1	0	0	0
32.9531	0	0	0	0	0	0	0	2	0	1	0	0	1	0	0	0	1	0	1	1	1	0	0	0	0	0	0	1	0	0	0	0	0	1	0	0	0	0	0	1	0	1	0	0	1	0	1	0	0
33.0626	0	1	0	1	1	0	0	1	0	2	0	0	0	0	0	0	1	0	0	0	1	0	0	0	1	0	0	1	0	1	0	0	1	0	0	0	1	0	0	0	0	1	0	0	0	0	0	0	0
33.1721	0	2	0	0	0	1	0	0	0	0	0	0	0	0	0	0	1	0	0	0	1	0	1	0	0	0	0	0	0	0	0	2	0	0	0	0	1	0	0	0	0	1	0	0	1	0	1	0	0
33.2816	1	1	0	0	0	0	0	0	2	1	1	1	0	0	0	1	0	1	0	1	1	0	0	1	0	0	1	0	0	0	0	0	0	0	1	0	0	0	1	2	1	1	0	0	1	0	2	1	1
33.3911	2	1	2	4	2	0	0	0	0	0	0	0	0	0	1	1	1	1	1	0	0	1	0	1	0	1	0	0	0	1	0	1	0	0	1	0	1	1	1	1	0	1	0	0	0	0	0	0	0
33.5006	7	10	9	5	7	5	7	3	3	1	0	0	0	1	0	0	0	0	0	0	1	0	0	0	0	1	0	1	0	0	1	0	0	0	0	0	0	0	1	2	0	0	0	1	0	0	0	0	0
33.6101	1	1	2	1	2	0	0	1	0	1	0	0	0	0	0	0	0	0	0	0	0	0	0	0	0	0	0	0	1	0	0	0	0	0	0	0	0	0	0	0	0	1	0	0	0	1	0	0	0
33.7196	0	0	0	0	0	1	1	1	0	0	0	1	0	0	1	0	0	0	0	0	0	0	0	0	0	0	0	0	1	1	0	0	0	0	0	0	0	2	0	0	0	1	0	0	1	0	0	1	1
33.8291	0	0	3	1	0	0	1	0	1	0	0	1	0	1	0	0	0	0	1	1	0	0	1	0	1	0	0	1	0	0	0	1	0	0	2	0	1	0	0	0	1	0	0	0	1	0	0	1	2
33.9386	1	0	0	0	0	0	0	0	0	1	0	0	1	1	1	0	0	0	0	0	0	0	0	0	1	0	0	1	1	1	1	0	1	0	0	0	0	0	0	0	0	0	0	0	1	0	0	1	1
34.0481	0	0	0	0	0	0	2	0	0	0	0	0	0	1	0	0	1	0	1	0	0	0	0	0	0	0	0	0	1	2	0	0	0	0	0	0	0	0	1	0	0	0	0	1	0	0	0	0	0
34.1576	0	2	0	0	0	0	0	1	1	0	0	0	0	0	0	1	0	0	0	0	1	0	0	0	0	1	0	0	0	0	0	1	0	0	0	1	0	0	2	0	0	0	0	1	0	0	0	0	0
34.2671	0	0	0	1	0	0	0	0	1	0	0	0	2	0	0	0	0	0	0	0	1	0	0	0	0	0	0	0	2	0	1	0	0	0	0	0	0	0	0	0	0	0	1	2	0	0	0	0	0
34.3766	0	0	1	0	0	0	0	0	0	0	0	0	0	1	0	0	0	1	0	0	0	0	0	1	1	0	0	0	1	0	0	0	0	0	1	0	0	0	0	0	0	1	0	0	0	0	0	0	0
34.4862	1	3	2	1	2	1	0	0	2	0	0	1	0	0	1	0	0	0	0	0	0	0	1	0	1	0	0	0	1	1	0	1	0	1	0	0	0	0	0	0	0	1	0	1	0	0	1	0	2
34.5956	0	2	1	3	1	3	1	1	1	3	3	0	1	0	1	0	0	0	0	0	0	0	0	0	0	1	0	0	1	0	0	1	1	0	0	1	1	0	1	0	0	0	0	0	0	0	1	0	0
34.7052	0	0	0	0	0	0	1	1	0	2	0	1	0	0	0	0	0	0	0	1	0	1	0	0	0	1	0	0	1	1	1	0	0	0	1	0	0	0	2	0	1	0	0	0	0	0	1	1	1
34.8147	0	0	1	0	0	0	0	0	1	1	0	1	0	1	2	0	0	0	0	0	1	0	0	0	0	1	0	0	0	0	0	0	0	0	0	0	0	0	0	0	0	0	1	0	0	1	1	1	0
34.9242	2	0	0	0	0	1	0	0	0	0	0	0	0	0	1	1	1	1	0	1	1	0	1	0	0	0	1	0	0	0	0	1	0	0	0	0	2	0	0	3	0	1	0	0	0	0	0	0	0
35.0337	0	0	0	2	0	0	1	0	0	1	0	0	0	2	0	1	0	0	0	0	0	1	0	0	1	0	1	0	0	0	0	1	0	1	0	0	0	0	0	0	2	0	1	0	0	0	0	0	0
35.1432	2	0	1	0	0	1	1	0	0	1	0	0	0	0	1	0	0	0	0	0	0	0	0	0	1	0	0	0	0	0	0	0	0	1	0	0	1	0	1	0	0	1	0	0	0	1	0	0	0
35.2527	1	1	0	0	0	0	1	0	0	0	0	0	0	0	0	0	0	0	0	0	0	1	0	0	0	1	0	0	0	0	0	0	0	1	0	0	0	0	0	0	1	0	0	0	1	0	0	0	0
35.3622	0	0	1	0	0	4	1	0	0	1	0	0	0	0	0	1	1	1	0	0	0	0	1	0	0	2	0	0	0	0	0	0	0	0	1	0	0	0	0	0	0	0	1	1	0	1	1	0	0
35.4717	5	2	6	4	5	4	2	1	0	0	0	0	0	0	0	0	0	0	0	1	1	1	0	0	0	0	0	0	2	0	0	0	0	0	0	0	0	0	0	0	0	0	0	0	0	0	0	1	0
35.5812	0	0	0	1	1	2	0	1	1	0	0	0	0	1	0	0	1	0	0	0	1	0	0	0	0	1	0	0	0	0	0	0	0	0	1	0	0	0	1	0	2	2	0	0	0	0	0	0	1
35.6907	0	0	0	0	0	0	0	0	0	0	1	1	0	0	0	1	0	0	0	0	1	0	1	2	0	0	0	0	0	1	0	2	1	1	1	1	1	0	0	2	1	1	0	1	1	0	0	0	0
35.8002	0	1	0	1	0	1	0	0	0	0	0	2	1	0	0	0	0	1	0	0	0	0	0	0	2	0	0	0	0	0	0	1	1	1	0	0	0	0	0	1	1	0	0	0	0	0	0	0	0
35.9097	0	0	0	0	1	0	0	1	0	0	0	0	0	1	0	0	1	0	1	0	0	1	1	0	2	0	1	0	0	0	0	0	1	0	1	0	0	1	3	0	0	0	0	0	0	0	0	1	0
36.0192	0	1	0	0	0	1	0	0	1	0	0	0	0	0	0	1	0	0	0	0	0	1	0	1	0	0	1	0	0	0	0	0	0	1	0	1	0	0	0	0	0	0	0	1	0	2	0	0	0
36.1287	1	0	0	0	0	0	0	0	0	0	0	0	0	1	0	0	0	0	0	0	1	0	1	0	0	0	0	0	0	0	0	0	1	0	0	1	0	2	0	0	0	0	0	0	0	1	0	1	0
36.2382	0	0	0	0	0	0	0	1	0	0	0	0	0	0	1	1	0	0	0	0	0	0	0	0	0	0	0	0	0	0	0	1	0	0	1	0	0	0	0	0	0	2	0	1	0	1	0	0	0
36.3477	2	4	0	1	1	1	0	2	1	0	0	0	0	0	2	1	0	1	0	1	0	0	1	0	1	0	0	1	1	1	0	1	0	0	1	1	0	0	0	0	1	0	0	1	2	2	0	0	0
36.4572	14	12	12	11	7	14	6	8	7	0	0	0	1	0	0	0	0	0	0	0	0	0	0	0	0	0	2	0	2	0	1	1	2	0	1	1	1	0	0	0	0	0	0	0	0	0	0	3	1
36.5667	7	2	1	0	7	6	5	6	9	0	2	1	0	0	0	0	0	0	0	0	0	1	1	1	0	1	0	1	0	1	0	0	0	0	2	0	0	0	0	0	0	0	0	0	1	1	0	2	0
36.6762	0	0	1	0	0	1	1	0	1	0	0	0	2	0	1	1	1	1	0	0	1	1	0	0	0	1	0	0	0	0	0	0	0	0	0	0	0	0	1	0	0	0	0	0	0	0	0	0	0
36.7858	0	0	0	0	0	1	0	0	0	0	1	0	0	0	0	0	0	0	0	0	0	1	0	1	0	0	0	0	0	1	0	1	0	0	1	0	0	0	0	1	0	0	0	0	1	1	0	0	1
36.8952	0	1	0	0	1	0	1	0	0	0	0	0	0	0	0	0	0	0	0	0	0	0	1	0	0	1	0	1	0	0	0	0	0	0	0	2	0	1	1	0	0	0	0	0	0	0	0	0	0
37.0048	0	0	0	0	1	0	0	0	2	0	0	0	0	0	0	0	0	0	0	1	0	0	0	0	0	0	0	0	0	0	0	0	0	0	0	0	0	0	0	0	1	0	1	2	0	0	0	1	0
37.1143	0	0	0	2	0	1	1	0	2	0	1	0	0	1	0	1	0	0	0	0	1	0	0	0	2	0	0	0	0	0	0	0	0	0	0	1	0	0	0	0	0	0	0	0	1	0	0	0	0
37.2238	0	0	0	0	1	0	1	0	0	1	1	0	0	1	0	1	0	0	0	1	0	0	0	0	0	0	0	0	0	0	0	0	0	1	3	0	0	0	0	0	0	0	0	1	1	0	2	0	0
37.3333	0	0	1	1	0	0	0	0	0	0	0	0	0	0	0	0	0	0	0	0	0	1	0	0	0	1	0	0	0	0	0	0	0	0	0	1	0	0	0	0	0	0	0	0	0	0	0	1	1
37.4428	0	0	0	0	0	1	0	0	0	1	0	0	0	1	0	0	0	1	0	1	0	0	0	1	1	0	0	0	0	0	0	0	0	0	0	1	0	0	0	0	1	0	0	0	1	0	2	0	1
37.5523	0	0	0	0	1	0	0	1	0	0	0	2	0	0	0	0	1	0	0	0	0	0	1	1	1	0	1	0	1	0	0	0	0	0	0	0	0	0	0	0	0	0	1	0	1	0	0	0	1
37.6618	0	0	2	0	1	0	0	0	1	0	0	1	0	0	0	0	0	0	0	0	0	1	0	0	1	0	0	0	0	0	0	0	0	1	2	0	0	0	0	0	0	0	0	0	0	0	0	0	1
37.7713	0	0	0	0	1	1	0	0	0	1	1	0	0	0	0	0	0	0	0	1	0	0	0	1	0	0	0	0	1	1	0	0	0	0	1	0	0	0	1	0	0	0	0	0	4	0	0	0	0
37.8808	0	1	2	0	0	1	2	0	1	0	0	0	0	0	0	1	0	0	0	1	0	0	0	0	0	0	0	0	0	1	0	0	2	0	1	1	0	0	0	0	1	0	0	0	0	0	0	0	0
37.9903	0	1	0	0	0	0	1	0	0	0	0	1	0	0	0	0	0	2	0	0	0	0	0	0	0	0	1	0	2	0	0	0	0	0	0	2	0	1	0	0	0	0	1	0	0	1	1	0	0
38.0998	0	0	1	0	0	0	0	0	0	0	0	0	0	0	0	1	0	0	0	0	0	0	0	0	0	1	0	0	1	0	0	0	1	0	0	1	0	0	1	0	0	0	0	0	0	0	1	0	0
38.2093	0	0	1	0	0	0	1	1	0	0	0	0	0	0	0	0	0	0	0	0	0	0	1	0	1	0	1	0	0	0	0	1	0	1	0	2	0	0	1	0	0	0	1	0	0	0	0	0	0
38.3188	0	0	0	1	0	0	0	0	0	1	1	0	0	0	0	0	1	1	0	2	0	0	0	1	1	0	0	0	0	1	0	0	1	0	0	0	0	1	1	0	0	0	0	0	0	2	0	0	0
38.4283	1	0	0	0	0	1	0	0	0	1	0	1	1	0	0	0	1	0	0	0	0	0	1	0	0	0	0	0	1	0	0	0	0	1	1	1	0	0	0	0	0	1	0	0	0	1	0	0	0
38.5378	0	0	0	0	0	0	0	0	0	0	0	0	0	0	0	0	0	0	1	0	0	0	0	0	0	0	0	0	0	0	1	0	0	2	0	0	0	0	0	1	0	0	1	0	0	0	1	1	0
38.6473	0	1	0	0	1	0	1	1	0	0	0	1	0	1	1	0	2	0	1	0	0	0	1	0	0	0	0	1	0	0	0	0	0	0	0	0	0	0	0	0	1	0	1	0	0	0	0	1	0
38.7568	0	0	1	0	0	1	0	1	0	1	1	0	0	0	1	0	0	0	0	1	0	2	0	1	0	0	0	1	0	0	0	1	0	0	1	1	0	1	0	0	1	0	0	1	0	0	0	0	0
38.8663	0	0	0	0	0	0	0	0	0	0	0	0	0	0	0	0	0	1	0	0	0	0	1	0	0	0	0	0	0	1	0	0	0	0	0	0	1	0	0	0	0	0	0	0	0	1	0	0	1
38.9759	0	0	0	0	1	0	0	0	0	0	0	1	0	0	0	0	0	0	0	0	0	0	0	1	1	0	0	0	0	0	0	0	0	0	0	0	0	1	0	0	0	1	0	0	0	1	0	0	0
39.0853	0	0	0	0	0	3	0	0	0	0	0	0	0	0	1	0	0	0	0	1	0	0	2	0	0	0	1	0	0	0	0	0	1	0	0	1	0	0	0	1	0	0	0	0	0	0	2	0	0
39.1949	0	1	0	1	1	0	0	0	0	0	1	0	0	0	1	0	0	1	0	0	0	0	0	0	0	1	0	1	0	0	0	0	0	0	0	0	0	0	0	0	1	2	0	1	0	2	0	0	1
39.3044	1	1	0	0	0	0	1	0	0	0	1	0	0	0	0	0	0	0	0	0	0	1	0	0	0	0	0	1	1	0	0	1	1	0	0	0	0	0	1	0	0	0	0	0	0	2	0	1	0
39.4139	1	0	0	1	0	0	0	1	1	0	0	0	0	0	0	0	1	0	1	0	0	0	0	0	0	0	0	1	0	0	1	0	0	0	0	0	0	1	0	0	0	0	0	1	0	0	0	0	0
39.5234	0	0	0	0	0	0	0	0	0	0	0	0	0	1	0	0	0	1	0	0	0	0	0	0	0	1	0	1	0	0	0	1	0	0	0	0	0	0	0	0	1	0	1	2	0	0	0	0	1
39.6329	0	0	0	0	1	0	0	2	0	0	0	0	0	0	0	0	0	0	1	0	0	0	0	2	1	0	0	0	0	0	2	0	0	0	0	0	0	2	0	0	1	0	0	0	0	0	1	0	0
39.7424	0	0	0	0	0	0	0	0	0	0	0	0	2	1	0	0	1	0	0	0	0	0	0	0	0	0	2	0	1	0	0	0	0	1	0	0	1	0	0	0	0	0	0	0	1	0	1	0	0
39.8519	0	0	0	1	1	0	0	0	0	0	0	0	0	1	0	1	0	0	0	0	0	0	0	0	0	0	0	0	0	0	1	0	1	0	0	0	0	0	0	0	0	0	0	0	1	0	0	1	0
39.9614	0	0	0	0	0	0	0	0	0	0	1	0	1	0	0	0	1	0	1	0	0	1	0	0	0	1	0	0	0	1	0	0	0	0	0	0	0	0	0	0	0	0	1	2	1	1	0	0	0
40.0709	0	0	0	0	1	0	1	0	2	0	0	0	0	2	0	0	0	0	0	0	0	1	0	0	1	0	1	0	1	0	0	0	0	1	0	1	0	0	0	0	0	0	0	0	2	1	0	0	0
40.1804	0	0	0	0	0	0	0	0	0	0	0	0	0	0	0	0	0	0	0	0	0	1	0	0	0	0	1	0	1	0	0	1	1	1	0	0	1	2	0	0	0	2	0	1	0	0	0	0	0
40.2899	0	0	0	0	1	0	0	0	0	0	0	0	1	0	0	0	0	0	0	0	0	0	0	0	1	0	1	2	0	0	0	0	0	1	0	0	1	3	0	0	0	0	1	0	0	0	0	0	0
40.3994	0	1	0	0	1	0	1	1	0	0	0	0	0	0	0	0	0	0	0	0	0	1	0	0	0	0	0	1	0	0	1	0	0	0	0	0	0	1	1	1	0	0	0	0	0	0	0	1	0
40.5089	0	0	0	0	0	0	0	1	0	1	0	1	1	0	0	0	0	0	0	1	0	0	0	0	0	0	0	0	0	1	1	0	1	0	0	0	0	0	0	0	1	0	0	0	0	0	0	0	0
40.6184	1	0	0	0	0	0	0	2	0	1	0	0	0	0	1	0	0	0	0	0	0	0	0	0	0	1	1	0	0	0	0	0	0	1	0	0	0	0	0	0	1	0	0	0	1	0	0	0	0
40.7279	0	1	0	0	1	0	1	0	0	0	0	1	0	0	1	0	0	1	0	0	0	0	0	1	1	1	0	1	0	0	0	0	0	1	0	0	1	0	0	0	0	0	0	0	0	0	0	0	0
40.8374	0	0	0	1	1	1	1	0	0	0	1	0	0	0	0	0	1	1	0	0	0	0	1	0	0	1	0	0	0	0	0	0	0	0	0	0	1	1	0	1	0	0	0	0	1	0	0	0	0
40.9469	0	0	0	1	0	0	0	0	1	0	0	0	0	2	0	1	0	1	0	1	0	0	0	0	0	0	0	0	0	0	0	0	0	0	0	0	0	0	1	1	0	0	0	0	0	0	0	1	0
41.0564	0	0	0	0	1	0	1	0	0	0	0	0	0	0	0	0	1	2	0	1	1	0	0	0	1	1	0	0	0	1	0	0	0	1	0	2	0	0	0	1	0	1	0	0	0	0	0	0	0
41.166	0	0	0	0	0	0	1	0	0	0	1	0	0	0	0	1	0	0	0	0	0	0	0	0	0	0	0	0	0	1	0	0	0	0	0	0	0	0	0	1	0	0	1	0	0	2	0	0	0
41.2754	0	1	0	1	0	0	0	0	0	1	0	0	1	1	0	0	0	0	0	0	0	1	1	0	0	0	0	0	0	1	0	0	0	0	0	0	0	0	0	0	0	1	0	1	0	0	0	0	0
41.385	1	1	1	1	0	0	1	0	0	1	0	1	0	0	0	1	0	0	0	0	0	1	0	2	0	0	0	0	0	0	1	0	1	0	0	0	0	0	3	0	0	1	0	0	0	0	0	0	0
41.4945	0	0	0	1	0	1	3	0	1	0	0	0	1	0	1	1	0	1	1	0	0	0	2	0	0	0	0	0	1	0	0	0	0	1	2	0	0	0	0	0	0	0	0	0	0	0	0	0	0
41.604	0	0	0	0	0	0	0	0	0	0	0	0	0	0	1	0	1	0	0	0	0	1	0	0	0	0	0	1	0	1	0	0	1	0	0	0	0	1	0	0	1	0	0	0	0	0	0	0	0
41.7135	0	1	0	0	1	1	1	0	0	0	0	1	0	0	0	1	2	0	0	0	0	0	0	0	1	0	0	0	1	0	0	0	0	0	0	0	0	0	0	0	0	0	1	0	0	1	0	0	0
41.823	1	0	0	0	0	0	0	1	0	0	0	1	1	0	1	0	0	0	0	0	0	0	0	0	0	0	0	0	0	0	0	0	0	0	1	0	0	0	0	0	0	1	0	0	1	0	1	0	0
41.9325	0	0	0	0	0	0	0	0	0	0	0	0	0	0	0	1	0	0	0	1	1	0	2	0	0	0	1	1	0	0	0	0	0	0	0	0	0	0	0	0	0	0	1	0	1	0	0	0	0
42.042	0	1	1	0	0	0	0	0	0	0	0	0	0	0	0	0	1	1	1	0	1	0	0	0	0	1	1	0	0	0	0	0	0	0	1	0	1	0	0	2	0	0	0	0	0	0	0	0	0
42.1515	0	0	0	0	0	0	1	0	1	1	0	0	0	0	0	0	0	0	0	1	0	0	0	0	0	0	0	0	1	0	0	0	1	0	0	0	1	0	0	0	0	0	1	1	1	0	1	0	0
42.261	0	1	0	1	0	0	0	1	2	0	0	0	1	0	0	0	0	0	0	1	0	0	0	1	0	0	2	0	0	1	0	1	0	1	0	0	0	1	2	0	0	0	0	0	1	0	0	0	1
42.3705	1	2	3	2	5	1	0	0	0	1	0	0	2	0	1	1	0	0	0	0	0	1	0	0	0	0	0	0	0	0	0	0	0	1	1	0	1	0	0	0	0	0	0	0	0	0	0	0	0
42.48	0	0	1	0	0	1	0	0	0	0	0	0	0	0	1	0	0	0	0	0	0	1	0	1	0	0	0	0	0	0	1	0	1	0	0	2	1	1	0	0	0	1	0	1	0	0	0	0	0
42.5895	1	0	0	1	0	0	1	0	0	1	1	0	0	0	0	0	0	1	0	0	1	0	0	0	0	0	0	0	0	0	0	0	0	0	1	0	0	1	0	0	0	0	0	1	0	0	0	1	0
42.699	0	0	0	0	0	0	0	0	0	0	0	0	0	0	1	0	0	0	0	1	0	1	0	0	0	0	0	0	0	0	1	0	0	0	0	1	0	0	0	1	0	0	0	1	1	2	2	8	6
42.8085	0	0	0	0	0	0	0	0	0	0	0	1	0	1	0	0	0	0	0	0	0	1	0	0	0	1	0	0	1	1	1	1	0	0	0	0	0	1	0	0	0	2	0	0	0	1	4	1	5
42.918	0	0	0	0	0	0	0	0	0	1	0	1	0	0	0	0	1	1	0	1	0	1	1	0	0	0	0	1	1	0	0	0	0	0	0	2	0	1	1	1	0	0	0	0	0	0	0	0	0
43.0275	0	0	0	0	0	0	0	0	0	0	0	0	0	0	0	0	0	1	0	0	0	0	0	0	0	1	1	0	0	0	1	1	0	1	2	0	2	0	0	0	0	0	0	0	0	0	0	0	0
43.137	0	1	0	0	0	0	0	0	0	0	0	0	0	0	0	0	0	0	1	0	0	0	0	0	0	0	0	0	0	0	0	1	1	0	0	0	0	0	0	0	0	0	0	1	1	1	0	0	0
43.2465	0	0	1	1	0	0	0	0	0	2	0	0	0	0	0	1	0	0	0	0	0	0	0	0	0	0	0	0	0	0	0	0	0	0	1	0	0	0	1	0	0	0	0	0	0	0	0	0	0
43.3561	4	3	3	5	1	5	3	3	1	3	0	1	0	0	0	0	1	0	0	1	1	0	0	0	0	0	0	0	1	1	0	0	0	0	0	0	0	0	0	0	1	0	0	0	0	0	0	0	0
43.4656	3	1	5	2	1	1	0	2	5	6	2	2	0	0	0	0	0	0	0	0	0	0	0	0	0	0	0	2	1	0	1	0	1	0	0	0	0	0	1	0	1	0	0	0	0	0	0	1	1
43.5751	0	0	2	0	0	1	0	0	0	0	3	0	2	0	0	0	1	0	0	1	0	0	0	2	1	0	1	1	0	0	0	0	0	0	0	0	1	1	1	0	0	0	0	1	2	0	0	0	0
43.6846	1	0	1	1	0	0	0	0	1	1	0	0	0	0	0	0	0	0	0	1	1	0	0	1	0	0	1	0	0	1	0	0	0	2	0	0	1	0	0	0	0	0	0	0	0	0	1	1	1
43.7941	0	0	1	1	0	0	0	0	0	0	0	0	1	0	0	0	0	0	0	0	2	0	0	0	0	0	1	0	1	0	0	0	0	0	0	1	0	0	1	0	0	1	0	0	0	0	0	1	0
43.9036	0	0	0	1	0	0	0	0	0	1	0	1	0	0	0	1	0	0	0	0	0	0	0	0	0	0	0	1	1	2	0	0	0	0	0	0	2	0	0	0	0	1	0	0	0	0	0	0	0
44.0131	1	0	0	0	0	0	0	0	0	0	0	0	0	0	0	0	0	0	0	0	0	0	0	0	0	0	1	0	0	0	0	0	0	0	1	2	0	0	0	0	0	0	1	0	1	0	0	0	0
44.1226	0	0	1	0	0	0	0	0	0	0	0	0	0	0	0	0	0	0	1	0	0	0	0	0	0	0	0	0	0	1	0	0	0	0	0	1	0	0	0	0	0	0	0	1	0	0	0	1	0
44.2321	2	0	0	0	0	0	0	1	0	1	0	0	0	0	0	0	0	1	0	0	0	1	0	0	1	0	0	0	0	0	0	0	0	1	0	0	0	0	1	0	0	0	1	0	0	0	0	0	0
44.3416	4	3	1	5	4	2	2	2	1	0	1	0	0	0	1	1	0	0	0	1	0	0	0	1	0	0	1	0	1	1	0	0	0	0	0	0	0	1	1	0	0	0	0	0	0	1	0	1	1
44.4511	1	3	3	3	2	1	2	1	2	4	2	1	0	0	0	0	0	0	0	0	0	0	2	0	0	0	0	0	0	0	0	0	1	0	0	0	0	0	0	0	0	0	0	0	1	0	1	0	0
44.5606	2	0	0	0	0	0	0	0	0	2	1	0	0	0	0	0	1	1	1	1	1	0	0	1	0	0	0	1	0	1	0	0	0	0	0	0	0	0	0	0	1	0	0	0	0	0	0	0	0
44.6701	0	0	0	0	0	1	2	0	1	0	1	0	0	0	0	0	2	0	0	0	0	0	1	0	2	0	0	0	1	0	0	0	0	0	0	0	0	1	0	0	0	0	0	1	0	2	0	0	2
44.7796	0	0	0	0	1	0	0	0	0	0	0	0	0	0	0	0	0	0	0	0	0	1	0	0	0	0	0	0	1	0	0	0	1	0	0	0	0	0	0	0	1	0	0	0	0	1	1	0	0
44.8891	0	1	1	0	0	1	1	0	0	1	1	0	0	0	0	0	0	0	0	1	0	0	0	0	0	0	0	0	0	0	1	0	0	0	0	0	0	0	1	0	0	0	0	0	1	1	1	0	0
44.9986	0	0	0	0	0	1	0	0	0	0	0	0	0	0	1	1	1	0	0	0	0	1	0	0	0	1	0	1	0	0	1	0	2	0	1	0	0	0	0	1	0	0	0	0	1	0	0	1	0
45.1081	0	1	1	1	0	0	0	0	0	0	1	0	0	0	0	0	1	1	0	1	0	1	0	0	0	0	3	2	0	0	0	0	0	0	0	0	1	0	0	0	1	1	0	0	1	0	0	0	0
45.2176	0	2	0	0	0	1	2	0	0	1	0	0	0	0	0	0	0	0	1	0	0	1	0	0	0	0	0	0	0	1	0	0	0	0	2	0	0	0	1	0	1	0	1	2	0	1	0	0	0
45.3271	14	12	8	8	6	11	2	4	1	2	1	0	1	0	1	0	0	0	0	0	1	0	1	0	0	0	0	0	0	0	0	0	0	0	1	0	0	1	0	0	1	0	1	1	1	0	0	0	0
45.4366	5	4	6	4	8	4	3	8	8	5	2	2	0	0	0	0	0	1	1	1	1	0	0	0	0	0	0	0	0	0	0	1	0	0	0	0	0	0	1	0	0	0	2	0	0	0	0	0	0
45.5461	1	0	0	0	0	0	1	1	1	0	1	1	1	0	1	0	0	0	0	0	0	0	0	1	0	0	0	0	0	0	0	0	0	0	0	2	0	0	0	0	1	0	0	0	0	0	1	0	0
45.6557	0	0	0	0	1	1	0	0	0	3	1	0	0	0	0	0	0	0	0	0	0	1	0	0	0	0	0	0	0	0	0	2	0	0	2	0	0	1	1	0	0	0	1	1	2	2	0	0	0
45.7651	0	1	0	0	1	1	0	0	0	0	0	0	1	0	0	1	0	0	0	0	0	0	2	0	2	0	0	1	0	2	1	0	1	0	1	0	1	0	0	0	1	0	1	0	0	0	0	1	0
45.8747	1	0	0	0	0	0	1	1	2	0	0	0	1	1	0	0	0	0	1	1	0	1	1	0	0	0	0	0	0	0	0	0	0	0	0	1	0	0	0	0	1	0	1	0	1	1	0	0	0
45.9842	1	0	0	0	1	1	0	0	1	0	0	0	0	0	0	0	0	0	0	0	0	0	0	0	1	0	0	0	0	2	0	0	0	0	0	0	0	0	0	0	0	0	0	1	0	1	1	0	0
46.0937	0	0	0	1	0	1	0	0	0	0	0	0	2	0	0	1	0	0	0	0	0	0	0	0	1	0	0	0	0	0	0	0	0	0	0	0	0	0	0	1	0	2	0	0	1	1	0	0	0
46.2032	0	2	0	0	1	1	0	1	0	0	0	0	0	0	0	0	0	0	1	0	0	0	0	0	0	0	0	0	0	1	0	0	0	0	0	0	0	0	0	0	0	0	0	0	0	0	0	1	1
46.3127	7	8	7	8	7	7	4	2	3	1	0	0	0	0	0	0	0	0	0	0	1	0	0	0	0	1	0	0	0	2	0	0	0	0	0	0	1	1	0	0	0	0	0	0	0	0	1	1	0
46.4222	7	7	5	5	5	5	7	7	4	1	0	0	0	0	1	0	0	0	0	1	0	0	1	1	1	0	0	0	1	0	2	0	0	1	0	0	0	0	0	0	0	0	0	0	1	1	0	0	1
46.5317	1	1	0	0	0	0	1	1	2	0	0	1	0	0	1	0	1	0	2	1	0	0	0	1	0	0	0	0	0	0	1	0	0	0	1	1	1	1	0	0	0	2	0	0	0	0	1	0	0
46.6412	1	0	0	1	0	0	0	0	0	1	1	1	1	0	0	1	0	0	0	0	0	0	0	0	0	0	0	0	1	1	0	0	0	1	0	0	2	0	1	1	1	0	1	1	0	0	0	0	0
46.7507	0	0	0	0	0	0	0	1	0	0	2	0	1	0	0	0	0	0	0	0	0	0	0	0	0	0	0	0	0	0	2	0	0	0	1	0	0	0	0	2	1	0	0	0	2	0	0	0	0
46.8602	0	1	0	0	1	1	0	0	0	0	3	2	0	0	0	0	1	1	0	0	0	1	0	0	1	1	0	0	0	0	0	0	2	0	0	0	0	1	0	1	0	0	0	1	0	1	0	0	0
46.9697	1	0	1	1	0	1	0	0	1	1	0	0	0	0	0	1	0	0	0	0	0	0	0	0	0	0	0	0	0	0	0	0	1	1	0	1	0	0	0	0	0	0	0	0	0	0	0	0	0
47.0792	0	0	0	0	0	1	1	0	0	0	1	0	0	0	2	0	1	0	0	0	0	0	0	0	0	0	0	0	0	0	0	0	0	0	0	0	0	0	0	1	0	0	0	0	0	0	1	1	0
47.1887	0	1	0	0	1	0	1	1	0	0	0	0	0	0	1	0	0	0	0	0	0	0	0	0	0	0	1	0	1	0	0	0	0	0	0	0	0	2	0	0	0	0	0	1	0	0	0	0	1
47.2982	6	3	9	4	2	4	1	0	1	1	2	0	1	0	0	1	0	0	0	0	0	0	0	0	1	0	0	0	0	0	0	0	0	1	1	0	0	1	0	0	1	0	0	0	0	0	0	0	2
47.4077	4	3	4	6	7	7	3	2	11	4	0	0	1	0	2	0	3	0	0	0	0	0	0	0	0	0	1	1	0	0	0	1	0	0	0	0	0	0	0	0	0	0	1	2	0	2	1	0	1
47.5172	0	0	1	1	2	1	0	1	6	1	2	0	1	0	0	2	1	0	0	0	0	0	0	0	0	0	0	0	0	0	0	0	0	1	1	0	1	0	1	1	0	0	1	0	1	1	0	0	0
47.6267	0	0	0	1	0	0	1	0	0	0	0	0	0	0	0	0	0	0	0	0	0	0	1	0	0	0	1	0	0	0	1	0	1	0	0	0	0	0	1	0	0	0	1	0	0	0	0	0	0
47.7362	0	0	0	0	1	1	0	0	0	0	0	0	0	0	0	1	0	0	0	0	1	0	1	0	0	0	0	0	0	0	0	0	0	0	0	2	0	0	0	0	0	0	1	0	1	1	0	0	0
47.8458	0	1	0	1	0	1	0	0	0	0	0	0	0	0	1	1	0	0	0	0	0	0	0	0	0	0	0	0	0	0	1	0	0	0	1	0	0	0	0	0	0	0	0	0	0	0	1	0	0
47.9552	0	1	0	1	0	0	0	0	0	0	1	0	1	0	0	0	0	0	0	0	0	0	0	0	0	0	2	0	0	2	0	0	0	0	1	0	1	0	0	3	1	0	0	1	0	0	0	0	0
48.0648	0	0	0	0	0	0	0	0	0	2	0	1	1	0	0	1	0	0	0	0	1	0	0	0	0	0	0	0	0	1	0	0	0	0	1	0	0	0	0	0	0	0	1	0	0	0	0	0	0
48.1743	4	4	0	0	0	0	1	1	0	0	1	2	0	0	0	0	0	0	1	0	0	0	0	0	0	0	0	0	0	0	1	0	0	0	0	0	0	1	0	1	0	1	0	1	1	0	1	1	0
48.2838	19	21	16	14	8	12	3	3	2	1	0	0	0	0	0	1	0	0	0	0	1	0	0	0	0	0	1	0	1	0	0	0	0	0	0	0	1	0	0	0	0	1	0	0	0	0	1	0	0
48.3933	8	18	21	18	12	13	10	14	17	6	1	1	0	1	0	0	0	0	0	1	0	0	1	1	0	0	0	0	0	0	0	0	1	0	0	0	0	0	0	0	1	0	0	0	1	0	0	0	0
48.5028	2	1	0	1	2	0	1	4	6	2	2	1	1	0	0	0	0	0	0	0	0	0	1	0	0	0	0	0	0	0	0	0	1	0	0	0	0	0	0	0	0	0	1	2	0	0	0	0	0
48.6123	2	0	1	1	0	0	0	0	2	0	1	1	3	0	0	0	2	0	1	0	1	1	0	0	1	0	0	0	1	0	2	0	0	1	0	1	1	0	1	0	0	0	1	0	0	1	0	0	0
48.7218	0	0	0	1	0	0	0	0	0	0	0	0	0	0	0	0	0	0	0	0	0	0	0	0	0	1	1	1	0	0	0	0	0	0	2	0	0	0	1	0	1	0	0	1	0	0	0	0	1
48.8313	0	0	0	1	0	0	0	0	0	1	0	0	2	0	0	1	0	0	0	0	0	1	1	0	1	0	1	0	0	0	1	0	0	0	0	0	0	1	1	0	0	1	1	0	1	0	0	0	0
48.9408	0	0	1	1	0	0	0	0	0	1	1	0	0	1	0	0	0	0	0	0	0	0	0	0	0	0	1	0	0	0	1	0	0	1	0	0	0	1	0	1	0	0	1	1	1	0	0	0	0
49.0503	0	1	4	0	0	0	0	0	0	0	0	0	0	1	0	0	0	0	0	0	1	2	1	0	1	0	1	0	1	0	0	0	0	0	0	0	0	0	1	0	0	1	0	1	1	0	1	0	0
49.1598	2	1	1	0	0	1	0	1	1	0	0	0	0	0	0	0	0	0	0	0	1	0	0	0	1	0	0	0	1	1	0	0	1	0	0	0	0	1	0	0	0	0	0	0	1	0	0	0	0
49.2693	15	11	12	11	9	7	4	1	0	0	0	0	0	0	0	0	0	0	0	0	0	0	1	0	0	0	0	0	0	0	2	0	0	0	0	0	1	0	0	0	0	0	0	0	0	0	0	0	0
49.3788	18	19	19	12	7	13	10	9	25	12	5	0	0	1	0	0	0	0	0	0	1	2	0	0	0	0	0	0	0	0	0	0	0	0	0	0	1	1	0	0	0	0	0	0	0	0	0	0	1
49.4883	3	2	3	1	2	2	1	7	21	22	7	2	0	2	0	0	0	1	1	0	1	0	0	1	0	0	0	0	0	0	0	0	0	0	0	0	0	0	0	0	0	0	0	0	0	0	0	2	0
49.5978	0	0	1	0	0	1	0	0	1	1	3	1	1	0	1	1	3	1	0	0	0	0	1	0	0	3	0	0	0	0	0	0	0	0	0	0	0	0	1	0	0	0	0	1	0	0	0	0	0
49.7073	1	0	0	0	0	0	1	0	0	1	0	0	1	0	0	0	1	0	0	0	0	2	0	0	0	1	0	0	0	1	0	0	0	0	0	0	0	1	0	0	0	1	0	0	0	0	0	0	0
49.8168	0	0	0	0	0	0	0	0	1	0	0	0	0	0	0	1	1	0	0	0	1	0	0	0	1	0	0	1	0	0	0	0	0	0	1	0	0	0	1	0	0	0	0	0	1	0	0	2	2
49.9263	0	0	0	1	0	0	0	1	0	0	0	0	1	1	0	0	0	0	0	0	1	1	0	0	0	0	0	0	1	0	0	1	0	0	0	0	0	0	0	1	0	1	0	0	0	0	0	0	0
50.0359	0	0	0	0	0	0	0	0	0	0	1	1	0	0	1	0	0	0	1	0	0	0	0	0	0	1	0	0	0	0	0	0	0	0	1	0	0	0	0	0	0	0	0	0	0	0	0	0	0
50.1454	1	0	0	1	0	1	0	0	0	0	0	0	0	0	0	1	1	1	0	0	0	0	1	1	0	0	0	0	1	0	1	0	1	0	0	0	0	0	1	0	0	0	1	0	0	0	0	1	1
50.2549	3	5	2	9	1	2	5	2	1	2	0	0	0	1	0	0	0	0	1	0	0	0	0	0	0	0	1	1	0	0	0	1	0	0	0	0	0	0	0	1	0	0	2	0	0	0	0	0	0
50.3644	9	7	6	5	5	9	6	2	8	1	0	0	1	0	0	0	0	0	1	0	0	1	0	0	0	0	0	1	0	1	0	0	1	0	0	1	0	1	1	0	1	0	0	0	1	0	0	0	1
50.4739	1	1	1	1	2	1	5	2	7	0	2	1	0	1	0	0	1	0	0	0	0	0	0	0	0	0	0	0	0	0	1	0	0	1	0	0	0	0	0	0	0	0	3	0	0	0	1	1	0
50.5834	0	0	1	0	0	0	1	0	1	1	2	0	0	0	0	0	0	1	0	0	0	0	0	0	0	0	0	0	0	0	0	0	1	0	0	0	0	0	1	0	0	1	0	0	0	0	0	0	1
50.6929	0	0	0	0	1	0	1	0	0	0	0	0	0	0	0	0	0	0	0	0	1	0	0	0	1	0	1	0	0	1	0	1	0	0	0	0	1	0	0	0	0	0	0	2	0	0	0	0	0
50.8024	0	0	0	0	0	0	0	0	0	0	0	1	0	1	0	0	1	0	0	0	0	0	0	0	0	0	0	0	0	0	0	0	0	0	0	0	0	1	1	0	0	0	0	0	0	0	0	0	1
50.9119	0	0	1	0	0	0	1	1	1	1	0	0	2	0	1	0	0	1	0	0	0	1	1	0	0	0	0	0	0	0	0	0	1	1	0	0	0	0	0	0	0	1	0	0	0	0	1	0	0
51.0214	1	0	0	0	1	0	0	0	0	0	0	0	0	0	1	0	0	0	0	1	1	0	0	0	0	0	0	0	0	1	0	0	0	0	0	0	0	0	0	0	0	0	0	0	0	0	0	0	1
51.1309	1	0	0	0	0	0	1	0	0	0	1	0	0	0	0	0	0	0	0	0	0	0	0	0	0	0	0	1	0	1	0	0	1	1	0	0	0	1	0	0	0	0	1	1	0	0	0	0	0
51.2404	1	0	2	0	0	0	0	1	1	0	0	0	0	0	0	1	0	0	0	0	0	1	0	1	0	1	0	0	1	0	0	0	0	0	0	0	0	0	0	0	0	0	0	0	1	1	0	0	0
51.3499	0	0	2	1	1	0	1	1	1	0	0	1	1	0	0	1	0	0	0	0	0	0	0	0	0	0	0	1	1	1	0	0	0	0	0	0	0	0	0	0	0	0	0	0	0	0	1	0	0
51.4594	0	0	0	0	1	1	0	0	0	0	0	2	0	0	0	0	1	0	0	0	2	1	0	0	0	0	1	1	0	0	0	0	0	0	0	0	0	0	0	0	0	1	0	0	0	0	0	0	0
51.5689	0	0	0	1	1	0	1	0	0	0	1	1	0	1	0	0	0	0	0	0	0	0	0	0	0	0	0	0	0	0	0	0	1	1	2	0	1	1	0	0	1	0	0	0	1	0	1	0	0
51.6784	0	0	0	0	0	0	1	1	0	0	0	0	0	0	1	0	0	0	0	0	0	1	0	0	1	0	0	0	0	1	0	0	0	0	0	0	1	0	0	0	0	0	0	0	0	0	0	0	0
51.7879	0	0	0	0	0	0	0	0	0	0	0	0	0	0	1	0	0	0	1	0	0	0	0	0	1	0	1	0	0	0	0	0	0	1	0	0	1	0	0	0	0	0	0	0	0	0	1	1	0
51.8974	0	0	0	0	1	1	0	1	0	0	0	0	0	0	0	0	0	0	0	0	0	0	0	0	0	0	0	0	0	0	0	0	0	0	0	0	0	0	0	0	0	0	0	0	0	0	0	0	0
52.0069	1	0	0	0	0	0	0	0	0	0	0	0	0	0	0	1	0	0	0	0	0	0	0	1	0	0	0	0	0	0	1	1	0	1	0	0	0	0	0	0	0	2	0	0	0	0	1	0	0
52.1164	0	0	0	0	0	1	0	0	1	0	0	0	0	0	1	0	0	0	0	0	1	1	0	0	1	0	0	0	0	1	0	0	0	0	0	0	0	0	0	0	0	0	0	0	1	0	0	0	0
52.2259	1	0	1	0	0	0	0	1	0	0	0	0	0	1	0	0	1	0	0	0	0	0	0	0	0	0	0	0	0	1	0	0	0	0	0	1	0	1	0	0	0	0	0	1	1	0	0	0	0
52.3355	0	0	1	0	0	0	0	0	0	0	0	0	1	0	0	1	0	0	0	0	0	0	0	0	0	0	0	0	0	0	1	0	1	0	0	0	0	0	1	0	0	0	0	0	1	1	0	1	0
52.445	0	0	0	0	0	0	0	0	1	0	1	0	1	0	0	0	0	1	0	0	0	0	1	0	0	0	0	0	0	0	0	0	0	0	0	0	0	0	0	0	0	0	0	0	0	1	0	0	0
52.5545	1	0	0	0	0	0	0	0	1	0	0	0	1	0	0	0	0	1	0	1	0	1	2	0	2	0	0	0	0	0	0	0	0	0	0	0	0	1	0	1	0	1	0	0	1	0	0	1	0
52.664	0	0	0	0	0	0	0	0	0	0	0	0	0	0	1	0	1	0	0	0	1	0	0	0	0	0	0	0	0	0	0	0	0	0	0	1	0	0	0	0	0	0	0	0	0	0	0	1	0
52.7735	0	0	0	0	0	0	0	0	0	0	0	0	0	0	0	0	0	0	2	0	0	1	0	0	0	0	0	0	0	0	0	0	0	0	0	0	0	1	0	0	0	0	0	0	0	0	0	0	1
52.883	1	0	0	0	0	1	0	0	0	0	0	0	0	0	0	1	0	0	0	1	0	0	0	1	0	0	0	0	1	0	0	0	0	0	0	0	2	0	1	0	0	0	0	0	0	0	0	0	1
52.9925	0	0	0	1	0	0	0	1	0	0	0	0	0	0	1	0	0	0	0	0	0	0	0	0	0	1	0	0	0	1	0	1	1	0	0	0	0	0	1	0	0	0	0	0	0	1	0	0	0
53.102	0	0	0	1	0	0	0	1	0	0	0	0	0	0	1	0	0	0	0	0	0	0	0	0	0	0	0	0	1	0	2	0	0	1	0	0	0	0	0	0	0	0	1	0	2	0	0	0	0
53.2115	0	0	0	1	1	0	1	0	0	0	0	0	0	0	0	0	0	0	0	0	0	0	1	1	0	0	0	1	0	0	0	0	0	0	0	0	0	0	0	0	0	0	1	0	0	0	1	0	0
53.321	1	1	0	2	2	1	0	0	1	0	1	0	0	1	0	0	0	0	0	0	0	0	0	0	0	0	1	0	1	0	0	1	0	0	0	0	1	0	0	0	1	0	0	0	0	0	1	1	0
53.4305	1	0	0	0	0	0	0	1	1	0	0	1	0	1	1	1	1	0	0	1	0	0	0	0	0	1	0	0	0	0	0	0	1	0	0	0	0	0	0	0	0	0	0	0	0	1	1	1	0
53.54	0	0	0	0	0	0	0	1	0	0	0	0	0	0	1	0	1	0	1	0	2	1	1	1	0	0	0	1	0	1	0	0	0	0	0	0	0	0	0	0	0	0	0	0	1	0	0	0	0
53.6495	0	0	0	0	0	0	2	0	0	1	0	1	1	0	0	0	0	1	0	0	0	0	0	0	0	0	0	0	0	0	0	0	0	1	0	0	0	0	0	0	0	0	0	1	0	0	0	0	0
53.759	1	0	0	0	0	1	2	1	0	0	1	0	0	0	0	0	0	0	0	0	1	0	0	1	1	0	0	0	0	0	0	0	0	0	0	0	1	0	0	0	0	1	0	0	0	0	0	1	1
53.8685	0	0	0	0	0	0	1	1	1	0	0	0	0	0	0	0	1	1	0	0	0	0	0	1	0	0	2	0	0	0	0	0	1	0	1	0	0	0	0	1	1	0	0	0	0	0	0	0	0
53.978	2	1	1	0	0	0	0	0	0	0	0	1	0	1	0	0	0	0	0	0	0	1	0	0	0	0	1	0	0	0	0	0	0	0	1	0	0	0	0	0	0	0	0	0	1	1	0	0	0
54.0875	0	0	1	0	0	0	1	0	0	0	0	0	0	0	0	1	0	1	0	0	0	1	0	0	0	0	0	0	0	0	1	1	0	0	0	0	0	0	0	0	1	0	0	0	0	0	0	0	0
54.197	2	1	2	1	0	2	0	0	0	0	0	0	0	0	0	0	0	0	0	1	0	0	0	0	0	0	1	0	0	0	0	0	0	0	0	0	0	1	0	1	0	1	0	0	0	0	0	0	0
54.3065	1	0	2	1	3	3	5	2	0	0	0	0	0	0	0	0	0	0	0	0	1	1	0	0	0	0	0	0	1	0	0	0	0	2	0	0	0	1	1	1	0	1	0	1	0	0	0	0	0
54.416	0	3	1	2	0	1	3	2	2	2	1	1	0	0	2	2	0	0	0	1	0	0	0	0	1	0	0	0	0	0	0	0	0	1	2	0	0	0	0	0	0	0	1	1	0	0	0	0	0
54.5256	0	0	0	0	0	0	0	0	0	1	0	0	0	1	0	0	0	1	1	0	0	0	0	0	0	0	0	1	0	0	0	3	0	1	0	0	0	1	0	1	0	0	0	0	0	0	0	0	0
54.635	0	0	0	1	0	0	1	0	0	0	1	0	0	0	0	0	1	0	0	0	0	0	1	0	0	1	2	0	1	0	0	0	0	0	1	0	1	1	0	0	0	0	0	0	0	0	1	0	0
54.7446	0	0	0	0	0	0	0	0	0	0	0	0	0	0	1	0	0	0	0	1	2	0	0	0	0	0	0	0	0	0	0	0	0	0	1	0	0	0	0	0	0	0	0	1	1	0	0	0	0
54.8541	0	0	1	1	0	0	0	0	1	0	0	0	0	0	0	0	0	0	0	0	0	1	0	0	0	1	0	0	0	0	0	1	1	0	0	0	0	0	0	0	0	0	1	3	0	1	0	0	0
54.9636	0	0	0	0	0	0	0	0	0	0	0	0	1	1	0	0	0	0	0	0	0	0	0	0	0	0	0	0	0	2	0	0	0	0	0	0	1	0	0	0	0	1	0	0	0	1	1	0	0
55.0731	0	0	0	1	0	0	0	1	0	0	0	0	1	0	0	0	0	0	1	0	0	0	0	0	1	1	0	0	0	1	0	0	0	0	0	0	1	0	0	0	0	0	0	0	0	0	1	1	0
55.1826	0	0	0	0	0	0	0	1	0	0	0	0	1	0	0	0	1	0	0	0	0	0	0	0	0	0	0	0	0	0	0	0	0	1	0	1	0	0	1	0	0	0	0	0	0	1	0	0	0
55.2921	1	0	1	1	1	0	0	0	0	0	0	0	0	1	0	0	1	0	1	0	1	0	0	0	0	1	1	0	0	0	0	0	0	0	0	0	0	1	0	0	0	0	0	1	0	0	0	0	0
55.4016	0	0	0	0	1	0	0	0	1	0	0	0	0	0	0	0	0	0	0	0	0	0	0	1	0	0	0	0	0	0	0	0	1	0	0	0	0	0	0	1	0	0	1	0	0	0	0	0	0
55.5111	0	0	0	0	0	1	1	0	0	0	0	0	0	0	0	1	0	0	1	0	0	0	0	1	0	1	0	0	0	0	0	0	0	0	0	0	0	0	0	0	0	0	0	1	1	1	0	0	0
55.6206	1	0	0	0	0	0	0	1	0	0	0	0	0	0	0	0	1	0	0	0	0	1	0	0	0	0	1	0	0	0	0	0	0	0	0	0	0	0	1	0	1	1	0	0	0	0	0	0	0
55.7301	0	0	0	0	1	0	0	0	0	0	0	0	0	0	0	0	0	0	0	0	0	1	0	0	0	0	0	0	0	0	0	0	0	0	0	1	0	0	0	0	0	0	0	0	1	0	0	1	0
55.8396	0	0	0	0	0	0	0	0	0	0	0	0	0	0	0	0	1	0	0	0	0	0	0	0	0	0	0	0	0	0	0	0	1	0	0	0	0	0	0	1	0	1	1	0	1	1	1	0	0
55.9491	0	0	1	0	0	0	0	0	0	0	0	0	1	0	0	0	0	0	0	0	0	0	0	0	0	0	0	0	0	0	1	0	0	0	0	0	0	0	0	0	1	0	0	0	0	0	0	0	0
56.0586	0	0	0	0	0	0	2	0	0	0	0	0	0	0	0	1	0	1	0	1	0	0	0	0	0	1	0	0	0	0	0	1	0	0	0	0	0	0	0	0	0	0	0	0	0	1	0	0	0
56.1681	0	0	0	1	0	0	0	0	0	0	0	0	2	0	0	0	0	0	0	0	1	0	0	0	0	0	0	0	0	0	1	0	1	0	1	1	0	0	0	3	0	0	0	0	0	0	0	0	0
56.2776	0	0	0	1	2	0	0	0	1	0	0	0	0	0	0	0	0	1	0	0	0	0	0	0	0	0	0	0	0	0	1	1	0	0	0	1	0	1	0	1	0	0	0	0	1	0	0	0	0
56.3871	0	1	1	1	1	0	0	0	0	0	0	0	0	0	0	0	0	0	0	0	0	0	0	0	0	1	0	0	0	1	1	0	0	0	0	0	0	0	0	1	0	0	0	0	0	1	0	0	0
56.4966	1	0	0	0	2	0	2	0	0	0	0	0	0	1	0	0	0	0	0	0	0	0	0	0	0	1	2	0	0	0	0	0	0	1	1	0	1	1	0	1	0	0	1	0	0	0	0	0	0
56.6061	0	0	0	0	0	0	0	0	0	0	0	0	0	0	0	0	0	0	1	0	0	0	1	0	0	1	0	2	0	1	1	1	0	0	0	0	0	0	0	0	0	0	0	1	0	0	0	0	0
56.7156	0	0	0	0	0	0	0	0	0	1	0	0	0	0	0	1	0	1	0	0	0	0	1	0	0	0	0	0	0	0	0	0	1	0	0	2	0	0	0	0	0	0	1	0	0	0	0	1	0
56.8252	0	1	0	0	0	0	0	0	0	0	0	1	0	0	2	0	0	0	0	0	0	0	1	0	0	0	0	1	0	0	0	0	0	0	0	0	0	0	0	0	1	0	0	1	1	0	0	0	1
56.9347	0	0	0	0	0	1	0	1	0	0	0	0	0	0	0	0	0	0	0	0	0	0	0	0	0	0	1	0	0	1	0	0	0	0	0	0	2	0	0	1	0	0	1	0	0	1	0	0	0
57.0442	0	0	1	0	0	0	0	0	0	0	0	0	0	0	1	0	0	0	0	0	0	0	0	0	0	0	0	0	0	0	0	0	0	0	0	0	0	0	0	0	0	0	0	0	0	0	0	0	0
57.1537	1	1	0	0	0	0	1	0	0	0	0	0	0	0	0	0	0	0	0	1	0	0	0	0	0	0	0	0	0	0	1	0	0	0	0	0	0	0	0	0	0	0	0	0	0	0	0	0	1
57.2632	0	1	0	1	1	0	0	0	0	0	0	1	0	1	0	1	1	0	0	1	0	1	0	0	0	0	0	0	0	0	0	1	0	0	1	1	0	0	1	0	0	2	1	0	0	3	0	1	0
57.3727	0	0	0	0	1	1	0	1	0	1	0	0	0	1	0	0	0	0	1	0	0	0	0	0	1	0	0	1	0	0	0	0	0	1	0	0	0	0	0	0	0	0	0	0	0	0	0	1	0
57.4822	1	0	0	1	0	1	0	0	1	0	0	1	0	0	0	0	0	0	0	0	1	1	2	1	0	0	1	1	0	1	0	0	0	0	0	0	0	0	0	0	0	0	0	0	1	0	0	1	0
57.5917	0	0	1	0	0	0	1	1	0	0	0	1	0	0	0	2	0	0	0	0	0	0	0	0	0	0	0	0	0	0	0	0	0	0	1	0	0	0	0	0	2	0	0	0	2	0	0	0	0
57.7012	1	0	1	0	1	0	0	0	0	0	1	0	1	0	0	0	0	0	0	0	0	0	0	1	0	0	0	0	0	0	0	0	0	0	0	0	0	0	0	0	0	1	1	0	0	0	0	0	1
57.8107	0	0	0	0	0	0	0	0	0	0	0	0	0	0	0	0	0	1	0	0	0	1	1	0	0	1	0	0	0	0	0	0	1	0	0	0	0	0	0	0	0	0	0	0	0	0	1	0	0
57.9202	0	0	0	0	0	0	0	0	0	0	0	1	0	0	0	1	0	0	0	1	0	0	0	0	0	0	0	0	0	0	0	1	0	0	0	1	0	1	0	0	0	0	0	0	1	1	0	0	0
58.0297	0	0	0	0	0	0	0	0	0	0	0	0	1	0	1	0	0	0	0	0	0	0	0	1	0	1	0	0	1	1	0	0	0	0	1	1	0	0	0	0	0	0	0	2	0	1	0	0	0
58.1392	0	0	0	0	0	0	0	1	0	0	0	0	0	0	0	0	1	1	0	0	0	0	0	0	0	0	0	1	0	0	0	0	0	0	0	2	0	0	0	0	0	0	0	0	0	0	2	0	0
58.2487	3	2	4	0	2	0	1	0	0	0	0	0	0	0	1	0	1	0	1	0	0	0	2	0	0	0	1	1	0	0	0	0	0	1	1	0	0	0	0	0	0	2	0	0	0	0	0	2	0
58.3582	0	1	0	1	2	0	0	0	1	3	2	0	0	0	0	0	0	0	1	0	0	0	0	1	0	0	0	1	0	0	0	0	0	0	0	1	0	0	1	0	0	0	0	0	0	0	0	1	1
58.4677	0	0	0	0	1	0	1	0	2	1	2	1	0	0	0	1	0	0	0	0	0	0	0	0	0	0	0	0	2	0	1	0	1	0	0	0	0	2	0	0	0	0	0	0	0	0	0	0	0
58.5772	0	0	0	0	1	0	0	0	0	1	0	1	0	0	0	0	0	2	0	0	1	0	0	0	0	0	0	0	0	0	0	0	0	0	0	0	0	0	1	0	0	0	0	0	0	1	0	1	0
58.6867	0	0	0	0	0	0	0	0	0	0	0	0	0	0	0	0	0	0	0	0	1	0	0	0	0	0	1	0	0	0	0	0	1	0	0	0	0	0	0	0	0	1	0	0	0	0	0	0	0
58.7962	0	0	0	0	0	0	1	1	0	0	1	0	0	0	0	0	0	0	0	0	0	0	0	0	1	0	1	1	1	0	0	1	0	0	0	0	0	0	0	0	0	0	0	1	0	0	1	0	0
58.9057	0	0	0	0	0	0	0	1	0	0	0	0	0	0	0	1	0	0	0	0	0	0	0	0	0	0	0	1	0	0	0	0	0	0	0	0	0	0	0	0	1	1	0	0	0	1	0	0	0
59.0153	1	0	0	0	0	1	0	0	0	0	0	0	0	0	0	0	0	2	0	0	0	0	0	1	1	0	1	0	0	0	0	0	0	0	0	1	0	1	0	0	0	0	0	0	0	1	0	0	0
59.1248	0	0	1	0	0	1	0	1	0	0	0	1	0	0	0	0	0	0	0	0	0	1	0	1	0	0	1	0	0	0	0	0	0	0	0	1	0	0	0	0	0	0	0	0	0	0	0	0	0
59.2343	0	1	1	0	0	1	3	0	1	1	0	0	0	0	0	0	0	2	0	2	0	0	1	0	1	0	0	1	0	0	0	0	0	0	0	1	0	0	0	0	0	1	0	1	0	0	0	0	1
59.3438	1	0	1	1	1	1	3	1	1	4	0	1	1	0	0	0	0	0	0	0	0	1	0	0	1	0	0	0	0	0	0	0	0	2	0	0	1	0	2	0	1	0	0	0	1	0	0	0	0
59.4533	0	0	0	0	0	0	1	0	1	2	0	1	0	0	0	0	0	1	0	1	0	0	1	0	0	0	0	0	0	0	0	0	0	0	0	0	0	0	0	0	0	0	0	0	1	0	0	0	0
59.5628	0	1	0	0	1	0	1	0	0	1	0	1	0	0	0	0	0	0	0	0	0	0	0	0	0	0	2	1	1	0	0	1	0	0	0	0	0	0	0	0	1	0	1	0	0	1	0	0	0
59.6723	0	0	0	0	1	0	1	0	0	0	0	0	0	0	1	1	0	2	0	1	0	0	0	0	0	0	0	0	0	0	0	0	0	0	0	0	0	0	0	0	0	1	0	1	0	2	1	0	0
59.7818	3	0	1	0	1	0	0	0	0	0	1	0	0	1	0	0	0	0	0	0	0	0	0	0	1	0	0	0	0	0	0	1	0	1	1	0	0	0	0	0	1	1	0	0	0	0	1	0	0
59.8913	1	0	0	0	0	0	0	0	0	0	0	2	0	1	0	0	0	1	0	0	0	0	0	0	0	0	0	0	0	0	0	0	0	0	1	1	0	0	0	1	0	0	0	1	0	0	0	0	0
60.0008	0	0	0	0	0	0	0	1	0	0	0	1	0	1	0	0	0	0	0	0	1	0	1	0	0	0	0	0	0	1	0	1	0	1	0	0	0	0	0	0	0	0	0	0	0	0	0	0	0
60.1103	0	0	0	1	3	0	0	0	0	0	0	1	0	1	0	0	0	0	0	1	1	0	0	0	0	1	0	0	0	0	1	0	0	0	0	1	0	1	0	1	0	0	0	0	0	0	0	1	0
60.2198	3	4	6	4	0	2	2	2	2	0	0	0	0	0	0	0	0	0	0	1	0	0	0	0	0	0	0	1	0	0	0	0	0	0	0	0	0	0	0	1	0	0	2	0	1	0	0	1	1
60.3293	1	1	4	0	2	2	4	2	5	19	8	1	0	0	0	0	1	0	0	0	0	0	1	0	0	0	1	0	1	0	0	0	1	0	1	0	0	0	0	1	0	0	0	0	0	1	0	0	0
60.4388	1	1	2	0	0	0	0	1	9	10	11	12	1	0	0	0	0	0	0	0	0	1	0	0	0	0	0	1	0	0	1	0	0	1	0	0	0	0	1	0	0	0	2	0	0	0	0	0	0
60.5483	0	2	1	1	0	0	0	0	1	5	2	1	1	0	1	0	0	1	1	1	1	0	0	0	0	1	0	1	1	0	0	0	0	0	1	0	0	1	1	0	2	0	0	1	1	0	0	2	0
60.6578	0	1	0	0	1	1	0	0	1	0	0	0	0	0	0	1	0	2	0	0	0	0	0	0	0	0	0	0	1	0	0	1	0	0	1	0	0	0	2	0	0	0	0	0	0	1	0	1	0
60.7673	0	0	0	0	0	0	0	0	0	0	1	0	0	0	0	0	0	1	0	0	1	1	0	0	0	0	0	0	0	0	0	0	0	0	0	0	0	0	0	0	0	0	0	0	0	0	0	0	1
60.8768	0	0	0	0	0	0	1	0	0	0	0	0	0	0	0	0	0	0	0	0	0	0	0	0	0	1	0	0	0	1	0	0	0	0	0	0	0	0	0	0	1	0	0	0	0	0	0	1	0
60.9863	0	0	0	1	0	0	0	0	1	0	0	1	0	0	0	0	0	1	1	0	0	0	0	1	0	0	0	0	0	0	0	1	0	0	0	1	0	0	1	1	1	0	1	1	0	0	0	0	0
61.0958	1	1	0	0	0	0	0	0	1	0	0	0	0	0	0	0	0	0	1	1	0	0	0	0	0	0	0	1	0	0	1	0	0	0	2	1	0	0	0	0	0	1	0	0	0	0	0	0	0
61.2054	8	7	5	7	8	7	0	3	1	0	1	0	0	1	0	0	1	0	1	0	0	0	0	0	0	0	0	0	0	0	0	1	0	1	0	0	0	2	0	0	0	0	0	0	0	0	0	0	0
61.3149	6	13	9	4	14	6	11	8	15	16	7	1	0	1	0	3	0	0	0	0	0	0	3	0	0	1	0	0	0	0	0	0	0	0	0	0	0	0	2	0	0	1	0	0	1	1	1	0	0
61.4244	3	3	1	1	1	1	4	1	16	34	16	7	0	0	1	0	0	0	0	1	0	0	0	1	0	0	0	0	0	1	0	0	0	0	0	0	0	1	2	1	1	1	0	0	0	0	1	0	0
61.5339	3	0	0	1	0	0	1	1	4	4	7	3	0	0	0	0	0	5	2	0	1	0	0	1	2	0	0	0	0	0	2	0	1	0	0	1	0	0	0	0	1	0	0	1	0	1	2	0	1
61.6434	0	1	1	0	0	0	0	0	4	1	0	0	2	0	0	0	0	0	1	0	0	0	0	1	0	0	0	0	0	0	0	0	0	1	0	0	1	0	0	0	0	1	1	0	0	0	0	0	0
61.7529	0	2	0	0	0	0	1	0	0	0	0	0	0	0	0	1	1	0	0	0	0	0	1	1	0	1	0	0	0	0	1	0	0	0	0	0	0	1	1	0	0	0	0	0	0	0	0	0	0
61.8624	0	1	0	0	0	0	0	0	0	0	0	0	0	2	0	0	0	0	0	0	0	2	0	0	0	0	1	3	1	0	0	0	0	1	2	0	0	2	0	0	1	0	0	0	0	0	0	0	0
61.9719	0	1	0	0	0	0	0	0	0	0	0	0	1	0	0	0	0	0	0	0	0	0	1	0	0	0	1	0	0	0	0	0	0	0	0	0	1	0	0	0	0	0	0	1	0	0	1	1	0
62.0814	1	0	0	1	0	0	0	0	1	0	0	0	0	0	0	0	0	0	0	0	0	0	0	0	0	0	0	1	0	0	0	0	0	0	0	0	0	0	0	1	0	0	0	0	0	1	1	0	0
62.1909	15	14	11	8	13	3	2	1	3	4	0	0	2	0	0	0	0	0	0	1	1	0	0	0	1	0	0	0	0	0	0	0	0	0	0	0	0	0	0	0	0	0	0	0	0	0	0	0	0
62.3004	13	26	16	10	17	19	9	8	36	67	32	8	1	0	0	0	1	0	0	0	0	0	0	0	0	0	1	0	0	0	1	0	1	0	0	1	1	0	0	0	2	0	1	0	0	0	2	0	0
62.4099	2	2	2	1	2	5	4	7	41	133	105	50	9	1	0	0	0	7	1	0	2	1	0	1	2	0	0	1	0	0	0	0	0	1	1	2	0	0	0	0	1	1	1	0	0	0	1	1	0
62.5194	0	0	0	1	1	0	1	1	11	46	33	32	3	1	0	1	9	14	8	6	5	4	4	4	3	2	3	1	1	1	5	6	2	4	3	3	2	3	1	2	0	1	0	3	1	1	0	2	0
62.6289	0	0	1	0	0	1	0	0	2	5	4	2	1	0	1	0	6	30	2	2	2	0	1	5	5	4	5	1	1	3	0	1	4	1	0	0	2	2	4	1	1	3	0	2	0	2	1	1	0
62.7384	0	0	0	1	0	0	0	0	1	2	1	1	0	0	0	0	0	8	1	1	1	3	1	1	1	0	0	3	1	2	0	0	2	1	0	1	1	0	0	0	0	1	1	1	0	0	0	0	0
62.8479	0	0	1	0	0	0	0	1	0	2	2	1	0	0	0	1	0	1	2	0	1	0	1	0	0	0	0	1	0	1	0	0	1	1	0	1	0	0	0	0	1	0	0	0	0	1	0	0	0
62.9574	0	0	2	1	0	0	0	0	0	2	0	1	1	0	0	1	0	1	0	1	0	0	0	0	0	0	0	0	0	0	0	0	2	0	0	0	0	0	1	0	1	0	0	0	0	1	0	0	0
63.0669	1	3	2	1	2	1	3	1	0	3	0	1	0	0	0	0	0	1	0	1	1	0	0	0	0	0	0	1	0	0	1	0	1	0	0	2	0	0	0	0	1	0	0	0	0	0	0	0	0
63.1764	8	7	12	5	8	7	3	3	5	2	3	1	0	1	0	0	1	0	0	0	0	0	0	1	1	0	0	0	0	0	0	0	0	0	2	0	0	0	0	2	0	0	0	0	0	0	0	0	0
63.2859	5	8	4	5	12	16	4	6	12	10	6	1	0	1	0	0	0	0	0	0	2	0	0	0	0	0	0	0	0	0	0	0	0	0	0	0	0	1	1	0	0	1	0	0	0	1	0	0	0
63.3954	1	1	3	1	4	1	3	4	13	18	11	7	0	1	1	0	5	0	0	0	1	0	0	0	1	1	1	1	0	0	0	0	0	0	1	1	0	0	0	1	0	0	0	0	0	0	0	0	0
63.505	0	2	0	0	0	0	1	0	2	3	5	1	1	0	0	0	4	0	0	0	1	0	1	0	1	1	0	2	0	0	0	0	0	3	0	0	0	1	0	0	0	0	0	1	1	0	1	0	1
63.6145	1	0	0	0	0	0	0	0	1	0	0	0	0	0	1	0	2	1	3	0	1	0	0	0	0	0	1	0	0	0	0	0	0	0	0	0	1	0	0	0	0	0	0	1	0	0	0	0	0
63.724	0	0	0	0	1	0	0	0	1	0	1	1	0	0	0	0	1	0	0	0	0	0	0	0	0	0	1	0	0	0	1	1	0	0	0	1	0	1	0	0	1	1	0	0	1	0	0	0	0
63.8335	1	0	0	0	0	0	0	0	2	4	1	1	1	0	0	0	0	0	0	0	0	0	0	0	0	1	0	0	0	0	0	0	0	0	0	0	0	0	0	0	0	0	0	0	1	1	0	0	0
63.943	1	0	0	0	0	0	0	0	1	1	1	0	0	0	0	1	0	0	0	2	1	0	0	0	0	0	0	0	0	0	0	0	0	1	0	0	0	1	0	0	0	0	0	0	0	0	0	0	0
64.0525	0	0	0	1	0	0	0	0	0	0	1	1	0	0	0	0	0	0	0	1	0	0	0	0	0	1	0	0	0	0	1	0	1	0	0	0	0	0	1	0	0	0	0	0	0	0	0	0	1
64.162	0	2	4	1	2	1	0	0	1	1	0	0	0	0	0	0	2	0	3	0	0	0	0	0	0	1	0	0	0	2	0	0	1	0	1	0	1	0	0	0	0	0	0	0	0	0	0	0	0
64.2715	0	2	0	0	3	2	3	0	4	1	1	0	1	0	0	0	0	1	0	0	0	0	0	0	0	1	0	0	0	1	1	0	0	0	0	1	1	0	0	0	1	0	0	0	0	0	0	1	0
64.381	0	1	1	0	1	1	0	2	3	4	2	0	0	1	0	0	0	1	0	2	0	1	0	0	0	0	0	1	0	0	1	0	0	0	2	0	1	1	1	0	0	0	0	1	0	0	1	0	0
64.4905	1	0	1	1	1	0	0	0	1	0	0	0	0	0	0	1	0	0	0	0	0	0	0	0	0	0	1	0	0	0	0	0	0	1	0	0	0	0	0	0	0	1	0	0	0	0	0	1	0
64.6	0	0	0	0	0	1	1	0	1	0	0	0	0	0	0	1	2	0	1	0	0	0	0	0	0	0	0	0	0	0	0	0	0	0	0	0	1	0	1	0	0	0	0	1	0	1	0	0	0
64.7095	0	0	0	0	0	0	0	1	1	1	0	0	0	0	1	0	0	0	0	0	0	0	0	0	0	0	0	0	0	0	0	0	0	0	0	0	0	0	0	1	0	0	0	0	0	1	0	0	0
64.819	0	0	1	0	0	0	1	0	0	0	1	1	0	0	0	0	0	0	0	0	0	0	1	0	1	0	0	1	1	0	0	0	1	0	0	0	0	0	0	0	0	0	0	0	0	0	0	0	0
64.9285	0	0	0	0	0	0	0	0	0	0	0	0	0	0	1	0	0	0	1	1	0	0	1	0	0	1	0	1	0	0	0	0	0	0	1	1	0	0	0	0	0	0	0	0	0	0	0	2	0
65.038	0	1	0	0	2	0	0	0	2	0	0	0	0	1	0	0	0	0	0	0	0	0	0	1	0	0	0	0	0	0	0	0	1	0	0	1	1	0	0	0	0	0	0	1	0	0	0	0	0
65.1475	0	0	1	1	0	1	2	0	1	0	1	0	0	0	0	0	0	0	0	0	0	0	0	0	0	1	0	0	0	0	1	0	0	0	0	0	0	0	1	0	0	0	1	0	0	0	0	1	0
65.257	3	0	1	1	1	1	0	0	0	1	1	0	0	0	0	1	0	0	0	0	0	0	0	0	0	0	1	0	0	0	0	0	0	0	0	0	0	0	0	0	0	0	0	0	0	0	1	0	0
65.3665	1	0	0	0	2	0	0	0	0	0	1	0	0	0	0	1	0	0	0	1	0	0	1	0	1	2	0	0	0	0	0	0	0	0	1	0	0	0	0	0	0	0	1	0	0	0	0	0	0
65.476	0	0	0	0	0	0	0	0	0	0	1	0	0	1	0	0	0	0	0	0	0	0	0	0	0	0	1	0	0	0	1	0	0	1	0	1	0	0	0	0	0	1	0	0	0	0	0	1	0
65.5855	0	0	0	1	0	0	0	0	0	0	0	0	0	0	0	1	0	1	0	0	0	0	0	0	0	0	0	0	0	0	0	1	2	0	0	0	0	0	0	0	0	0	0	0	0	0	0	0	0
65.695	1	0	0	0	0	0	0	0	1	0	0	0	1	0	0	0	0	0	0	0	0	0	0	0	0	0	0	0	0	0	0	0	0	2	0	1	0	0	0	1	0	0	0	0	1	0	0	0	0
65.8046	0	0	0	1	0	0	0	0	0	1	0	0	0	0	0	0	0	0	0	0	0	0	0	0	0	0	0	1	1	0	0	0	0	1	0	0	0	1	0	0	0	0	0	1	1	2	0	0	1
65.9141	0	1	0	0	0	0	1	1	0	0	1	0	0	1	0	1	0	0	0	0	0	0	0	0	1	0	0	0	1	0	0	0	0	1	0	1	2	0	0	0	0	0	0	0	0	0	0	1	0
66.0236	0	0	0	1	0	0	0	0	0	0	0	0	1	0	0	0	0	2	0	0	0	0	1	0	0	0	0	1	0	0	1	0	0	0	0	0	0	0	0	0	0	0	1	1	0	0	2	0	0
66.1331	2	2	2	3	1	1	1	1	0	0	0	0	0	1	1	0	0	0	0	0	1	0	0	1	0	0	1	0	1	0	0	1	1	0	1	0	0	2	0	0	0	1	0	0	0	1	1	0	0
66.2426	2	2	2	1	3	0	1	1	0	2	0	0	0	0	0	0	0	0	0	0	0	0	1	0	0	0	1	0	0	1	0	0	0	0	1	1	0	0	0	0	0	0	1	1	1	0	0	0	0
66.3521	0	0	2	0	0	0	0	0	0	0	0	0	0	1	0	0	0	0	0	0	0	0	0	0	0	0	0	1	0	0	0	0	0	0	0	0	0	1	0	0	0	0	0	2	0	1	0	0	0
66.4616	0	0	0	2	0	0	1	0	1	1	1	0	1	0	1	0	0	0	0	0	0	0	0	0	0	1	2	0	0	1	0	0	0	1	0	0	0	0	0	0	0	0	0	0	1	0	0	0	0
66.5711	0	1	0	1	0	2	0	0	0	0	0	0	0	0	0	0	1	0	0	0	0	1	0	0	0	0	0	0	0	1	0	0	0	0	0	0	0	0	0	1	0	1	1	0	0	1	1	0	0
66.6806	0	0	0	0	0	0	0	0	0	0	0	0	1	0	1	0	0	0	0	0	0	0	0	1	0	0	1	0	0	0	0	0	0	0	0	0	0	0	0	0	1	0	0	1	0	0	0	0	1
66.7901	0	2	0	0	0	0	0	2	0	0	0	1	0	0	1	0	0	1	0	0	0	0	0	1	0	0	0	0	0	0	0	0	0	0	0	0	0	0	0	0	0	2	0	0	0	0	1	0	0
66.8996	0	0	0	0	0	0	0	0	0	2	0	1	0	0	0	0	0	0	1	0	0	0	1	1	0	1	0	0	0	0	0	0	1	0	1	2	1	0	0	1	0	0	0	0	0	0	0	1	0
67.0091	0	1	0	0	0	0	1	0	1	0	0	0	0	0	0	0	0	1	0	1	0	0	0	0	0	0	0	0	0	0	1	1	0	0	0	0	0	0	0	0	0	0	0	0	0	0	0	0	0
67.1186	2	2	2	3	0	1	0	1	0	0	0	0	0	0	0	0	0	1	0	0	0	0	0	0	0	0	0	0	0	0	0	0	0	0	0	0	0	0	0	0	1	0	0	0	0	0	0	0	0
67.2281	2	1	4	0	1	5	3	1	4	1	0	0	0	0	0	0	0	0	0	0	0	0	0	0	0	0	0	0	0	0	0	0	0	1	0	0	1	0	1	0	1	0	1	0	1	0	0	0	0
67.3376	0	1	1	0	0	0	3	0	4	6	1	0	0	0	0	0	0	0	0	0	0	1	0	0	0	0	0	0	0	0	0	0	0	0	1	0	1	0	0	0	0	1	0	1	0	0	0	0	0
67.4471	0	0	0	0	0	0	0	0	2	2	1	0	0	0	0	0	1	0	1	0	0	0	0	0	1	0	0	0	0	0	0	0	0	0	0	0	0	0	0	0	0	0	0	0	0	0	0	1	0
67.5566	0	0	0	1	0	0	0	0	0	0	0	0	0	1	0	0	0	1	0	0	0	0	0	0	0	0	1	0	0	0	0	1	0	0	0	0	0	0	1	1	1	0	0	0	0	0	0	0	0
67.6661	0	0	0	0	0	0	0	1	0	0	1	0	0	0	0	0	2	1	2	0	0	2	0	0	0	0	0	0	0	0	0	0	0	1	0	0	0	0	0	1	0	0	1	0	1	0	0	1	0
67.7756	0	0	0	1	0	0	0	1	0	0	0	0	0	0	0	0	0	0	0	0	0	0	0	0	0	0	0	0	0	0	0	0	0	1	0	0	0	2	0	0	0	0	0	0	0	0	0	0	0
67.8851	0	0	0	0	0	0	0	0	0	0	1	1	0	1	0	0	0	1	0	1	0	0	0	0	0	0	0	0	0	0	0	2	0	0	0	0	0	0	0	0	0	0	0	1	1	0	0	1	1
67.9947	0	0	0	0	0	0	0	0	0	0	0	1	0	0	0	0	0	0	0	0	1	0	2	0	1	0	1	0	0	0	0	0	0	0	0	1	0	0	0	0	0	0	0	1	0	0	0	0	1
68.1042	0	1	0	0	1	1	2	1	0	0	0	1	0	0	0	0	0	0	0	0	0	1	0	0	0	0	0	0	0	0	0	0	0	1	0	1	0	0	0	1	0	0	0	1	1	1	0	0	0
68.2137	1	2	1	0	3	2	1	1	1	3	1	0	2	0	0	0	0	0	0	1	0	0	0	0	0	0	0	0	0	1	0	0	1	0	0	0	0	0	1	0	0	0	0	1	0	0	0	0	0
68.3232	0	0	0	0	1	0	0	2	4	0	1	0	0	1	0	0	0	0	0	0	0	0	0	0	0	0	0	0	0	0	0	1	0	1	0	1	0	1	1	0	0	1	0	0	1	0	1	0	1
68.4327	0	0	0	0	0	0	0	0	0	1	0	0	0	0	1	0	0	0	0	0	0	1	0	0	0	0	1	0	0	1	0	0	0	0	0	1	0	0	0	0	0	1	0	0	0	0	0	0	0
68.5422	0	0	0	0	0	0	0	0	0	0	0	0	0	1	0	0	2	0	0	0	0	0	0	0	0	0	1	1	1	1	1	0	0	0	0	0	0	0	0	1	1	0	0	0	0	0	1	0	0
68.6517	0	0	0	0	0	0	0	0	0	0	0	0	0	0	0	1	0	0	0	1	0	0	0	0	0	0	0	0	1	0	0	0	1	0	0	0	1	0	0	0	0	1	0	0	0	0	0	0	0
68.7612	0	0	0	0	0	1	0	0	0	0	0	0	0	0	0	0	0	0	0	0	0	0	0	0	0	0	0	0	0	0	1	0	1	0	0	0	1	0	0	0	0	2	0	0	0	1	0	0	0
68.8707	0	1	1	0	1	1	0	0	1	1	0	0	0	1	0	0	0	0	0	0	1	0	0	0	0	1	0	0	0	1	0	0	0	0	0	0	0	0	0	1	0	0	0	0	1	0	0	0	0
68.9802	0	0	0	1	0	0	0	0	0	0	0	1	0	0	0	0	0	0	1	0	0	0	0	0	0	0	0	0	0	0	0	0	1	0	0	1	0	0	1	0	1	1	0	0	0	2	0	1	0
69.0897	1	0	0	0	1	0	0	0	0	1	0	0	0	0	0	1	0	1	0	3	1	0	0	0	0	0	0	0	0	0	0	0	0	1	0	0	0	0	1	0	1	0	0	0	1	0	0	0	0
69.1992	0	0	0	0	0	0	0	1	0	0	0	0	0	0	1	0	0	0	0	0	0	1	0	0	0	0	0	0	0	0	0	0	0	1	1	0	0	0	0	0	0	0	0	1	0	0	0	1	0
69.3087	1	0	0	1	0	0	1	0	0	0	0	0	0	0	0	0	1	0	0	0	0	0	0	0	0	0	0	1	0	0	0	0	0	0	0	0	0	2	1	1	0	1	0	0	1	0	0	0	0
69.4182	0	1	0	0	0	0	0	0	0	0	0	1	0	1	0	0	0	1	0	0	0	0	1	0	0	0	1	0	0	0	0	0	0	0	0	0	0	0	1	0	0	0	0	0	0	0	0	0	0
69.5277	0	0	0	0	0	1	0	2	0	0	0	0	0	0	0	0	0	0	0	0	0	0	0	0	0	0	0	1	0	0	0	0	2	0	0	0	0	1	0	1	0	0	0	0	0	0	0	1	1
69.6372	0	1	0	1	0	0	0	0	0	0	0	0	0	0	0	0	0	1	0	1	0	0	0	0	1	0	0	0	0	0	0	0	0	0	0	0	0	0	0	0	0	0	0	0	0	0	0	0	0
69.7467	0	0	1	0	0	0	2	0	1	0	0	0	1	0	0	0	0	0	0	0	0	0	0	0	1	0	0	0	0	0	0	0	0	0	1	0	1	0	1	0	0	0	0	0	0	0	0	0	0
69.8562	0	0	0	0	0	0	0	0	0	0	1	0	1	0	0	0	1	0	0	0	0	1	1	0	0	0	1	1	0	0	0	0	0	0	0	0	0	1	0	0	0	0	0	0	0	0	0	0	0
69.9657	0	0	0	0	0	0	2	1	1	0	0	0	0	0	0	0	0	0	0	0	0	0	0	0	0	0	0	0	0	0	1	0	0	0	1	0	0	0	0	0	0	0	0	0	1	0	0	0	0
70.0752	0	1	1	0	0	0	0	0	1	0	0	0	0	1	0	0	0	0	1	0	0	0	0	0	0	1	0	0	0	0	0	0	0	1	0	0	0	0	0	0	1	0	0	0	0	0	0	1	1
70.1848	0	0	0	0	1	0	0	0	0	0	0	0	0	1	0	0	0	0	0	0	0	0	0	0	0	0	0	0	0	0	0	1	0	0	1	0	0	0	0	0	1	0	1	0	0	0	1	0	0
70.2943	0	0	0	0	1	0	1	1	0	0	0	0	0	0	0	1	0	1	0	1	0	0	1	0	0	0	0	0	0	1	0	0	1	0	0	0	0	0	1	0	0	1	0	0	0	0	0	0	0
70.4038	0	2	0	0	0	0	1	0	0	1	0	0	0	0	0	0	0	0	0	0	0	0	0	1	1	0	0	1	0	0	0	0	0	0	0	0	1	0	0	0	0	1	1	0	1	0	0	1	0
70.5133	0	0	0	0	0	0	0	0	0	0	0	1	2	0	0	0	0	0	0	0	0	0	0	0	0	0	0	1	0	0	0	0	0	1	0	0	0	0	0	0	0	1	0	0	0	0	0	0	0
70.6228	1	0	0	1	1	0	0	1	0	0	0	0	0	1	0	0	0	0	0	0	0	0	0	0	1	1	0	0	0	0	0	1	0	0	0	1	0	0	0	0	0	0	0	0	1	0	1	0	0
70.7323	0	0	0	0	0	0	0	0	0	1	2	0	0	0	0	1	0	0	0	0	0	0	1	0	0	0	0	0	0	0	0	0	0	0	0	1	0	0	0	0	0	0	0	0	0	0	0	0	0
70.8418	0	0	0	0	0	0	0	1	2	0	0	0	0	0	0	0	0	0	0	0	0	1	0	0	2	0	0	0	1	0	1	0	1	0	1	0	0	0	0	1	0	0	1	0	0	0	0	1	0
70.9513	0	0	0	1	0	0	0	0	0	0	0	0	0	1	0	0	0	0	0	1	1	1	0	0	0	0	0	0	0	0	0	0	0	0	0	0	0	1	0	0	0	0	0	0	0	0	0	0	0
71.0608	0	1	0	0	0	1	0	0	0	0	0	0	0	1	1	1	0	1	1	0	0	1	0	0	0	0	0	0	1	0	1	2	0	0	0	0	1	0	0	0	0	0	0	0	0	0	0	0	0
71.1703	0	0	0	1	0	0	0	0	1	0	0	0	0	0	0	0	0	1	0	0	1	0	1	0	0	0	0	0	0	0	0	0	1	0	0	1	0	0	0	0	0	0	0	0	0	0	0	0	1
71.2798	0	0	0	1	0	0	0	0	0	0	0	0	1	1	0	0	0	0	0	0	0	0	0	0	1	0	0	0	0	0	0	0	0	0	0	0	0	1	0	1	1	0	0	0	0	0	2	1	0
71.3893	1	0	0	0	0	0	0	0	0	0	0	0	0	0	0	0	0	0	1	1	0	0	0	0	0	0	0	1	0	0	1	1	0	0	0	0	0	1	0	0	0	0	0	0	1	0	0	1	0
71.4988	0	0	0	0	0	0	0	0	0	0	0	0	0	0	0	0	0	0	0	0	0	0	0	0	0	1	0	0	0	0	0	0	0	0	0	0	0	0	2	0	0	0	0	0	0	0	0	0	0
71.6083	0	0	0	0	0	0	1	0	0	0	0	0	1	0	1	0	0	0	0	0	0	0	0	0	1	0	0	0	0	0	0	0	0	0	1	0	0	0	0	0	0	0	0	0	0	0	0	0	0
71.7178	0	0	0	0	0	0	0	1	0	0	0	1	0	0	0	0	0	0	0	0	0	0	0	1	0	1	0	0	0	0	0	1	0	0	0	0	0	1	0	0	0	0	1	1	0	1	0	0	0
71.8273	0	0	0	1	0	0	0	0	0	0	0	0	0	0	0	0	0	0	0	1	0	0	0	0	0	0	0	0	0	0	0	0	0	0	1	0	0	0	0	0	0	0	0	0	0	0	1	0	0
71.9368	0	1	0	0	0	0	0	1	0	0	0	0	0	1	1	0	0	0	0	0	0	0	0	1	0	0	0	0	0	0	0	0	0	0	0	0	0	0	0	0	0	0	0	0	1	0	0	0	0
72.0463	1	1	0	0	0	0	0	0	1	0	0	1	0	0	0	0	0	0	1	0	0	0	0	0	0	0	0	0	0	0	0	0	0	0	0	0	0	0	0	0	1	0	1	0	0	0	0	1	0
72.1558	2	0	1	0	0	0	1	0	0	1	0	0	1	0	0	1	0	0	0	0	1	0	0	0	0	0	0	1	0	0	1	0	0	0	0	0	0	0	0	0	0	0	0	0	0	1	0	0	0
72.2653	0	0	1	0	0	0	0	1	0	0	0	0	0	0	0	0	1	0	0	0	0	0	0	1	0	0	0	0	0	0	1	1	0	0	1	0	0	0	0	0	0	1	0	1	0	0	0	0	0
72.3748	1	0	0	1	0	0	0	0	0	0	0	0	0	0	0	0	0	0	0	0	0	0	1	0	0	0	0	0	0	0	0	0	0	0	1	0	0	0	0	0	0	0	0	0	0	0	2	0	0
72.4844	0	0	1	0	0	1	0	0	0	3	0	0	0	0	0	0	0	0	0	1	0	1	0	0	1	0	0	0	0	0	0	0	0	1	0	0	0	1	0	0	0	0	0	0	0	0	0	0	0
72.5939	0	0	0	0	1	0	0	0	0	0	0	0	0	0	0	0	0	0	0	0	0	1	0	0	0	0	0	0	0	0	0	0	0	0	0	0	0	2	0	0	0	0	0	0	1	0	1	0	0
72.7034	0	0	0	0	0	0	0	0	0	0	1	0	0	0	0	0	1	0	0	0	0	0	0	0	0	0	0	0	0	0	0	1	0	0	0	0	0	0	0	0	0	0	0	0	0	0	0	0	1
72.8129	0	0	0	0	1	1	1	0	1	0	0	0	0	0	1	0	0	0	1	0	1	0	0	0	0	0	1	0	0	0	0	1	0	0	0	0	0	0	0	0	0	1	2	0	0	0	0	0	0
72.9224	0	0	2	0	0	0	0	0	0	0	0	0	0	0	1	1	0	1	0	1	0	0	0	0	0	0	1	0	0	0	1	2	0	0	0	0	0	0	0	0	0	0	0	0	0	0	0	0	0
73.0319	0	1	0	0	0	0	0	0	0	0	0	0	0	0	0	0	0	0	0	0	0	0	0	0	0	1	0	1	0	0	0	0	1	0	0	0	0	2	0	0	0	1	1	0	1	0	0	0	0
73.1414	1	0	0	0	0	0	0	0	0	1	0	0	0	0	0	0	0	0	1	0	0	0	1	0	0	0	0	0	0	1	0	0	1	1	0	0	0	0	0	0	0	0	0	0	0	0	1	0	0
73.2509	0	0	0	0	0	0	0	1	0	1	0	0	0	0	0	0	0	0	0	0	0	2	0	0	0	0	0	0	0	0	0	0	0	0	1	1	0	0	1	0	0	0	0	0	0	0	0	0	0
73.3604	0	0	0	0	0	0	0	1	1	0	2	0	0	0	0	0	0	0	0	0	0	1	0	0	0	0	0	0	0	1	0	0	0	0	0	0	0	0	0	0	0	1	1	0	0	0	0	0	0
73.4699	0	0	0	0	0	1	0	0	0	0	0	0	0	0	0	0	0	0	0	1	0	0	0	0	0	1	2	0	0	1	0	0	1	0	0	0	0	0	0	0	0	0	0	0	1	0	0	0	0
73.5794	0	0	0	0	1	0	0	0	0	0	0	0	0	1	0	0	0	0	0	0	0	0	0	0	0	0	0	0	0	1	0	0	0	0	0	1	0	0	0	0	0	1	0	0	0	0	0	0	0
73.6889	0	0	1	0	0	0	1	0	0	1	1	0	0	0	1	0	0	0	0	0	0	0	0	1	0	0	0	0	0	0	0	0	0	0	0	0	0	0	0	1	0	0	0	0	0	0	0	0	0
73.7984	0	0	1	0	0	0	0	0	0	0	2	0	0	0	0	0	0	0	0	0	2	0	0	0	0	0	0	0	1	0	0	0	0	0	0	0	1	0	0	0	0	0	0	0	0	0	0	0	0
73.9079	0	0	0	0	0	0	0	0	0	0	0	1	0	0	0	0	1	0	1	1	0	0	0	0	0	0	0	0	0	1	0	0	0	0	0	1	1	0	0	0	0	0	0	0	0	0	0	0	0
74.0174	1	0	2	0	0	0	1	0	0	0	0	0	0	0	0	1	0	0	1	0	0	0	0	0	0	1	1	0	0	0	0	0	0	0	0	0	0	1	0	1	0	0	0	0	0	0	0	0	0
74.1269	0	0	0	0	0	0	0	0	0	2	0	0	0	0	0	0	1	1	0	0	0	0	0	0	0	0	2	0	0	0	0	0	0	0	0	0	0	0	0	0	0	0	0	0	1	0	0	0	1
74.2364	0	1	0	1	0	0	0	0	0	0	0	0	1	0	1	0	0	0	0	0	0	0	0	0	0	0	1	0	1	0	0	0	2	0	0	0	0	0	1	0	0	0	1	1	1	0	0	0	0
74.3459	0	0	0	0	0	0	0	0	0	2	1	1	1	0	1	1	0	0	0	0	0	0	1	0	0	0	0	1	1	0	0	0	0	0	0	0	0	0	0	0	0	0	0	0	1	0	0	0	0
74.4554	0	0	0	1	0	0	1	0	1	3	1	0	1	1	1	0	0	0	0	0	0	0	1	0	0	0	0	0	0	0	0	0	0	0	0	0	0	0	0	0	0	0	1	0	0	0	0	1	0
74.5649	0	0	1	0	1	0	1	0	0	0	1	0	0	0	0	0	0	1	0	0	0	0	0	0	0	0	0	0	0	0	0	1	0	0	0	0	0	0	0	0	0	1	0	0	1	0	0	0	0
74.6745	0	0	0	0	0	0	0	1	0	0	2	0	0	2	0	1	0	0	0	0	0	0	0	0	0	0	0	0	1	0	0	1	0	1	0	0	0	0	0	0	1	0	0	0	0	0	1	0	0
74.784	0	0	0	0	1	0	0	0	0	0	0	0	0	0	0	0	0	0	0	0	1	1	0	1	1	0	0	0	0	0	0	0	1	0	0	0	0	1	0	1	0	1	0	1	0	0	0	2	0
74.8935	0	0	0	0	0	2	0	0	0	0	0	0	0	0	0	0	0	0	0	0	0	1	0	0	0	1	0	1	0	0	0	0	0	0	0	0	1	0	0	0	0	1	0	0	0	0	1	1	0
75.003	0	0	0	0	0	0	0	0	0	2	0	0	1	0	1	0	0	0	0	0	0	0	0	0	0	0	0	0	0	0	0	0	0	0	0	0	0	0	1	0	0	0	0	1	1	0	0	0	0
75.1125	0	0	1	1	0	0	0	0	0	0	1	0	0	1	1	0	0	0	0	0	0	0	0	0	0	0	0	0	0	0	1	0	0	0	1	0	1	0	0	0	0	1	1	0	0	0	0	0	0
75.222	0	0	0	0	2	0	0	0	1	1	0	0	0	0	0	1	0	0	0	0	1	0	1	0	0	0	1	0	0	1	0	0	0	0	1	0	1	0	1	1	0	0	0	0	0	0	0	0	0
75.3315	0	0	0	0	0	1	0	0	0	1	0	0	0	0	0	0	0	0	0	0	0	1	1	0	0	0	0	0	0	0	0	0	0	0	0	0	0	0	0	0	0	0	0	0	0	0	0	0	0
75.441	0	0	0	1	1	0	0	0	0	0	1	1	0	0	0	0	0	1	0	0	0	0	0	0	1	0	0	0	0	0	1	0	0	0	0	0	1	1	0	0	0	0	0	0	0	0	0	0	0
75.5505	0	0	1	0	0	0	0	0	0	0	0	0	0	0	0	0	0	0	0	0	0	0	0	0	1	0	0	0	0	0	1	0	0	0	0	0	0	0	0	0	1	0	0	0	1	0	0	0	1
75.66	0	0	0	0	0	0	1	0	0	0	0	0	0	0	0	0	0	0	1	0	0	1	0	0	2	0	0	0	0	0	0	2	1	0	0	0	0	0	1	0	0	0	1	0	0	0	0	0	0
75.7695	0	0	0	0	0	0	0	0	0	0	0	0	1	1	0	0	0	0	0	0	0	0	0	0	0	1	0	0	0	0	0	0	0	0	0	1	0	0	0	0	1	0	0	0	0	0	0	0	3
75.879	0	0	0	0	0	0	0	0	0	0	0	0	0	0	0	0	0	0	0	0	1	0	0	0	0	0	0	0	0	0	0	0	1	0	0	0	0	0	0	0	0	0	0	0	0	0	0	0	0
75.9885	0	0	0	1	0	0	0	0	0	0	0	1	0	0	0	0	1	0	0	0	0	1	0	0	0	2	0	0	0	0	1	0	0	0	0	0	0	0	0	0	1	0	0	0	0	0	0	0	1
76.098	0	0	0	1	0	0	0	1	1	0	0	0	0	0	1	0	0	0	0	0	0	0	1	0	0	0	0	0	0	0	0	0	0	0	1	0	0	0	0	0	0	0	0	0	0	0	0	0	0
76.2075	1	1	0	0	0	0	0	1	0	2	0	1	0	0	1	0	1	0	0	0	0	0	0	0	0	0	0	0	0	0	0	0	0	0	3	1	0	1	1	0	0	0	0	0	1	0	0	0	0
76.317	0	0	3	0	0	0	0	0	1	0	0	0	0	0	0	0	0	0	0	0	0	0	0	0	0	0	1	0	0	0	0	0	0	0	0	1	0	0	0	0	0	0	1	0	1	0	0	0	0
76.4265	0	0	0	0	1	0	0	0	0	2	0	3	0	0	1	0	0	0	1	0	1	0	0	0	0	0	2	0	0	0	0	0	0	0	1	0	0	0	0	0	0	0	0	0	0	0	1	0	0
76.536	0	0	0	0	0	0	0	0	0	0	1	0	0	0	0	0	0	1	0	0	0	1	1	0	0	0	0	0	0	0	0	0	0	0	0	0	2	0	1	0	0	0	1	0	0	0	1	0	0
76.6456	0	0	0	0	1	0	1	0	0	0	0	0	0	0	0	0	1	0	0	0	0	0	0	0	1	0	0	0	1	0	0	0	0	0	0	1	0	0	0	0	0	0	0	1	0	0	0	1	1
76.755	0	0	0	0	0	0	0	0	0	0	0	0	0	1	0	0	1	0	0	0	0	0	0	0	0	0	0	0	0	0	0	1	0	1	0	1	0	0	0	0	0	0	0	0	0	0	0	0	0
76.8646	0	0	0	0	0	0	0	0	0	0	0	0	1	0	0	0	0	0	1	0	0	0	0	0	0	0	0	0	0	0	0	0	0	0	0	0	0	0	0	0	0	0	0	0	0	0	2	2	0
76.9741	1	0	0	0	0	0	1	0	0	0	0	0	0	0	0	0	1	0	0	0	0	0	0	0	1	0	0	0	0	0	0	0	0	0	0	0	0	0	0	0	0	0	0	0	0	0	0	0	0
77.0836	1	1	1	0	0	2	0	0	1	0	1	0	0	0	0	0	0	0	0	0	1	0	0	0	0	0	0	2	0	0	0	0	0	0	0	0	0	0	0	0	0	0	0	0	0	0	0	0	0
77.1931	0	0	0	1	0	0	1	0	0	0	1	0	0	1	0	1	1	0	1	0	0	0	0	0	0	0	1	0	1	0	0	0	2	0	0	0	0	0	0	0	1	0	0	1	0	0	0	0	0
77.3026	0	0	0	0	0	1	0	1	1	4	1	1	0	0	0	0	0	0	0	0	0	0	0	0	0	0	0	0	0	1	0	0	0	0	0	0	1	0	0	1	0	0	0	0	0	0	0	0	0
77.4121	0	0	1	0	1	0	0	0	1	1	0	1	0	0	0	0	0	1	0	0	0	2	0	0	0	1	0	0	0	0	0	0	1	0	0	0	1	0	0	0	0	1	0	1	1	1	0	0	0
77.5216	0	1	1	0	1	1	0	0	0	1	1	0	1	0	0	0	0	1	0	0	0	0	2	0	1	0	0	0	0	1	1	0	0	0	0	0	1	0	0	0	0	0	0	0	0	1	0	0	0
77.6311	0	0	0	0	0	0	0	0	0	0	0	1	0	0	0	0	0	0	0	0	0	0	0	0	0	0	1	0	0	1	0	0	0	0	0	0	0	0	0	0	0	0	0	0	0	0	0	0	0
77.7406	0	0	0	0	0	0	1	0	0	0	0	0	0	0	0	0	0	0	0	1	0	0	0	0	0	0	0	0	1	0	0	1	0	0	0	0	0	0	0	0	0	1	1	1	0	0	0	0	0
77.8501	0	0	0	0	0	0	1	0	0	0	0	2	0	0	0	1	0	0	0	0	0	0	0	0	0	1	0	0	0	0	0	0	0	0	0	0	1	0	0	0	2	0	1	0	2	0	2	0	0
77.9596	1	0	2	0	0	0	0	1	0	0	0	0	0	0	1	1	0	1	0	0	0	0	0	0	0	0	0	0	0	1	0	0	0	1	0	0	0	0	0	0	0	0	0	1	0	1	0	1	1
78.0691	1	0	0	1	0	0	0	0	2	1	0	0	1	0	0	0	0	0	0	3	0	0	0	0	0	0	0	1	0	0	0	0	0	0	0	0	0	0	0	0	0	0	2	0	0	0	0	0	0
78.1786	1	0	0	0	0	0	0	0	0	1	0	0	0	0	1	0	1	0	0	0	1	0	1	0	0	0	0	0	0	0	0	0	0	0	0	0	0	0	0	1	0	0	1	0	0	0	0	1	1
78.2881	1	1	0	0	0	0	1	1	0	2	0	1	0	1	0	0	1	0	0	0	0	0	0	0	0	0	0	1	1	0	0	0	0	1	0	0	0	0	0	0	0	0	0	1	1	0	0	0	1
78.3976	0	0	0	0	0	0	0	0	0	1	2	0	0	0	0	0	0	0	0	0	0	1	0	0	0	1	0	0	0	0	0	1	0	0	0	0	0	0	0	0	0	0	0	0	0	0	0	0	0
78.5071	0	0	1	0	0	0	0	0	0	1	0	0	0	0	1	0	0	0	0	0	0	0	0	1	1	0	0	0	0	0	0	0	0	0	0	1	0	0	1	0	0	1	1	0	0	1	0	1	0
78.6166	1	0	1	0	0	0	0	0	0	2	0	0	0	0	1	0	0	0	0	0	0	0	0	0	0	0	0	1	1	0	0	0	0	0	0	0	0	1	0	0	0	0	0	0	0	1	1	1	0
78.7261	0	0	0	0	0	0	0	0	1	0	0	0	0	0	0	0	0	1	0	0	1	0	1	0	0	0	0	0	1	0	0	0	0	0	0	0	0	0	0	0	0	2	0	0	0	0	0	0	0
78.8357	0	0	0	0	0	0	0	0	0	0	0	0	0	0	1	0	1	0	0	0	0	0	0	0	0	0	0	0	0	0	0	0	0	1	0	0	0	0	0	0	0	0	0	0	0	0	0	0	1
78.9451	1	1	0	1	0	1	1	0	1	0	0	0	0	0	1	0	0	0	0	0	0	0	0	0	0	0	0	1	1	1	0	1	0	0	0	0	0	0	0	0	0	0	0	0	0	0	0	0	2
79.0547	2	0	1	0	3	1	0	3	1	0	0	0	0	0	0	0	0	1	0	0	0	0	0	1	0	0	0	0	0	0	0	0	0	0	0	0	1	0	0	0	0	0	0	0	0	1	0	0	0
79.1642	1	2	0	0	1	2	1	0	2	1	1	0	0	0	0	0	0	0	0	0	0	0	0	0	0	0	0	0	0	0	0	0	0	0	0	0	0	1	0	0	0	0	0	0	0	0	1	1	1
79.2737	1	2	0	0	0	1	0	2	2	3	1	3	0	1	0	2	1	0	0	0	0	0	0	0	0	0	0	1	0	1	0	0	0	0	0	0	0	2	0	0	0	0	0	0	0	1	0	0	0
79.3832	0	0	1	0	0	0	1	0	1	0	1	0	0	0	2	0	1	0	0	0	0	2	0	0	1	1	0	0	0	0	0	1	0	0	0	0	0	0	0	0	0	1	0	0	0	0	1	0	1
79.4927	1	0	0	0	0	0	0	0	0	2	0	0	0	0	1	0	0	0	0	1	0	0	0	0	0	0	0	0	0	0	0	0	0	0	0	0	0	0	0	0	0	0	0	1	0	0	0	0	1
79.6022	0	0	0	1	0	1	0	1	0	0	0	0	0	0	0	0	0	0	1	0	0	0	0	0	1	0	0	0	0	0	1	0	0	0	1	0	0	0	1	1	0	1	1	0	0	0	0	0	0
79.7117	0	0	0	1	0	0	0	0	0	0	0	0	1	1	0	0	1	0	0	0	0	2	0	0	0	0	0	1	1	1	1	0	0	0	0	0	0	1	0	1	0	0	0	0	0	0	0	0	0
79.8212	0	0	0	0	0	0	0	0	0	0	1	0	0	0	0	0	0	0	0	0	0	0	0	0	0	0	0	0	0	1	2	0	2	0	1	0	0	0	0	0	0	0	1	0	0	0	0	0	0
79.9307	0	0	1	0	0	0	1	0	0	0	1	0	0	0	0	0	0	0	0	0	0	0	0	0	0	0	0	0	0	0	0	0	0	0	0	1	0	0	0	0	0	0	0	0	1	0	0	0	0
80.0402	1	2	1	3	1	0	1	0	0	0	0	0	0	0	0	0	0	0	2	1	0	0	0	0	0	0	1	1	0	0	0	0	0	0	0	0	0	0	0	0	0	1	0	1	0	0	0	0	0
80.1497	1	1	0	1	4	1	2	2	4	2	0	0	0	0	1	0	0	0	0	1	0	1	0	0	0	0	0	0	0	0	0	0	0	0	0	1	0	0	0	0	0	0	0	0	0	0	0	1	1
80.2592	3	1	1	0	0	1	1	1	3	6	3	1	0	1	0	1	1	0	1	0	1	0	1	0	0	0	0	1	0	0	0	0	0	0	0	0	0	0	0	0	0	0	0	0	0	0	0	0	0
80.3687	0	0	0	0	0	0	0	0	1	4	3	0	0	0	0	0	0	0	0	0	0	0	0	0	0	0	0	0	0	0	0	0	0	0	0	0	0	0	0	0	0	0	0	0	0	0	0	1	1
80.4782	0	0	0	0	0	0	0	0	0	0	2	0	0	0	0	0	0	0	0	0	0	0	0	0	1	0	0	0	0	1	0	0	0	0	0	1	0	0	1	0	0	0	0	0	0	0	0	1	0
80.5877	0	1	0	0	0	1	0	0	0	0	0	0	0	0	0	0	1	0	0	0	0	1	0	0	0	0	0	0	1	0	0	0	0	0	0	0	1	0	0	1	0	0	0	0	0	0	0	1	0
80.6972	1	0	0	0	0	0	0	0	0	0	0	0	0	0	0	0	1	0	0	0	0	0	0	0	0	0	0	0	0	0	0	0	0	0	0	0	0	0	0	0	0	0	0	0	0	1	0	0	1
80.8067	0	0	0	0	0	0	0	0	0	0	0	0	1	0	0	0	0	0	0	1	0	0	0	0	0	1	0	0	0	0	0	1	0	1	0	0	0	0	0	1	0	0	0	0	1	0	1	1	0
80.9162	1	1	1	0	0	0	0	1	0	0	0	0	0	0	0	0	1	1	1	0	0	1	0	0	0	0	0	0	0	1	0	0	0	0	0	0	0	0	2	0	1	0	0	0	0	0	0	0	0
81.0257	2	3	1	0	2	1	0	0	0	0	0	0	0	0	0	0	0	0	0	0	0	1	0	1	1	1	0	0	0	0	0	0	0	0	0	0	0	0	0	0	1	0	1	0	0	0	0	0	0
81.1352	3	0	0	0	0	2	2	2	3	0	0	0	0	0	0	0	0	0	0	0	0	0	0	0	0	0	0	0	0	0	0	0	1	0	1	1	0	0	0	0	0	0	0	0	0	0	0	0	0
81.2447	0	0	0	0	0	1	2	0	5	1	1	1	0	0	0	0	0	1	1	0	0	0	0	0	0	0	0	0	0	0	0	0	0	0	0	0	0	1	0	0	1	1	0	0	1	0	0	0	0
81.3543	0	0	1	1	0	0	0	1	0	1	1	0	0	0	0	0	0	0	0	1	1	0	0	0	0	0	0	0	0	0	0	0	1	0	0	0	0	0	0	1	0	0	0	0	0	1	0	0	0
81.4638	0	0	0	0	0	0	0	0	0	2	1	0	0	0	0	0	1	1	0	0	0	0	0	0	0	0	0	1	0	0	0	0	0	0	0	0	0	0	0	0	0	0	0	0	0	0	0	1	0
81.5733	0	0	0	0	1	0	0	0	0	0	0	0	0	0	0	0	0	0	0	0	0	0	0	0	0	0	0	0	0	1	1	0	0	0	1	0	0	0	1	0	1	0	0	0	1	1	1	0	0
81.6828	0	1	0	0	0	0	0	0	0	0	0	0	1	0	0	0	0	0	0	0	0	1	1	0	0	0	0	0	0	0	0	0	2	1	0	0	1	0	0	0	1	1	0	0	0	0	0	1	0
81.7923	0	0	2	0	0	0	0	0	0	0	0	0	0	0	0	0	1	0	0	0	0	0	0	0	0	0	0	0	1	0	0	1	0	0	1	0	0	0	0	1	0	0	0	0	0	0	0	1	0
81.9018	0	0	0	0	0	0	0	0	0	1	0	1	0	0	0	0	0	0	0	0	0	1	0	0	0	1	0	0	0	0	0	0	0	0	0	0	0	0	0	0	0	0	0	0	0	0	0	0	0
82.0113	1	1	0	1	1	0	0	0	0	1	0	0	0	0	0	0	0	1	0	0	0	0	1	0	0	0	0	0	0	0	1	1	0	0	1	0	0	0	0	0	0	0	0	0	0	1	0	0	1
82.1208	2	1	0	2	0	1	1	1	2	1	0	0	0	1	1	0	0	0	0	0	1	0	0	1	0	0	0	0	0	0	0	0	0	0	0	0	0	1	0	1	0	0	0	0	0	1	0	0	0
82.2303	0	0	0	1	0	1	0	2	1	1	0	0	0	0	0	0	0	0	0	0	0	0	0	0	0	0	0	0	1	0	0	0	0	0	0	1	0	0	0	0	0	0	0	0	0	1	0	0	0
82.3398	0	0	1	0	0	0	0	0	0	0	1	1	0	0	0	1	0	0	0	0	0	0	0	0	0	0	0	0	0	1	0	0	1	0	1	0	0	0	0	0	0	0	2	1	0	0	0	1	0
82.4493	0	0	0	0	0	1	0	0	0	0	0	1	0	0	1	0	0	0	0	2	0	1	0	0	0	1	0	0	0	0	1	0	0	0	0	0	1	0	0	1	0	0	0	1	0	1	0	0	0
82.5588	0	0	0	0	0	0	0	1	0	0	0	0	0	0	0	1	0	0	0	1	0	0	0	1	1	0	0	0	1	1	0	1	0	0	0	0	0	0	0	0	0	0	0	1	0	0	0	0	1
82.6683	0	1	0	0	1	0	0	0	0	0	0	0	0	0	0	0	0	0	0	0	0	0	0	2	0	0	0	0	0	0	1	0	0	0	0	0	0	0	0	0	0	0	0	0	0	0	1	0	1
82.7778	0	0	0	0	0	0	0	0	0	0	0	1	0	0	0	1	1	0	0	0	0	0	0	0	0	0	0	0	0	0	0	0	0	0	0	1	0	0	0	0	0	0	0	0	0	0	1	0	0
82.8873	0	1	0	0	0	0	0	1	0	0	0	1	0	1	0	0	0	1	0	0	0	0	1	0	0	0	2	0	0	0	0	2	0	0	0	1	0	0	0	1	0	0	0	0	0	0	0	0	0
82.9968	0	0	0	0	0	0	0	1	0	0	1	0	0	0	1	0	1	0	0	1	1	0	0	1	0	0	0	0	0	0	0	0	0	0	0	2	0	0	0	1	2	0	0	0	0	0	1	0	1
83.1063	0	0	0	1	1	0	1	0	0	0	0	0	0	0	2	0	0	0	0	0	0	1	0	0	0	0	0	1	1	0	0	0	0	2	0	1	0	0	0	0	0	0	0	0	1	0	0	0	0
83.2158	0	1	0	0	0	0	1	0	0	0	0	0	1	0	0	0	0	0	0	0	0	0	0	1	0	0	0	0	0	0	0	0	0	0	0	0	0	0	1	0	0	0	0	0	0	0	0	0	1
83.3254	0	0	0	0	0	0	0	1	0	0	0	0	0	0	0	0	0	0	0	0	0	0	0	0	0	0	0	0	0	0	0	0	0	1	0	0	0	1	0	0	0	0	1	0	0	1	0	0	0
83.4348	1	1	0	0	0	0	1	0	0	0	0	0	0	0	0	0	0	2	0	0	0	0	0	0	0	0	2	0	0	0	0	0	0	0	1	0	0	0	2	0	0	0	1	0	0	0	1	0	0
83.5444	0	0	0	1	0	1	0	1	0	0	0	0	0	1	0	0	0	1	0	0	0	0	0	0	0	0	0	1	0	0	0	0	0	0	0	0	0	0	0	0	0	0	0	1	0	0	0	1	0
83.6539	0	0	0	1	0	0	0	0	0	0	0	0	0	0	1	0	0	0	1	0	0	0	0	0	0	0	0	1	0	0	0	0	0	0	0	0	0	0	0	0	0	0	0	1	0	0	0	0	0
83.7634	0	0	0	0	0	0	0	0	0	0	0	0	0	0	0	0	0	0	0	0	1	0	1	0	0	0	0	0	0	0	0	0	3	0	0	0	0	0	0	0	0	2	0	0	0	0	0	0	0
83.8729	0	0	0	0	0	0	0	0	0	0	0	0	0	0	0	0	0	0	0	0	0	0	0	0	0	0	0	0	0	0	0	0	1	0	0	0	0	0	0	0	0	0	0	0	1	2	0	0	0
83.9824	1	0	0	1	0	0	0	1	0	0	0	0	1	0	0	0	0	0	0	0	0	2	0	0	0	0	1	0	0	0	0	0	0	0	0	0	0	1	0	0	0	0	0	0	0	0	0	0	0
84.0919	1	0	0	1	0	0	0	0	0	0	0	0	0	0	0	1	0	0	1	0	1	1	0	0	0	0	0	0	0	0	0	0	0	0	0	0	0	0	0	0	0	0	0	0	0	0	0	1	1
84.2014	0	0	0	0	0	0	0	0	0	0	1	0	0	0	0	0	0	0	0	0	0	0	0	0	0	0	1	0	0	1	0	0	0	0	1	0	0	0	1	0	0	1	0	0	0	0	0	0	0
84.3109	0	0	0	0	1	0	0	1	0	1	0	0	0	0	0	1	0	0	0	0	1	1	0	0	0	0	0	0	0	0	0	0	0	1	0	0	0	0	0	2	1	1	0	0	0	0	0	0	0
84.4204	1	0	0	0	0	0	0	1	0	0	0	0	0	0	0	0	0	0	0	1	0	1	0	0	0	1	1	0	0	0	1	1	0	1	0	0	0	1	0	1	1	0	1	0	0	0	0	1	0
84.5299	0	0	0	0	0	0	0	0	0	0	0	0	0	1	0	0	0	0	0	0	0	0	0	0	0	0	0	0	1	0	0	1	0	0	0	0	0	0	0	0	0	0	0	0	0	0	0	0	0
84.6394	0	0	0	0	0	0	2	0	0	1	0	0	0	0	0	1	1	0	0	2	0	0	0	1	0	0	0	0	0	1	0	0	0	0	0	0	0	0	0	0	0	0	0	1	0	0	0	0	0
84.7489	0	0	0	0	0	0	0	0	0	0	0	0	0	0	0	0	0	0	1	0	0	0	0	0	0	0	1	0	1	0	0	1	0	0	0	0	1	0	0	1	0	0	0	0	0	0	0	0	0
84.8584	0	0	0	0	0	0	0	0	0	0	0	1	0	0	0	0	0	0	1	1	1	0	0	1	0	0	1	0	0	0	0	0	0	0	0	1	0	0	0	0	0	0	0	0	0	0	0	1	0
84.9679	0	0	0	0	1	0	1	0	0	0	0	0	0	0	0	0	0	0	0	0	0	0	0	0	0	0	0	0	0	1	0	0	1	0	0	0	0	1	0	0	0	1	1	0	0	1	1	2	1
85.0774	1	0	0	0	0	0	0	0	0	0	0	1	0	0	0	0	0	0	0	0	0	0	0	0	0	0	0	0	0	0	0	0	0	0	0	0	0	0	0	0	0	0	0	0	0	0	1	0	0
85.1869	0	0	0	1	2	1	0	0	0	1	0	0	0	0	0	0	0	0	0	0	0	0	0	0	0	0	0	0	0	1	0	0	0	0	0	0	0	0	0	0	1	0	0	0	0	0	0	0	0
85.2964	0	0	0	0	0	0	1	0	0	0	0	0	0	0	0	0	0	0	0	0	0	0	0	0	0	1	0	0	0	0	0	0	2	1	0	0	0	0	1	0	0	1	0	0	1	0	1	0	0
85.4059	0	0	0	0	0	0	0	0	0	0	1	0	0	0	1	0	0	0	0	0	0	0	0	0	0	0	0	0	1	0	0	0	0	0	0	0	0	0	0	0	1	0	0	0	0	0	0	1	0
85.5155	0	0	0	0	0	0	0	0	0	1	0	0	0	0	0	0	0	0	0	0	0	1	0	0	0	0	0	0	0	0	0	1	0	1	0	0	0	0	0	0	0	0	0	0	0	0	0	0	1
85.6249	0	0	0	0	0	0	0	0	1	0	0	0	0	0	0	1	0	0	0	1	0	0	1	0	0	0	1	0	0	0	0	0	0	1	0	0	0	0	0	0	0	0	0	0	0	0	0	1	0
85.7345	0	0	0	0	0	0	1	1	0	0	0	0	0	0	0	1	0	0	0	1	0	0	0	0	0	0	0	0	0	0	0	0	1	0	0	0	1	0	0	0	0	0	0	0	0	1	0	0	0
85.844	0	0	0	0	0	0	1	1	0	1	0	0	0	0	0	0	0	0	0	1	0	0	1	0	0	0	1	0	0	0	0	1	0	1	0	0	0	0	0	0	0	0	0	0	1	0	0	0	0
85.9535	0	0	0	0	0	0	0	0	0	0	0	1	0	0	2	0	0	0	0	0	1	0	0	0	0	0	0	1	0	0	0	0	0	1	0	1	0	0	1	0	0	0	1	0	0	0	0	0	0
86.063	0	0	0	0	1	0	0	1	0	0	0	0	0	0	0	0	0	1	0	0	0	0	0	0	0	0	0	0	0	0	0	0	0	0	0	1	0	2	0	0	0	0	0	0	0	0	0	0	0
86.1725	0	0	0	0	0	0	0	1	1	0	0	0	0	0	0	0	0	1	0	0	0	0	0	0	0	1	0	0	0	0	0	0	1	0	1	0	0	0	0	0	1	0	1	0	0	0	1	0	0
86.282	0	0	0	0	0	0	0	0	0	0	1	0	0	0	0	1	1	0	0	0	0	1	0	0	0	0	0	1	0	0	0	0	0	0	0	1	0	0	0	0	0	0	0	0	0	0	0	0	0
86.3915	1	1	1	0	0	1	0	0	0	0	1	1	0	0	0	0	0	0	0	1	1	0	0	0	0	0	0	0	1	0	0	0	0	0	0	0	0	0	0	1	0	0	0	0	0	0	0	1	0
86.501	0	1	0	0	0	0	0	0	0	0	0	0	0	0	0	0	0	0	0	0	0	1	0	0	0	0	0	0	0	0	0	0	1	0	0	1	0	0	0	0	0	0	0	0	0	0	0	1	0
86.6105	0	0	0	0	0	0	0	0	0	0	0	0	0	0	0	0	1	0	0	0	0	1	0	0	0	1	0	0	0	0	0	1	0	1	0	0	0	0	0	0	1	0	0	0	0	1	0	0	1
86.72	0	0	0	0	0	1	0	0	0	0	0	0	0	0	0	0	0	0	0	1	0	0	0	0	0	0	0	0	1	1	0	1	0	1	0	0	0	0	0	0	1	0	0	0	0	0	0	0	1
86.8295	0	0	0	0	0	0	0	0	0	0	0	0	0	0	0	1	0	0	0	0	0	0	0	0	0	1	0	0	0	0	0	0	0	1	0	0	0	0	0	1	0	1	1	0	0	0	1	2	0
86.939	0	1	0	0	0	0	0	0	0	0	0	0	0	0	0	0	0	0	0	0	0	0	0	0	1	1	0	0	1	0	1	0	1	0	0	0	0	0	0	0	0	0	0	0	1	0	0	0	1
87.0485	1	0	0	1	0	0	0	0	0	0	0	0	1	0	0	0	0	0	0	0	0	1	1	0	0	0	0	1	0	0	0	0	0	0	0	0	0	0	0	0	0	0	0	0	0	1	0	0	0
87.158	0	0	0	0	0	0	0	0	0	0	0	0	0	0	0	0	0	0	1	0	0	0	0	0	1	0	0	0	0	1	0	0	0	0	1	0	0	0	0	0	0	1	0	0	0	0	1	0	1
87.2675	0	0	0	1	0	1	0	0	0	1	1	0	0	0	0	0	0	0	0	0	0	0	1	0	0	0	0	0	0	0	1	0	0	0	0	0	1	0	0	0	0	0	1	0	0	0	0	0	0
87.377	0	0	0	0	0	1	0	0	0	0	0	0	0	0	0	0	1	0	0	0	0	0	0	0	0	0	0	0	0	0	1	0	1	0	0	0	1	0	0	1	0	0	0	0	0	0	0	0	0
87.4865	0	0	0	0	0	1	0	0	0	0	0	0	0	1	0	0	0	0	0	0	0	0	1	0	0	0	0	0	0	0	0	0	0	0	1	0	0	0	0	0	1	0	0	0	1	0	0	1	0
87.596	0	0	0	0	0	1	0	0	0	0	0	0	0	0	0	0	1	1	0	0	0	0	0	0	0	0	0	0	0	1	1	1	0	0	0	0	0	1	0	0	0	0	0	0	0	1	0	0	0
87.7056	0	0	1	1	0	0	1	0	0	0	0	0	0	0	0	0	0	0	1	0	1	0	0	0	0	0	0	0	0	0	0	0	0	0	0	0	0	1	0	0	0	0	0	0	0	0	0	0	0
87.815	0	0	0	0	0	0	0	0	0	1	0	0	0	0	1	0	0	0	0	0	0	0	0	0	0	0	0	2	0	0	0	0	0	0	0	0	0	0	0	0	0	1	0	0	0	0	0	0	1
87.9246	0	0	0	0	0	0	0	0	1	1	0	1	0	1	0	0	0	0	0	0	0	0	0	0	0	0	0	0	0	0	1	1	0	0	0	0	0	0	0	0	0	0	1	0	0	0	0	0	0
88.0341	0	0	0	0	0	0	0	1	0	0	0	0	0	0	0	0	0	0	0	0	0	1	0	0	0	0	0	0	0	0	0	0	0	0	1	0	0	0	0	0	0	0	1	0	0	0	0	0	0
88.1436	0	0	0	0	0	0	0	0	0	1	0	0	0	0	0	0	0	1	0	0	0	0	0	0	0	0	0	0	0	1	0	0	0	0	0	0	0	0	1	0	1	0	0	0	0	1	0	0	0
88.2531	0	0	0	0	0	0	0	0	1	0	0	0	0	0	0	0	0	0	0	0	0	1	2	1	0	0	0	0	0	1	0	0	0	0	0	0	0	0	0	1	0	0	0	0	0	0	0	0	1
88.3626	0	0	0	0	0	0	2	0	0	0	0	0	0	1	0	0	0	0	1	1	0	0	2	0	1	0	0	0	0	0	0	0	0	0	0	0	0	0	0	0	0	0	0	0	0	0	0	0	0
88.4721	0	0	0	0	0	0	0	0	0	0	0	1	1	0	0	0	0	1	0	0	0	0	0	1	0	0	1	0	0	0	0	0	0	0	0	0	0	1	0	0	1	0	0	1	1	0	0	0	0
88.5816	0	0	0	0	0	0	1	0	0	0	0	0	0	0	0	0	0	0	1	1	0	1	0	0	0	0	0	0	0	0	0	1	0	2	1	0	1	1	0	0	1	0	0	0	1	0	0	0	0
88.6911	0	0	0	0	0	0	0	0	0	1	0	0	0	0	0	0	0	0	0	0	1	0	0	1	0	0	0	0	0	0	1	0	0	1	0	0	0	1	0	2	0	0	0	0	0	0	0	0	0
88.8006	0	0	0	0	0	1	0	0	0	0	0	0	0	0	0	0	0	0	0	1	0	0	0	2	1	0	0	0	0	0	0	0	0	0	0	0	0	0	0	0	1	0	1	0	0	0	0	0	1
88.9101	0	1	0	1	0	0	0	0	0	0	0	1	0	1	0	0	0	1	0	0	0	0	0	0	0	0	0	0	1	0	0	1	0	0	0	1	0	1	0	0	0	0	0	1	0	0	0	0	0
89.0196	0	1	0	0	0	0	0	0	1	0	0	0	0	0	0	0	0	0	0	0	0	0	0	0	1	0	0	0	0	0	0	0	1	0	0	0	0	1	1	0	1	0	0	0	0	0	0	0	0
89.1291	0	0	1	0	0	1	1	0	0	0	1	0	1	0	1	0	1	2	0	0	0	0	0	0	0	0	0	1	0	0	0	0	0	0	0	0	0	0	1	0	0	0	0	1	0	0	0	0	0
89.2386	0	0	0	0	1	1	0	0	0	0	0	1	0	0	0	0	0	1	0	0	0	0	0	0	0	0	1	0	0	0	1	0	0	1	0	0	0	0	0	0	0	0	1	0	0	0	0	0	0
89.3481	0	1	0	1	0	0	0	0	0	0	1	0	0	0	0	0	0	2	0	0	0	0	0	0	0	0	0	0	0	1	1	0	0	0	0	1	0	0	0	0	0	0	0	1	0	0	0	0	0
89.4576	1	0	0	0	1	0	0	0	0	0	0	0	0	0	0	0	0	0	0	0	2	0	0	0	0	0	1	0	0	0	0	0	1	0	0	0	0	1	0	0	0	0	1	0	0	0	0	1	0
89.5671	0	0	0	0	0	0	0	0	0	1	1	0	0	0	0	0	0	0	0	0	2	0	0	0	0	0	1	1	0	0	1	0	0	0	0	0	0	0	0	0	0	0	0	0	1	1	0	0	1
89.6766	1	0	0	0	0	0	0	1	0	0	1	0	0	0	0	0	2	0	0	0	0	0	0	0	0	0	0	0	0	0	0	2	0	0	0	1	0	0	0	0	0	0	0	0	0	0	0	0	0
89.7861	0	0	0	0	0	0	0	0	2	1	1	0	0	0	0	0	0	0	1	0	0	0	0	0	0	0	0	0	0	0	1	0	0	1	0	0	0	0	0	0	0	0	0	0	0	0	0	0	2
89.8956	0	0	0	1	0	1	0	0	0	0	0	0	0	0	0	0	0	0	0	0	0	0	0	0	0	1	0	1	0	0	0	0	0	0	1	0	0	0	0	1	0	1	2	0	0	0	1	1	1
90.0052	0	0	0	0	0	0	0	0	0	1	0	0	0	0	0	0	0	0	0	0	0	0	0	0	0	0	0	1	0	0	1	0	0	1	0	0	0	0	0	0	0	0	0	0	0	0	0	0	0
90.1146	0	0	0	0	0	0	2	0	0	2	2	0	0	0	0	0	0	1	0	0	0	0	0	0	0	0	0	0	0	0	0	0	0	0	0	1	0	0	1	0	0	0	0	1	0	0	0	0	1
90.2242	0	0	0	0	0	0	1	0	1	3	3	0	0	0	0	1	0	0	0	1	0	0	0	0	0	0	0	0	0	0	1	1	0	0	0	0	0	0	0	0	0	0	1	0	0	1	0	0	1
90.3337	0	0	1	0	0	0	1	0	1	1	1	1	0	1	1	0	0	0	0	0	0	0	0	0	0	0	0	0	0	1	0	0	0	0	1	0	1	0	0	0	0	0	1	1	0	0	0	0	0
90.4432	0	0	0	0	0	0	0	0	0	0	0	0	0	0	0	1	0	0	0	0	0	0	0	0	0	0	0	0	0	0	0	0	1	0	0	0	0	0	0	0	0	0	0	1	0	0	0	0	0
90.5527	1	0	1	0	0	0	0	0	0	0	1	1	0	0	0	0	0	0	0	0	0	0	0	0	0	0	0	0	0	0	0	0	0	0	0	0	0	0	0	0	0	1	0	0	0	0	0	0	0
90.6622	0	0	0	0	1	0	1	0	0	1	0	0	1	1	0	0	0	0	0	0	0	0	0	0	0	0	0	0	0	0	0	0	0	0	0	0	0	1	1	0	0	1	0	0	0	0	0	1	0
90.7717	0	0	0	0	0	0	0	0	0	0	0	0	0	0	0	0	0	0	0	1	0	0	0	1	0	0	0	1	0	1	1	0	0	0	1	0	0	0	0	0	1	0	0	0	0	0	0	0	0
90.8812	0	0	0	0	0	0	0	0	0	1	0	0	0	0	0	0	0	0	1	0	0	1	0	0	1	2	0	0	0	1	1	0	0	0	0	0	0	0	0	0	0	0	0	0	0	0	0	0	0
90.9907	0	0	0	0	1	1	0	0	0	2	0	0	0	0	0	0	0	1	0	0	0	0	0	1	0	0	1	0	0	0	0	0	0	0	0	0	0	0	0	0	0	0	0	0	1	0	0	0	0
91.1002	1	0	0	0	0	0	0	1	1	1	2	0	0	0	0	0	0	0	0	0	0	0	0	0	1	1	0	0	0	0	0	0	0	1	0	0	0	1	0	0	0	0	0	0	0	0	0	1	1
91.2097	0	0	0	0	0	0	0	0	0	6	4	2	1	0	0	1	0	1	1	0	0	0	0	0	0	0	1	0	0	0	0	1	0	0	0	0	0	0	0	0	0	0	0	0	0	0	0	0	0
91.3192	0	0	0	0	0	0	1	1	1	2	0	2	0	0	0	0	0	0	0	1	0	0	0	0	0	0	1	0	0	0	0	0	0	0	0	0	0	0	1	0	0	0	0	0	0	0	0	0	0
91.4287	0	0	1	0	0	0	0	1	1	0	0	1	0	1	1	1	0	1	0	0	0	0	1	0	0	0	0	1	0	0	0	0	0	0	0	0	0	0	0	1	0	0	0	0	0	0	0	0	1
91.5382	1	0	0	0	0	0	0	0	1	0	0	0	0	2	0	0	1	0	0	0	0	0	0	0	0	0	0	0	0	0	0	0	0	0	0	0	0	0	0	0	2	1	0	0	0	0	1	0	0
91.6477	0	0	0	0	1	0	0	1	0	0	0	0	1	0	0	1	0	0	0	0	0	0	1	0	0	0	1	0	0	0	1	0	0	1	0	0	0	0	0	0	0	0	0	0	0	0	1	0	0
91.7572	1	0	0	1	0	0	0	0	1	0	0	0	0	0	0	0	0	1	0	0	0	0	1	0	0	0	0	0	0	0	1	0	1	0	0	0	0	0	0	0	1	0	0	0	0	0	0	0	0
91.8667	0	1	0	0	0	0	1	1	0	1	0	1	1	0	0	0	0	0	0	0	0	0	0	0	0	0	0	0	1	0	1	1	0	0	0	0	0	0	1	0	2	1	0	0	1	0	0	0	0
91.9762	0	0	0	1	1	1	0	0	0	1	0	1	0	0	0	0	0	1	1	0	0	0	0	0	0	0	0	0	0	0	0	0	0	0	0	0	0	1	0	0	0	0	0	0	0	0	0	0	1
92.0857	0	0	0	1	2	0	1	0	1	1	2	0	0	0	0	0	0	0	0	0	0	2	1	0	0	1	0	0	0	0	0	1	0	0	0	0	1	0	1	0	0	0	0	0	1	0	0	0	1
92.1953	0	2	0	0	0	0	0	0	3	13	7	1	0	0	1	0	0	0	0	1	0	0	1	0	0	0	1	1	0	0	1	0	0	0	0	0	0	0	0	0	0	0	1	0	0	0	0	0	0
92.3047	0	0	0	0	0	0	2	0	0	9	5	0	0	0	0	1	1	1	0	1	0	2	0	0	0	0	0	0	0	0	0	0	0	0	0	0	0	0	0	0	0	0	0	0	0	1	0	0	0
92.4143	0	0	0	0	0	0	2	0	1	2	3	2	0	1	1	1	0	2	0	0	1	0	0	0	0	0	0	1	0	4	0	0	2	0	0	1	0	0	0	1	1	0	0	0	0	0	0	0	0
92.5238	0	0	0	0	0	0	1	1	0	1	0	0	0	0	0	2	0	3	1	0	0	0	0	0	1	0	1	0	0	1	0	0	0	0	0	0	0	0	0	0	0	0	0	0	1	0	0	0	0
92.6333	0	0	0	0	0	0	0	0	0	0	0	0	0	0	0	0	0	0	1	0	0	1	0	2	0	0	0	0	0	0	1	0	0	0	0	0	0	0	0	0	1	0	0	0	0	0	0	0	0
92.7428	0	0	0	1	0	0	0	0	0	1	2	1	0	0	0	0	1	1	0	0	1	0	0	0	0	0	0	0	1	0	0	1	0	0	1	0	1	0	0	0	0	0	0	0	0	1	1	1	0
92.8523	0	1	0	0	1	2	1	0	0	1	0	1	0	0	0	0	0	0	0	0	0	0	0	1	3	0	0	0	0	0	0	0	0	0	0	1	0	1	0	0	1	0	0	0	1	0	0	0	0
92.9618	1	0	0	0	2	1	3	2	0	1	0	0	0	0	1	1	0	0	0	0	0	0	1	0	0	0	0	0	0	0	0	0	0	0	0	0	0	0	0	0	0	0	0	0	0	1	0	1	0
93.0713	0	0	1	1	5	0	2	0	3	18	4	1	0	0	0	0	0	1	0	0	0	0	0	0	1	1	0	0	0	0	0	0	0	0	0	0	0	0	0	0	0	0	0	0	0	1	0	0	0
93.1808	0	2	3	0	0	1	2	1	7	25	17	3	0	0	1	0	0	0	0	0	0	0	0	0	0	0	0	0	1	0	0	0	0	0	0	0	0	0	0	0	0	0	1	0	0	0	0	1	0
93.2903	1	0	1	0	1	3	1	1	3	20	24	11	1	0	0	0	0	2	0	0	0	0	0	0	2	0	0	0	0	0	0	1	1	0	0	0	0	1	1	0	0	1	0	0	0	1	1	3	0
93.3998	0	0	0	0	0	0	0	1	0	9	8	4	2	0	0	0	1	8	1	2	0	1	0	0	0	1	0	1	2	0	1	1	0	0	1	0	1	0	1	0	1	0	4	2	0	2	0	0	0
93.5093	0	0	0	1	0	0	0	0	1	1	1	3	1	0	0	1	5	11	3	0	0	1	0	3	1	2	0	0	0	0	0	0	1	2	0	1	1	1	1	0	1	0	1	1	0	0	0	0	1
93.6188	0	1	0	0	0	0	0	0	1	1	2	1	0	0	0	0	0	3	2	3	1	0	0	1	0	0	0	1	0	1	0	1	0	0	0	1	0	0	0	0	1	0	0	1	1	0	0	1	0
93.7283	1	0	0	0	0	0	0	0	0	0	0	0	0	0	0	0	0	4	0	0	0	0	1	1	0	0	0	0	0	1	0	1	0	1	1	0	0	1	1	0	0	0	0	0	1	0	0	0	0
93.8378	1	0	0	0	0	0	0	0	0	2	0	0	0	0	0	0	0	0	0	0	0	0	0	1	0	0	0	0	0	0	0	0	1	0	1	0	0	0	0	0	0	0	1	0	0	0	0	0	0
93.9473	2	1	1	2	1	1	1	0	0	1	0	0	0	0	0	0	0	0	1	0	0	0	0	0	0	0	0	0	0	0	1	0	0	0	1	0	0	0	0	2	0	0	0	0	0	0	0	0	0
94.0568	0	0	0	0	0	1	1	0	2	5	0	1	1	0	0	1	0	0	0	0	0	1	0	0	1	1	0	0	0	0	1	0	0	0	0	0	0	0	0	0	0	0	0	0	0	0	0	0	0
94.1663	1	0	0	0	0	2	1	0	5	8	5	1	0	0	0	0	0	0	1	1	0	0	0	0	0	0	0	0	0	0	1	0	0	0	0	0	0	1	2	0	0	0	0	0	0	0	0	0	0
94.2758	0	0	0	0	1	0	0	0	1	2	5	3	0	0	0	0	0	0	0	1	0	0	0	0	0	0	0	0	0	0	0	0	0	0	0	0	0	1	0	0	0	0	0	0	0	0	0	0	0
94.3854	0	0	0	1	0	0	0	0	0	2	1	2	0	0	0	0	0	0	1	1	1	0	0	0	0	0	0	0	0	0	0	0	1	2	0	0	0	0	0	0	0	0	1	0	0	0	0	0	0
94.4948	0	0	0	0	0	1	0	0	2	0	0	0	0	0	0	0	0	0	0	0	0	0	1	0	0	0	0	0	0	0	0	0	0	0	0	0	0	0	0	0	0	1	2	0	0	1	0	0	0
94.6044	1	0	0	0	0	0	1	0	0	0	0	0	0	0	0	0	0	0	1	0	1	0	0	0	0	1	1	0	0	1	0	0	0	1	0	0	0	1	0	0	0	0	0	1	0	1	0	0	0
94.7139	0	0	0	0	0	1	0	0	0	0	0	1	0	0	0	0	0	1	1	1	0	0	0	0	0	0	0	0	0	0	0	0	0	0	0	0	0	0	0	0	0	0	0	0	0	0	0	0	0
94.8234	0	0	0	0	0	0	1	0	0	2	0	1	0	0	0	0	1	0	0	1	2	0	0	0	0	0	0	0	0	0	0	0	0	0	0	0	0	0	0	0	1	0	0	0	1	0	0	0	0
94.9329	1	1	1	0	0	1	0	0	0	0	0	0	0	0	1	0	0	0	0	1	1	0	0	0	0	0	0	0	0	0	1	0	0	0	2	0	0	0	0	0	0	1	0	1	0	2	0	0	1
95.0424	0	0	0	0	0	0	0	0	0	0	1	1	1	0	0	0	1	0	0	0	0	1	0	0	0	0	0	0	0	0	0	0	0	0	0	0	0	0	1	0	0	1	0	0	0	0	0	0	0
95.1519	1	0	0	0	1	1	1	1	3	9	2	3	0	0	0	0	0	0	0	1	0	0	1	0	1	0	0	0	0	0	1	0	1	0	0	0	0	1	0	0	0	0	0	1	0	0	1	0	0
95.2614	0	0	0	0	0	0	0	0	3	5	3	2	1	0	0	0	0	0	1	0	0	0	1	0	0	1	0	0	0	0	0	0	0	1	1	0	0	0	0	0	1	0	0	0	0	0	1	1	1
95.3709	0	2	0	1	1	0	0	0	0	2	1	1	0	0	0	0	1	0	1	0	1	0	0	0	0	0	1	1	0	1	0	0	0	1	0	0	1	0	0	0	0	0	0	0	0	0	0	0	0
95.4804	0	0	0	0	0	0	1	0	0	1	2	1	0	0	0	0	0	0	1	0	0	1	0	0	0	0	0	0	0	0	0	0	0	0	0	0	0	0	0	0	0	0	0	0	0	0	0	0	0
95.5899	0	0	0	0	1	0	0	0	0	0	0	0	0	0	0	0	0	0	0	0	0	0	1	0	0	0	1	0	0	0	0	0	0	0	0	0	0	0	0	1	0	0	0	0	0	0	0	1	0
95.6994	1	1	0	0	0	0	2	0	0	0	0	0	0	0	0	0	1	0	0	0	0	1	0	1	0	1	0	0	0	0	0	0	0	0	0	0	0	0	0	0	0	0	0	0	0	0	0	0	0
95.8089	0	0	0	0	0	0	0	0	0	0	1	0	0	1	2	0	0	0	0	0	0	0	0	0	0	0	0	0	1	0	0	0	0	0	0	0	0	1	0	0	0	0	0	0	0	1	0	1	0
95.9184	0	2	1	0	0	1	0	0	1	0	2	0	0	0	0	0	0	0	0	1	0	0	0	0	0	0	0	0	0	1	0	0	0	0	0	0	0	0	0	0	0	1	0	0	1	0	0	0	0
96.0279	0	0	0	0	0	0	0	0	1	0	0	0	0	0	0	0	0	1	0	0	0	1	0	0	0	0	0	0	0	0	0	0	0	0	1	0	0	0	0	0	0	0	0	0	0	0	0	0	0
96.1374	0	0	0	1	0	1	0	0	1	0	0	0	0	0	0	0	1	0	0	0	0	0	0	0	0	0	0	0	0	1	0	0	0	0	0	0	1	1	0	0	0	0	1	0	0	1	0	0	0
96.2469	0	0	0	2	0	0	0	0	0	0	0	0	0	0	0	0	0	1	0	1	0	0	0	0	0	0	0	2	0	0	0	0	0	0	0	0	0	0	0	0	1	0	0	0	0	0	0	0	0
96.3564	0	0	1	0	0	0	0	0	0	0	1	0	0	0	1	0	0	1	0	1	0	0	0	0	0	0	0	0	0	0	0	1	0	0	0	0	0	0	0	0	0	0	0	0	0	0	0	0	0
96.4659	0	0	0	0	0	1	0	0	0	0	1	0	0	2	0	1	0	0	0	0	0	0	1	0	0	0	0	1	1	0	0	1	0	0	0	0	0	0	1	0	0	1	0	0	0	0	0	0	0
96.5755	1	0	0	0	0	1	0	0	0	0	1	0	0	0	0	0	0	0	0	0	0	0	0	0	1	0	0	1	0	0	0	0	0	0	0	1	0	0	0	0	0	0	0	0	0	0	0	0	0
96.685	0	0	0	0	0	0	0	0	0	0	0	0	0	1	0	0	0	0	0	0	0	0	0	0	0	0	0	0	0	0	0	0	0	0	0	0	0	0	0	0	0	0	0	1	0	0	0	0	0
96.7945	0	1	0	0	0	0	0	0	0	0	0	0	0	0	0	0	0	0	0	0	0	0	0	0	1	0	1	0	0	0	1	0	1	0	0	0	0	0	0	0	0	0	0	1	0	0	0	0	1
96.904	0	0	0	0	0	1	1	0	0	1	0	0	0	0	1	0	0	1	0	0	1	0	0	1	0	0	0	0	0	0	0	0	0	1	0	0	0	0	0	0	0	0	0	0	0	0	0	1	0
97.0135	0	0	0	0	0	0	0	1	0	0	1	1	1	0	0	0	0	0	0	0	0	0	0	0	0	1	0	0	0	0	0	0	0	0	1	1	0	0	0	0	0	0	0	0	0	0	0	0	0
97.123	1	0	0	0	0	0	0	0	1	0	0	0	0	0	0	0	0	1	1	1	0	0	0	0	0	0	0	0	0	0	1	0	0	0	0	0	0	0	0	0	0	0	0	0	0	0	0	0	0
97.2325	1	0	0	0	0	0	1	0	0	0	0	0	0	0	0	0	0	0	0	1	0	0	0	0	0	0	0	0	0	0	0	0	1	0	0	0	0	0	0	0	1	0	0	0	0	0	0	0	0
97.342	0	0	0	0	0	1	0	1	0	1	0	0	0	0	0	2	0	0	0	0	0	1	1	0	0	0	0	0	0	0	0	0	0	0	1	0	0	0	0	0	0	0	0	0	0	0	0	0	0
97.4515	0	0	1	1	0	0	0	0	0	0	0	3	0	0	0	0	0	0	0	0	0	1	0	0	0	0	0	0	0	0	0	0	0	0	1	0	0	0	0	0	1	0	0	0	0	1	0	0	0
97.561	0	0	0	0	0	1	0	1	0	1	0	0	0	0	0	0	0	1	0	0	0	0	0	0	0	0	0	2	0	0	0	0	0	0	0	1	0	0	0	0	0	0	0	0	0	0	0	0	0
97.6705	1	0	0	0	1	0	0	0	0	0	0	0	0	0	0	0	0	0	0	0	0	0	0	0	0	0	0	0	0	0	0	0	0	0	2	0	0	0	0	0	0	0	0	0	1	0	0	0	0
97.78	2	0	0	1	0	0	0	1	0	0	0	1	0	0	0	0	0	0	0	0	0	0	0	0	1	0	1	0	0	0	0	1	0	0	0	0	0	0	0	0	0	1	0	0	0	0	0	0	0
97.8895	0	0	0	0	2	1	1	0	0	0	1	0	2	0	0	0	0	0	0	0	0	0	0	1	0	0	0	0	0	0	0	0	1	0	0	0	0	0	1	1	0	0	2	0	1	0	0	0	0
97.999	0	0	1	0	0	0	0	0	0	0	0	0	0	0	0	0	0	0	0	0	0	1	0	0	0	1	0	0	0	0	0	1	0	0	0	3	0	0	0	0	0	0	0	0	0	0	1	0	0
98.1085	0	0	0	0	0	0	0	0	0	0	1	0	0	0	0	0	0	0	0	0	0	1	0	0	0	0	0	1	0	0	0	1	0	0	0	0	0	0	0	0	0	0	0	1	0	0	0	0	0
98.218	0	0	0	0	0	0	0	0	0	2	1	0	1	0	0	0	0	0	1	0	0	2	0	1	0	1	0	0	0	1	0	0	0	0	0	0	0	1	0	0	0	0	0	0	0	0	0	0	0
98.3275	0	0	0	0	0	0	0	0	0	1	1	1	0	0	0	0	1	0	0	0	0	0	0	0	0	0	0	0	1	0	0	0	1	0	0	1	1	0	0	0	0	0	0	3	0	0	0	0	0
98.437	0	0	0	0	0	0	0	0	0	1	0	1	0	0	0	1	1	0	0	0	0	0	0	0	0	0	0	0	0	0	1	1	0	0	0	0	1	0	0	0	0	0	0	0	0	0	1	0	1
98.5465	0	0	0	0	0	0	0	0	1	0	1	0	0	0	1	0	0	0	0	0	0	0	1	0	1	0	0	0	0	0	0	0	0	1	0	0	1	1	0	0	0	0	0	0	0	0	0	0	0
98.656	0	0	1	1	1	0	0	1	0	0	0	2	0	0	0	0	0	0	0	0	0	0	0	0	0	0	0	0	0	0	0	1	0	0	0	0	0	0	0	2	0	0	1	0	0	0	0	0	0
98.7655	0	0	0	0	0	0	0	0	1	0	0	0	0	0	0	0	0	0	0	0	0	0	0	0	0	0	0	0	0	0	0	0	0	1	0	1	0	1	0	0	0	0	0	1	0	0	0	1	0
98.8751	0	0	0	0	0	0	0	1	0	0	0	0	0	0	0	0	0	0	0	0	0	0	0	1	0	0	0	0	0	0	0	0	0	0	0	1	0	0	0	2	0	0	0	0	0	0	0	0	0
98.9845	0	0	0	1	0	0	0	0	2	1	0	0	0	0	0	0	0	0	0	0	0	0	0	0	0	0	0	0	0	0	0	0	0	0	0	0	0	0	0	0	0	0	0	1	0	0	1	0	1
99.0941	0	0	0	1	1	0	1	0	1	0	0	0	0	0	0	0	0	0	0	0	0	0	0	0	0	0	0	0	0	0	0	0	0	0	1	0	0	0	0	1	0	0	1	0	0	0	0	0	0
99.2036	0	0	0	0	0	0	0	0	1	1	0	1	0	0	0	0	0	0	0	0	0	0	0	0	0	0	2	0	0	0	0	0	0	0	0	0	1	0	0	0	1	0	1	0	0	0	1	0	0
99.3131	0	0	0	0	0	1	0	0	0	0	0	0	1	2	0	0	1	0	0	0	0	0	0	0	0	0	0	0	0	0	0	0	0	0	0	0	0	0	0	0	0	0	0	0	1	1	0	0	0
99.4226	1	0	0	0	1	0	0	0	0	0	0	2	1	1	1	0	0	1	0	0	0	0	0	0	1	0	0	0	0	0	0	0	0	0	0	1	0	0	0	0	0	0	0	1	0	0	0	1	0
99.5321	0	1	0	0	0	0	0	0	1	0	2	0	0	0	0	1	0	0	0	0	1	0	0	0	0	0	0	0	0	0	0	0	1	1	0	0	0	0	0	0	0	0	0	0	0	0	0	0	0
99.6416	0	0	0	0	0	0	0	1	0	0	0	0	0	0	0	0	0	0	0	0	0	0	0	0	0	0	0	0	0	0	0	0	0	0	0	0	0	0	0	0	0	0	0	1	0	0	0	0	0
99.7511	0	0	0	0	0	0	0	0	1	0	0	0	1	0	0	0	0	0	0	0	0	0	0	0	0	0	0	0	0	0	0	0	0	1	0	0	0	0	0	0	0	0	0	1	0	0	0	0	0
99.8606	0	0	0	0	0	0	0	0	2	0	0	0	0	0	0	1	0	0	0	0	0	0	0	0	0	0	0	0	0	0	0	0	0	0	0	0	0	0	0	1	0	0	0	0	0	1	0	0	0
99.9701	0	0	0	0	0	0	1	0	1	0	1	0	0	0	0	0	0	0	0	0	0	0	0	0	0	1	0	0	1	0	0	0	0	0	0	0	0	0	0	0	0	1	0	0	0	0	0	0	0
100.08	1	0	0	0	0	1	1	0	0	0	0	0	0	0	0	0	0	0	0	0	0	0	1	0	0	0	0	0	0	0	0	0	0	0	0	1	0	1	1	0	0	0	0	0	0	0	0	0	0
[truncated: 113 more columns]

## Sheet: Supplementary Fig. 4
Temp	m/z = 80_9.50	m/z = 91_9.50
0	1.6	0.5
2	1.4	0.3
4	1	0.8
6	0.8	1
8	1	0.8
10	1	1
12	1.2	1
14	2	1
16	2	0.6
18	1.8	1
20	1.4	1.2
22	1.8	1.2
24	1.2	1.2
26	1	1.6
28	1.4	1.2
30	1.8	1.2
32	1.2	1.2
34	1.8	1.2
36	2.2	1.4
38	2.2	1.4
40	1.8	1
42	1.8	1
44	1.4	1.4
46	1.6	0.8
48	1.2	0.8
50	1.2	0.8
52	1.4	0.8
54	1	0.6
56	0.4	0.6
58	0.4	0.8
60	0.8	0.8
62	1	1
64	1.2	1.2
66	1.6	1.2
68	1.4	1.2
70	1.2	1.2
72	0.8	1
74	0.6	0.6
76	0.6	0.8
78	1	0.6
80	0.8	0.4
82	1	0.4
84	1.6	0.4
86	1.2	0.4
88	1	0.8
90	1.2	0.8
92	1	0.8
94	0.4	1.2
96	0.6	1
98	0.4	0.8
100	0.2	1.2
102	0.4	1
104	0.4	0.8
106	0.2	0.8
108	0.4	0.6
110	0.4	0.4
112	0.8	0.6
114	1	1
116	1.2	1.4
118	1	1.4
120	1	1.2
122	0.6	1
124	0.6	0.6
126	1	0.4
128	1.2	0.6
130	1.2	0.8
132	1.2	1
134	1.6	1
136	1.2	0.8
138	1.6	0.8
140	2	0.6
142	1.8	0.4
144	1.4	0.2
146	1.4	0.4
148	0.8	0.2
150	0.4	0.6
152	0.8	1.2
154	0.8	1.2
156	1.2	1
158	1.2	1.4
160	1.2	1.2
162	0.8	0.8
164	0.6	0.8
166	0.4	0.8
168	0.6	0.4
170	0.8	0.6
172	1	0.8
174	1.2	0.8
176	0.8	0.8
178	1	1.2
180	1.4	1.4
182	1.2	2
184	1.2	2.6
186	1.6	2.8
188	1.6	2.6
190	1.6	2.4
192	1.8	1.8
194	1.8	2
196	2.2	2.8
198	2.2	3
200	2.2	3
202	2.4	3.2
204	3	3.4
206	2.4	2.8
208	2.4	3
210	2.4	2.6
212	3.4	2.4
214	4.2	1.6
216	4.2	1.2
218	4.8	0.8
220	6	1.2
222	5	1.2
224	4.8	1.2
226	5.4	1.6
228	6.8	1.8
230	6.4	1.4
232	7.6	1
234	6.8	1.2
236	6.4	1.4
238	4.4	1.4
240	3.6	1.8
242	2	1.8
244	1.8	1.4
246	1.8	1.2
248	1.6	1.2
250	1.6	1.2
252	2	1.8
254	2.2	2
256	2	2
258	2.2	1.6
260	1.8	1.2
262	1.4	0.6
264	1.6	1
266	1.4	1.2
268	1.4	1.2
270	1.6	1.6
272	2	1.8
274	1.6	1.4
276	1.6	0.5
278	1.4	0.6
280	1.2	0.9
282	1.4	1.2
284	1	1.2
286	1.4	1.2
288	1.2	1.1
290	1	1.3
292	0.4	0.9
294	1	1.3
296	1.2	1.6
298	1.4	1.8
300	1.4	1.3
302	2.2	1.3
304	1.8	0.8
306	1.4	0.4
308	1.4	0.5
310	1.4	0.8
312	0.6	0.4
314	0.4	0.8
316	0.2	0.6
318	0	0.3
320	0	0.5
322	0	0.4
324	0	0.3
